# Supplementary material for: Direction-specific enhanced diffusion of CO2 in chiral hexagonal boron nitride nanotubes
Source: Nat Commun. 2026 May 28;17:4771. doi: 10.1038/s41467-026-72123-2 (PMC13219400; doi:10.1038/s41467-026-72123-2)
Supplement: Supplementary file 4 — Supplementary Dataset 1 [file 41467_2026_72123_MOESM4_ESM.txt]

     319
 ABC  (Angstrom) 18.0 18.0 38.67716
  B         3.5505204063       -0.0358766205      -19.3378436316
  N         3.6176415166        0.1184274470      -15.5043397549
  B         3.5097998861        0.5335101512      -16.8923758733
  N         3.0699411365        1.8815987200      -17.2220355952
  B         2.7645218847        2.1886003243      -18.6077968144
  N         1.7243828097        3.1510670894      -18.9364095601
  N         3.5466893042        0.6973740122      -13.0579647944
  B         3.3760181026        1.0903831024      -14.4454000945
  N         2.7389396131        2.3569385381      -14.7741598140
  B         2.3853981814        2.6080731472      -16.1604450249
  N         1.2023481480        3.3897553507      -16.4871937399
  B         0.7733950715        3.4476194570      -17.8737706011
  N        -0.6394972769        3.5595105000      -18.1997872204
  N         3.3866400869        1.2562808244      -10.6084846890
  B         3.1567805190        1.6171813132      -11.9967628932
  N         2.3276931441        2.7656039029      -12.3257086773
  B         1.9429919094        2.9622919676      -13.7131583786
  N         0.6514784277        3.5485884463      -14.0401347870
  B         0.2171475988        3.5415287471      -15.4261790399
  N        -1.1974258225        3.4406915691      -15.7528934335
  B        -1.5710364706        3.2075947768      -17.1374257199
  N        -2.7444383518        2.4090360484      -17.4636637885
  B        -2.9488007241        2.0232976318      -18.8497366567
  N        -3.5461187921        0.7362570087      -19.1757117809
  N         3.6131809582       -0.0082487134       -6.4460854793
  B         3.5218730284        0.4175443748       -7.8327868582
  N         3.1503458419        1.7868649332       -8.1607215935
  B         2.8634387486        2.1091692475       -9.5485114796
  N         1.8704268029        3.1223105078       -9.8777271187
  B         1.4532269165        3.2484233605      -11.2645471669
  N         0.0854077891        3.6245906823      -11.5913813251
  B        -0.3440233043        3.5446546018      -12.9768559935
  N        -1.7248259803        3.2180690827      -13.3019300306
  B        -2.0539984573        2.9324551429      -14.6882932634
  N        -3.0754004984        1.9480372325      -15.0133264171
  B        -3.2240552765        1.5360493991      -16.3997779093
  N        -3.6176673187        0.1719640603      -16.7249483862
  B        -3.5419718447       -0.2586672042      -18.1110952194
  N        -3.2213724784       -1.6413605957      -18.4363134318
  N         3.5623370308        0.5571510860       -3.9994539750
  B         3.4109329314        0.9676348423       -5.3846442614
  N         2.8327251028        2.2636666446       -5.7112569279
  B         2.4981087876        2.5408371600       -7.0981011978
  N         1.3534322757        3.3783624083       -7.4255162660
  B         0.9281175805        3.4512061756       -8.8137779865
  N        -0.4820300482        3.6084475509       -9.1392293607
  B        -0.8939425561        3.4564806032      -10.5251954288
  N        -2.2007398897        2.9022996379      -10.8498568626
  B        -2.4828672163        2.5723774135      -12.2375757617
  N        -3.3307255256        1.4357687117      -12.5642412516
  B        -3.4156966330        1.0103632624      -13.9510207452
  N        -3.5991504823       -0.3969082303      -14.2772772978
  B        -3.4536553745       -0.8101361550      -15.6625721649
  N        -2.9129503584       -2.1218590709      -15.9891966733
  B        -2.5918850121       -2.4154379439      -17.3750704253
  N        -1.4819876404       -3.2990384505      -17.7020523169
  B        -1.0576346729       -3.3900691671      -19.0884283427
  N         3.4491602569        1.1127528631       -1.5485744749
  B         3.2192034120        1.4885085068       -2.9341423765
  N         2.4385100421        2.6727172465       -3.2589280285
  B         2.0654219982        2.8966433709       -4.6461106099
  N         0.8020158362        3.5404080656       -4.9730780752
  B         0.3720787373        3.5472921111       -6.3615597417
  N        -1.0422502772        3.4738702129       -6.6898469683
  B        -1.4210371588        3.2692266470       -8.0771093668
  N        -2.6191128928        2.5108679201       -8.4039366745
  B        -2.8515456165        2.1436756557       -9.7896801533
  N        -3.5212072987        0.8920314861      -10.1162487881
  B        -3.5241710963        0.4588399588      -11.5020094860
  N        -3.4712915288       -0.9567205586      -11.8287160276
  B        -3.2705588010       -1.3388244550      -13.2148346883
  N        -2.5274935181       -2.5458336805      -13.5403420069
  B        -2.1695648996       -2.7855702335      -14.9269762672
  N        -0.9359903577       -3.4825267141      -15.2536155554
  B        -0.5058114676       -3.5160415997      -16.6406057159
  N         0.9136734882       -3.5208169100      -16.9672409678
  B         1.2970781396       -3.3231618366      -18.3548039929
  N         2.5221530947       -2.6097433297      -18.6834860197
  B         3.5413064745        0.2570295021        1.2284497798
  N         3.2213239875        1.6397787593        0.9020471033
  B         2.9503211673        1.9756496868       -0.4856019906
  N         1.9805648878        3.0106211508       -0.8113338472
  B         1.5786875119        3.1764621566       -2.1983180257
  N         0.2327615974        3.6202093376       -2.5261922366
  B        -0.1960216076        3.5600954731       -3.9130163100
  N        -1.5849795444        3.2780024703       -4.2420052692
  B        -1.9221807699        3.0033754984       -5.6284992276
  N        -2.9857675151        2.0654774599       -5.9557602023
  B        -3.1483664732        1.6640859574       -7.3421165432
  N        -3.6116761460        0.3231143510       -7.6677970663
  B        -3.5518221126       -0.1060322923       -9.0542120081
  N        -3.2788722579       -1.4982049392       -9.3799360661
  B        -3.0114907914       -1.8409394931      -10.7663989781
  N        -2.0915369262       -2.9197894868      -11.0930389328
  B        -1.6953896849       -3.0963391859      -12.4793298665
  N        -0.3699529060       -3.6011455259      -12.8072033074
  B         0.0607037544       -3.5491293121      -14.1932661425
  N         1.4595680225       -3.3179475297      -14.5215395360
  B         1.8101261211       -3.0728982991      -15.9086327226
  N         2.9119418537       -2.1807595458      -16.2366753877
  B         3.0880723154       -1.7859652505      -17.6230474673
  N         3.6035468986       -0.4646340008      -17.9508728388
  N         3.5990765951        0.3951856801        5.0600446000
  B         3.4524229580        0.8079887952        3.6749967408
  N         2.9131361034        2.1199006179        3.3483387947
  B         2.5918508417        2.4142665123        1.9636203457
  N         1.4842703740        3.3005227471        1.6363585865
  B         1.0606517447        3.3918300331        0.2510177240
  N        -0.3401627028        3.6112906085       -0.0774666274
  B        -0.7556547518        3.4852971415       -1.4652998956
  N        -2.0838351662        2.9885717277       -1.7922405560
  B        -2.3764604296        2.6684482128       -3.1799650830
  N        -3.2798019623        1.5738684757       -3.5066767410
  B        -3.3731130053        1.1482569218       -4.8929879378
  N        -3.6104928650       -0.2497716280       -5.2204090459
  B        -3.4803475702       -0.6654899918       -6.6062801086
  N        -2.9851765890       -1.9943241333       -6.9340611547
  B        -2.6755622785       -2.2964747840       -8.3205602148
  N        -1.5974974999       -3.2191770697       -8.6480967041
  B        -1.1795770723       -3.3306628791      -10.0338447915
  N         0.2105324023       -3.6142549996      -10.3611919059
  B         0.6264053072       -3.5021947880      -11.7475635503
  N         1.9717572399       -3.0523397175      -12.0739782361
  B         2.2760355152       -2.7431135480      -13.4602979047
  N         3.2193894218       -1.6838879298      -13.7876877533
  B         3.3292309169       -1.2700721743      -15.1759066079
  N         3.4728338737        0.9554361045        7.5087927301
  B         3.2713843861        1.3370518876        6.1226091821
  N         2.5285333631        2.5438367442        5.7971728044
  B         2.1699421142        2.7831369352        4.4107140768
  N         0.9371207881        3.4805201638        4.0841842217
  B         0.5069907613        3.5146207948        2.6976174099
  N        -0.9123256851        3.5217002437        2.3710554752
  B        -1.2961942431        3.3232978443        0.9851720593
  N        -2.5207850235        2.6089247222        0.6551379284
  B        -2.7654851916        2.2578463914       -0.7329468614
  N        -3.4759814157        1.0318368468       -1.0611695412
  B        -3.5041813611        0.6000846789       -2.4473462565
  N        -3.5138084626       -0.8174780617       -2.7746373237
  B        -3.3199794555       -1.2056910116       -4.1605879753
  N        -2.6190945195       -2.4381335814       -4.4876571598
  B        -2.2690029832       -2.6913872002       -5.8737456047
  N        -1.0662178399       -3.4438495372       -6.2002078314
  B        -0.6345685795       -3.4824821297       -7.5866741887
  N         0.7826711643       -3.5379321832       -7.9141727454
  B         1.1759432345       -3.3570431174       -9.3006475672
  N         2.4295330889       -2.6935820322       -9.6281388225
  B         2.6823490831       -2.3457779518      -11.0148001957
  N         3.4444709194       -1.1487010591      -11.3419771827
  B         3.4858788838       -0.7190914862      -12.7287851744
  B         3.5533744272        0.1052259003       10.2833245139
  N         3.2821860251        1.4976828196        9.9575088352
  B         3.0145062378        1.8404193272        8.5710349720
  N         2.0954896122        2.9200189450        8.2444753493
  B         1.6978285635        3.0955008574        6.8583916825
  N         0.3723383074        3.6001712370        6.5307322148
  B        -0.0588250930        3.5475360830        5.1447899028
  N        -1.4574245714        3.3170528648        4.8165447212
  B        -1.8080036181        3.0718181092        3.4295900878
  N        -2.9108842045        2.1812821903        3.1016035412
  B        -3.0876001505        1.7859928464        1.7164097576
  N        -3.6050050394        0.4655892163        1.3877804591
  B        -3.5527747452        0.0383938215        0.0010511928
  N        -3.3168018950       -1.3581196813       -0.3277698955
  B        -3.0739248046       -1.7151565668       -1.7153973823
  N        -2.1986773763       -2.8306165792       -2.0415695960
  B        -1.8057335281       -3.0155134464       -3.4272454881
  N        -0.4980492860       -3.5618017113       -3.7548657253
  B        -0.0698156511       -3.5437089150       -5.1417605592
  N         1.3381542746       -3.3793028230       -5.4702455459
  B         1.6970177500       -3.1340526608       -6.8551901909
  N         2.8281239813       -2.2782400275       -7.1823619822
  B         3.0155162300       -1.8860430374       -8.5672932261
  N         3.5650202667       -0.5793735735       -8.8939504000
  B         3.5464545781       -0.1524245806      -10.2815220290
  N         3.6129575705        0.2494964381       14.1171533219
  B         3.4827213897        0.6648692695       12.7312441340
  N         2.9884104666        1.9938800871       12.4033327019
  B         2.6791887900        2.2961842023       11.0168976833
  N         1.6015031853        3.2192260508       10.6896633904
  B         1.1833524446        3.3305115862        9.3038932458
  N        -0.2070336101        3.6132967202        8.9769148765
  B        -0.6237336185        3.5015336410        7.5905542663
  N        -1.9695120717        3.0523840110        7.2642377106
  B        -2.2739888287        2.7428252045        5.8778958322
  N        -3.2179902059        1.6842770923        5.5504208918
  B        -3.3271979822        1.2701955305        4.1622352604
  N        -3.6163925356       -0.1178466532        3.8335233837
  B        -3.5078956593       -0.5328845984        2.4460057789
  N        -3.0689712045       -1.8811756120        2.1160678499
  B        -2.7620096381       -2.1873242599        0.7318338702
  N        -1.7201684801       -3.1480538226        0.4021081356
  B        -1.3044649474       -3.2777315779       -0.9837071654
  N         0.0733753435       -3.6175165897       -1.3092469483
  B         0.4987101534       -3.5191553474       -2.6947334662
  N         1.8652581960       -3.1393009485       -3.0212087714
  B         2.1747417461       -2.8353099906       -4.4079281690
  N         3.1495605835       -1.8057234125       -4.7340161843
  B         3.2752176854       -1.3867938570       -6.1200035245
  N         3.5205361912        0.8185323230       16.5631975572
  B         3.3269979617        1.2068039129       15.1773132635
  N         2.6275552249        2.4406881915       14.8502903673
  B         2.2746284772        2.6922423095       13.4642660502
  N         1.0706065033        3.4431944159       13.1379077323
  B         0.6383559151        3.4815068750       11.7513888124
  N        -0.7792560844        3.5364065953       11.4240815171
  B        -1.1726299387        3.3561407640       10.0374942188
  N        -2.4269801908        2.6937450982        9.7099716767
  B        -2.6801622805        2.3459869210        8.3233118642
  N        -3.4428860034        1.1492822543        7.9960011354
  B        -3.4844154062        0.7195075632        6.6092135471
  N        -3.5457246699       -0.6968894614        6.2798138967
  B        -3.3738748964       -1.0895314972        4.8923930359
  N        -2.7368102243       -2.3559208837        4.5635580178
  B        -2.3824621739       -2.6062988059        3.1775348374
  N        -1.2005155966       -3.3893223165        2.8509662054
  B        -0.7708921394       -3.4483925946        1.4658119703
  N         0.6414914210       -3.5640630187        1.1388888454
  B         1.0488081310       -3.4125208879       -0.2471452623
  N         2.3354060407       -2.8122914668       -0.5726058175
  B         2.5968059800       -2.4616262553       -1.9595994033
  N         3.3902602893       -1.2863255503       -2.2857776155
  B         3.4476070792       -0.8552666231       -3.6723053639
  N         3.3257371969        1.3623457288       19.0108093050
  B         3.0814285428        1.7169355234       17.6238180017
  N         2.2013797172        2.8290205893       17.2966369143
  B         1.8116213185        3.0162603684       15.9106214293
  N         0.5022454806        3.5598569913       15.5829639000
  B         0.0736734422        3.5423966688       14.1960788210
  N        -1.3348503206        3.3776789017       13.8678949915
  B        -1.6939855910        3.1328009702       12.4829849012
  N        -2.8261276511        2.2781381686       12.1558407508
  B        -3.0130960189        1.8861929617       10.7707609960
  N        -3.5627088108        0.5797479434       10.4439065253
  B        -3.5447970202        0.1528931826        9.0562872403
  N        -3.3860343764       -1.2559592051        8.7291996876
  B        -3.1556128774       -1.6166271472        7.3408738528
  N        -2.3265092823       -2.7650427526        7.0118804033
  B        -1.9412849321       -2.9613717415        5.6245607861
  N        -0.6503224297       -3.5486646594        5.2977694838
  B        -0.2155853421       -3.5412363244        3.9120977025
  N         1.1988532943       -3.4429166928        3.5855162268
  B         1.5727938791       -3.2106979045        2.2016171002
  N         2.7469268106       -2.4136895015        1.8749477784
  B         2.9504767055       -2.0275452188        0.4898948241
  N         3.5413943345       -0.7373051655        0.1628920997
  B         3.5427315292       -0.3024496894       -1.2241814923
  B         1.3066928947        3.2751273613       18.3557403594
  N        -0.0714880190        3.6135195700       18.0290321994
  B        -0.4954390395        3.5179850802       16.6433691795
  N        -1.8623602228        3.1377241211       16.3167001553
  B        -2.1722907937        2.8342153180       14.9301002312
  N        -3.1482246725        1.8051438363       14.6039994165
  B        -3.2739833197        1.3865378341       13.2179159462
  N        -3.6130104513        0.0082159223       12.8916241710
  B        -3.5207937073       -0.4173452172       11.5048947233
  N        -3.1499854628       -1.7867462101       11.1768230946
  B        -2.8627795835       -2.1088371250        9.7890601331
  N        -1.8699675037       -3.1221032915        9.4599027451
  B        -1.4525234509       -3.2481338859        8.0731729365
  N        -0.0849248869       -3.6250358592        7.7466120371
  B         0.3447807305       -3.5449277182        6.3612984850
  N         1.7255541848       -3.2188493987        6.0363477420
  B         2.0548311704       -2.9337092669        4.6500342472
  N         3.0761357711       -1.9498058859        4.3246908258
  B         3.2239192222       -1.5381450985        2.9383567614
  N         3.6175275555       -0.1742952162        2.6129257530
  B        -1.0467243785        3.4053574830       19.0914200841
  N        -2.3359753076        2.8111024212       18.7655002123
  B        -2.5961763288        2.4614113640       17.3789634023
  N        -3.3887126467        1.2849490405       17.0520218197
  B        -3.4480507917        0.8545675566       15.6656289478
  N        -3.5642026984       -0.5581840949       15.3383230379
  B        -3.4118813402       -0.9682698375       13.9530117136
  N        -2.8329750888       -2.2641322132       13.6263693481
  B        -2.4977625621       -2.5407805674       12.2395159686
  N        -1.3531936150       -3.3784565145       11.9122319041
  B        -0.9277290706       -3.4509702625       10.5239811642
  N         0.4823194870       -3.6087697458       10.1986841663
  B         0.8943217265       -3.4567138831        8.8127389898
  N         2.2011507660       -2.9027467385        8.4881447662
  B         2.4836389908       -2.5730944318        7.1004840239
  N         3.3323672667       -1.4372318674        6.7735424968
  B         3.4161881253       -1.0118659700        5.3866768911
  B        -3.5419222862        0.3014396238       18.1151859757
  N        -3.4463807045       -1.1135486629       17.7896524695
  B        -3.2204358063       -1.4900197428       16.4039073146
  N        -2.4390959937       -2.6741430772       16.0787008583
  B        -2.0658905964       -2.8977636403       14.6915100059
  N        -0.8019916198       -3.5410416724       14.3645277336
  B        -0.3718219341       -3.5474723225       12.9761695659
  N         1.0426130154       -3.4743448067       12.6480030370
  B         1.4213350487       -3.2695379637       11.2607650152
  N         2.6195202757       -2.5113931904       10.9339938739
  B         2.8519780616       -2.1442233934        9.5482555305
  N         3.5220629981       -0.8929842841        9.2214891872
  B         3.5253881757       -0.4600135795        7.8356205261
  B        -2.9456407004       -1.9754586489       18.8533385019
  N        -1.9802659696       -3.0140369906       18.5266768056
  B        -1.5798552603       -3.1797489428       17.1400546568
  N        -0.2328888075       -3.6212767340       16.8113864831
  B         0.1961221210       -3.5613390088       15.4248422727
  N         1.5852272227       -3.2779323753       15.0959416004
  B         1.9224472065       -3.0035144065       13.7094450128
  N         2.9860372945       -2.0654824479       13.3823025193
  B         3.1486551958       -1.6645284947       11.9957514459
  N         3.6124804034       -0.3238744818       11.6698511125
  N         0.3417901956       -3.6162991193       19.2609777493
  B         0.7552224848       -3.4863647646       17.8738247218
  N         2.0818979111       -2.9859160830       17.5458078670
  B         2.3768379630       -2.6681751821       16.1582387790
  N         3.2809335686       -1.5735596802       15.8313506681
  B         3.3746658345       -1.1484327003       14.4448961777
  B         2.7622426461       -2.2542207006       18.6060937634
  N         3.4746097670       -1.0297152680       18.2769409941
  B         3.5079323242       -0.5996707536       16.8909634336
  C        -0.0000548100        0.0376944331        0.0006159878
  O         0.0001407145        0.0777204978        1.1750010104
  O         0.0003857599       -0.0006143641       -1.1737986043
