# Supplementary material for: Direction-specific enhanced diffusion of CO2 in chiral hexagonal boron nitride nanotubes
Source: Nat Commun. 2026 May 28;17:4771. doi: 10.1038/s41467-026-72123-2 (PMC13219400; doi:10.1038/s41467-026-72123-2)
Supplement: Supplementary file 5 — Supplementary Dataset 2 [file 41467_2026_72123_MOESM5_ESM.txt]

     327
 ABC (Angstrom) 18.0 18.0  39.09131 
  N        12.6684060192        8.9953529267        2.2596730912
  B        12.6015967641        8.9932005507        0.8110971259
  N        12.4460378820       10.2515045662        4.4310042157
  B        12.3863090986       10.2287099310        2.9831212398
  N        11.8143409728       11.3563616672        2.2587842804
  B        11.7617445745       11.3125190431        0.8103477738
  N        10.8395790573       12.1815023428        4.4303264500
  B        10.8075350397       12.1245120490        2.9822531827
  N         9.6443373662       12.6242367353        2.2586849617
  B         9.6324508842       12.5560589213        0.8104913277
  N         8.3681606764       12.6260712160        4.4301687446
  B         8.3805444990       12.5583918567        2.9824748593
  N         7.1724514769       12.1821304522        2.2588659078
  B         7.2053296791       12.1255133340        0.8103541356
  N         6.1958104751       11.3611221426        4.4303223382
  B         6.2480334261       11.3184458711        2.9826017358
  N         5.5636453130       10.2547747996        2.2588788603
  B         5.6246115182       10.2320885491        0.8106369015
  N         5.3401560794        9.0001150799        4.4308110903
  B         5.4068721834        8.9994116361        2.9828274597
  N         5.5618882781        7.7435004868        2.2590860765
  B         5.6235914068        7.7665804479        0.8106901332
  N         6.1936113962        6.6384254178        4.4315036707
  B         6.2459287115        6.6802882279        2.9835312065
  N         7.1708781660        5.8175227307        2.2595287020
  B         7.2036408079        5.8736161176        0.8107410602
  N         8.3658426209        5.3741672900        4.4321019246
  B         8.3781163579        5.4405876265        2.9841063141
  N         9.6414577038        5.3736961455        2.2601518036
  B         9.6297440887        5.4401322038        0.8116092260
  N        10.8377701541        5.8148113363        4.4325667667
  B        10.8059417744        5.8700137435        2.9842583323
  N        11.8151482253        6.6341117473        2.2603078978
  B        11.7628586011        6.6756283790        0.8119077770
  N        12.4485369946        7.7399322843        4.4321411068
  B        12.3877956322        7.7620705053        2.9842513403
  N        12.6690157501        8.9982377956        6.6017587340
  B        12.6021857189        8.9965018427        5.1547206011
  N        12.4454258119       10.2546966832        8.7720368935
  B        12.3860380225       10.2317019966        7.3247260660
  N        11.8143198704       11.3594516898        6.6006158088
  B        11.7621175171       11.3159823917        5.1536644870
  N        10.8378470019       12.1822608393        8.7710820862
  B        10.8064340750       12.1262788095        7.3235398424
  N         9.6432658663       12.6261084937        6.6002060572
  B         9.6315701658       12.5584835563        5.1533396063
  N         8.3672579239       12.6258938791        8.7709908497
  B         8.3794399733       12.5597890683        7.3236219668
  N         7.1714188353       12.1839141417        6.5998718924
  B         7.2041350715       12.1272577951        5.1527662370
  N         6.1954326801       11.3620686134        8.7710046201
  B         6.2474005422       11.3199421382        7.3236795530
  N         5.5625907994       10.2565105652        6.6003954709
  B         5.6235212724       10.2332804864        5.1535407928
  N         5.3406298945        9.0018048797        8.7715106768
  B         5.4068940451        9.0010958241        7.3241795602
  N         5.5614829350        7.7449524325        6.6011940472
  B         5.6218612999        7.7669703540        5.1542324319
  N         6.1943000096        6.6411744446        8.7725143564
  B         6.2460323711        6.6820377724        7.3252251726
  N         7.1696669962        5.8174199224        6.6019401853
  B         7.2021050720        5.8732266288        5.1546679506
  N         8.3654318926        5.3764007896        8.7731295738
  B         8.3774948589        5.4417964451        7.3259043667
  N         9.6410411717        5.3744826481        6.6026886943
  B         9.6291816238        5.4406040028        5.1556680358
  N        10.8365730909        5.8182340256        8.7731972646
  B        10.8051782672        5.8725004491        7.3257698580
  N        11.8143951696        6.6369947613        6.6027493114
  B        11.7625111701        6.6779985008        5.1557469529
  N        12.4460049327        7.7438876645        8.7730455759
  B        12.3865464931        7.7654191239        7.3258254141
  N        12.6679999802        9.0008475220       10.9453392981
  B        12.6018075375        8.9997635183        9.4970873192
  N        12.4462450479       10.2573691988       13.1175204303
  B        12.3853515943       10.2341072251       11.6692939494
  N        11.8131609996       11.3614778760       10.9444664199
  B        11.7618288778       11.3189540676        9.4961731491
  N        10.8373882607       12.1843104651       13.1171176819
  B        10.8051441033       12.1276409050       11.6685060035
  N         9.6417747616       12.6264147496       10.9441619220
  B         9.6303433921       12.5595647079        9.4958545020
  N         8.3659815446       12.6278892585       13.1168968480
  B         8.3783673224       12.5600535825       11.6686055484
  N         7.1708020826       12.1842442240       10.9438133599
  B         7.2030469132       12.1283945932        9.4952435382
  N         6.1932491183       11.3645871846       13.1170107119
  B         6.2461652574       11.3215814867       11.6686779799
  N         5.5616397161       10.2584553625       10.9442430161
  B         5.6220733209       10.2351384040        9.4959500878
  N         5.3395089687        9.0032149913       13.1175836349
  B         5.4064374679        9.0031454391       11.6691192277
  N         5.5619877900        7.7475386448       10.9449858351
  B         5.6220995130        7.7691446293        9.4967533816
  N         6.1935008919        6.6419483029       13.1179512414
  B         6.2458782133        6.6841562094       11.6696760672
  N         7.1697559803        5.8200714174       10.9454491989
  B         7.2017176151        5.8750575257        9.4970737362
  N         8.3645817952        5.3761458660       13.1183005342
  B         8.3770818738        5.4435402882       11.6701584753
  N         9.6403644719        5.3762677936       10.9458741014
  B         9.6287010149        5.4423639315        9.4977558264
  N        10.8362870533        5.8190251334       13.1184833410
  B        10.8039285475        5.8751059267       11.6699796661
  N        11.8125073791        6.6402877909       10.9459542699
  B        11.7610268488        6.6813550301        9.4978485147
  N        12.4453407718        7.7459596108       13.1181636609
  B        12.3846965530        7.7682910890       11.6700049947
  N        12.6679568503        9.0020656451       15.2886117679
  B        12.6015282116        9.0017755407       13.8411633269
  N        12.4461514157       10.2580730162       17.4587340613
  B        12.3856825891       10.2354106049       16.0117000170
  N        11.8133904460       11.3632085193       15.2881700034
  B        11.7616714980       11.3208805871       13.8407372817
  N        10.8374718420       12.1848695268       17.4584837975
  B        10.8051603479       12.1290767902       16.0110859407
  N         9.6413037483       12.6275184533       15.2879287008
  B         9.6294528499       12.5611252789       13.8404456702
  N         8.3662274194       12.6278747779       17.4586453317
  B         8.3779048765       12.5615793588       16.0114411958
  N         7.1698551405       12.1861629302       15.2877733667
  B         7.2016031360       12.1304509768       13.8399978171
  N         6.1936445159       11.3649336268       17.4586815006
  B         6.2453690907       11.3230176784       16.0115362300
  N         5.5607621080       10.2598034153       15.2881436804
  B         5.6207980120       10.2368478262       13.8407024642
  N         5.3394656083        9.0039095089       17.4588166149
  B         5.4059735522        9.0040627976       16.0116719620
  N         5.5617289012        7.7484462557       15.2884710192
  B         5.6213844147        7.7701121208       13.8410844883
  N         6.1933626971        6.6427394563       17.4590289105
  B         6.2452002124        6.6844842739       16.0120032999
  N         7.1685616367        5.8194568815       15.2888778094
  B         7.2009346949        5.8753017592       13.8412724262
  N         8.3644019234        5.3766985821       17.4590844404
  B         8.3764340119        5.4430537208       16.0121545310
  N         9.6399999982        5.3761462237       15.2890281084
  B         9.6281702428        5.4426039313       13.8417124308
  N        10.8362049825        5.8193372762       17.4588494261
  B        10.8038786382        5.8751510186       16.0117323962
  N        11.8121288907        6.6412011747       15.2890313214
  B        11.7606070041        6.6827627320       13.8417075200
  N        12.4450227073        7.7466636870       17.4588733678
  B        12.3847683750        7.7691276252       16.0119675271
  N        12.6674439555        9.0020019011       19.6308458328
  B        12.6009383635        9.0022777513       18.1829556203
  N        12.4460249318       10.2572283774       21.8045785041
  B        12.3860235867       10.2351288300       20.3559342039
  N        11.8133527167       11.3628305460       19.6311909881
  B        11.7615042208       11.3211836837       18.1831357659
  N        10.8375452447       12.1836461682       21.8050945241
  B        10.8054289289       12.1285583602       20.3560375445
  N         9.6416938787       12.6269001438       19.6312594462
  B         9.6295955926       12.5604826701       18.1831572542
  N         8.3668778164       12.6272116852       21.8050532842
  B         8.3785145437       12.5611093930       20.3563158564
  N         7.1709502490       12.1849463829       19.6310235734
  B         7.2023943422       12.1298841996       18.1827477502
  N         6.1941133343       11.3652339022       21.8050707909
  B         6.2457966629       11.3230691684       20.3563863214
  N         5.5613380563       10.2600980811       19.6312347623
  B         5.6215206708       10.2371354555       18.1832047340
  N         5.3402163645        9.0043507785       21.8050711270
  B         5.4060315805        9.0046284724       20.3562593411
  N         5.5623157291        7.7493220975       19.6312994442
  B         5.6219370347        7.7710821584       18.1833108333
  N         6.1936518738        6.6434264002       21.8047079597
  B         6.2454182133        6.6851743499       20.3560832423
  N         7.1691812674        5.8211667167       19.6309056303
  B         7.2009730482        5.8762054741       18.1828713935
  N         8.3643672953        5.3772573410       21.8041594673
  B         8.3764327203        5.4439156122       20.3557859100
  N         9.6397276128        5.3773987897       19.6309512266
  B         9.6280039277        5.4436317470       18.1831637169
  N        10.8359612593        5.8195848326       21.8038550579
  B        10.8038761791        5.8752796300       20.3551887775
  N        11.8117049299        6.6416621041       19.6308525001
  B        11.7601361406        6.6834634495       18.1830683083
  N        12.4453498534        7.7460852224       21.8039859095
  B        12.3849886742        7.7689115338       20.3555774886
  N        12.6680925845        9.0005884824       23.9765913303
  B        12.6018339195        9.0013979175       22.5284223837
  N        12.4454443406       10.2543010733       26.1478378304
  B        12.3858713441       10.2333558351       24.7005777470
  N        11.8139380919       11.3619438902       23.9776962649
  B        11.7622477240       11.3206011404       22.5294285634
  N        10.8382415637       12.1830821498       26.1486599369
  B        10.8059186647       12.1279325181       24.7009828872
  N         9.6422474979       12.6271508212       23.9778898875
  B         9.6301749234       12.5608265554       22.5295763174
  N         8.3670341874       12.6281099768       26.1487810422
  B         8.3787089131       12.5617651476       24.7013526032
  N         7.1704720616       12.1866573968       23.9776964707
  B         7.2023411401       12.1308947179       22.5291477257
  N         6.1933211672       11.3664578659       26.1486541826
  B         6.2452830929       11.3242360428       24.7012961143
  N         5.5609487081       10.2609230774       23.9775493818
  B         5.6212954481       10.2378169276       22.5293725587
  N         5.3401405432        9.0044904167       26.1482310478
  B         5.4064508852        9.0050401309       24.7008320380
  N         5.5625802594        7.7495742235       23.9772740387
  B         5.6217032647        7.7713074323       22.5291582963
  N         6.1943839473        6.6429844187       26.1475036080
  B         6.2458298695        6.6850896760       24.7002731077
  N         7.1688726955        5.8202525044       23.9764214323
  B         7.2007551301        5.8759722149       22.5281499303
  N         8.3648737156        5.3760600728       26.1463273665
  B         8.3766689816        5.4430707449       24.6992977865
  N         9.6399941344        5.3760096644       23.9756761555
  B         9.6280681031        5.4429112116       22.5278771953
  N        10.8367837929        5.8169032225       26.1453877800
  B        10.8045216463        5.8734281035       24.6982238117
  N        11.8129059085        6.6394868101       23.9755323767
  B        11.7609287413        6.6824019358       22.5277725841
  N        12.4464328479        7.7429501901       26.1461079119
  B        12.3857281841        7.7668540944       24.6991619982
  N        12.6671628639        8.9966550083       28.3182046132
  B        12.6010326147        8.9980624903       26.8707793154
  N        12.4430942561       10.2466695774       30.4922658364
  B        12.3835043584       10.2280099683       29.0439660224
  N        11.8127237543       11.3573399943       28.3197962479
  B        11.7612301835       11.3173885407       26.8722251729
  N        10.8388343067       12.1783576902       30.4928525907
  B        10.8057923994       12.1238797042       29.0443214073
  N         9.6429244380       12.6253627062       28.3202053422
  B         9.6305575976       12.5597391287       26.8726568564
  N         8.3685205421       12.6258341022       30.4932134737
  B         8.3795932066       12.5600329691       29.0447943761
  N         7.1711170429       12.1857526415       28.3199867018
  B         7.2025512258       12.1310660001       26.8721616603
  N         6.1952615745       11.3636078461       30.4932060428
  B         6.2466148493       11.3226779198       29.0447900438
  N         5.5619536291       10.2599280678       28.3197100288
  B         5.6217652302       10.2378689489       26.8721935938
  N         5.3417744707        9.0023568928       30.4923668769
  B         5.4078680543        9.0037639199       29.0439250542
  N         5.5641415599        7.7487948253       28.3190219909
  B         5.6232782435        7.7713178483       26.8715269665
  N         6.1975491009        6.6420017714       30.4917398994
  B         6.2484468997        6.6849711783       29.0433586928
  N         7.1708749348        5.8204054298       28.3180421526
  B         7.2020934996        5.8759488141       26.8703696968
  N         8.3681722023        5.3760667655       30.4909698144
  B         8.3786611849        5.4435241998       29.0426353649
  N         9.6409307140        5.3752781863       28.3169833181
  B         9.6286868322        5.4418430100       26.8696202928
  N        10.8390345007        5.8133041178       30.4898210937
  B        10.8053750897        5.8714383268       29.0414260720
  N        11.8138524282        6.6360418812       28.3166976060
  B        11.7614776176        6.6795841137       26.8695032560
  N        12.4486801780        7.7361401950       30.4907131547
  B        12.3862865525        7.7625342634       29.0424838683
  N        12.6736483714        8.9893136267       32.6644291188
  B        12.6013166161        8.9909112198       31.2158694509
  N        12.4412999343       10.2429263408       34.8345582047
  B        12.3889346121       10.2230631987       33.3863879393
  N        11.8154212067       11.3526576534       32.6653355656
  B        11.7599920941       11.3101778697       31.2166660446
  N        10.8393541749       12.1752382850       34.8356413725
  B        10.8092483023       12.1220199670       33.3877857650
  N         9.6453437295       12.6226307437       32.6659037654
  B         9.6318313495       12.5549178955       31.2173294797
  N         8.3701040589       12.6225020344       34.8364970948
  B         8.3814522200       12.5591228987       33.3891106381
  N         7.1731023101       12.1828024327       32.6661817122
  B         7.2050971863       12.1270681339       31.2171879928
  N         6.1984417103       11.3594882780       34.8366387053
  B         6.2478101061       11.3200018251       33.3893758460
  N         5.5642842476       10.2561211366       32.6657627333
  B         5.6250949565       10.2345325767       31.2170949634
  N         5.3433015684        8.9997931318       34.8357618156
  B         5.4070427763        9.0000749806       33.3882614615
  N         5.5650016269        7.7447233741       32.6647948461
  B         5.6265459758        7.7695274537       31.2161483480
  N         6.1994297949        6.6405382653       34.8346921936
  B         6.2482532062        6.6794182617       33.3870414359
  N         7.1737950766        5.8163893113       32.6642216424
  B         7.2062176574        5.8762372507       31.2152805266
  N         8.3695073502        5.3752522333       34.8340583461
  B         8.3818271946        5.4341402711       33.3855972965
  N         9.6467342613        5.3646063783       32.6635314225
  B         9.6320213542        5.4385344073       31.2149639403
  N        10.8403246363        5.8100945263       34.8340099911
  B        10.8156916134        5.8557604817       33.3846118433
  N        11.8294774204        6.6177718654       32.6635861203
  B        11.7673247712        6.6707775023       31.2152318455
  N        12.4487772665        7.7335184573       34.8339690012
  B        12.3979737307        7.7512966414       33.3848273320
  N        12.6685378489        8.9920056937       37.0051417103
  B        12.6025942576        8.9894131030       35.5590137989
  N        12.4442672221       10.2474462422       39.1770192277
  B        12.3843218763       10.2248015856       37.7293372424
  N        11.8141672362       11.3534671805       37.0052375312
  B        11.7614680328       11.3096000466       35.5592762637
  N        10.8398191643       12.1785377188       39.1768885292
  B        10.8074291085       12.1214483165       37.7292108911
  N         9.6450526071       12.6230948135       37.0059920383
  B         9.6329164609       12.5549164615       35.5601617678
  N         8.3692663512       12.6239665565       39.1774229283
  B         8.3813024161       12.5569416672       37.7300237376
  N         7.1729618164       12.1819995920       37.0062226639
  B         7.2060213640       12.1252383829       35.5600849448
  N         6.1971474846       11.3598094247       39.1775860987
  B         6.2491299777       11.3177487238       37.7301262023
  N         5.5642818200       10.2547337947       37.0060486196
  B         5.6254757267       10.2322516037       35.5601608324
  N         5.3411906640        8.9994935810       39.1772371916
  B         5.4084779111        8.9992172895       37.7296771233
  N         5.5636659725        7.7436655174       37.0053339771
  B         5.6251246458        7.7668727092       35.5593569165
  N         6.1960009647        6.6390949883       39.1771286050
  B         6.2483915682        6.6808940520       37.7293667422
  N         7.1723762290        5.8170642598       37.0048685939
  B         7.2056400389        5.8733591710       35.5585981811
  N         8.3670332111        5.3746781878       39.1775342093
  B         8.3796075485        5.4410277677       37.7297190991
  N         9.6428839394        5.3719269920       37.0053785936
  B         9.6320799246        5.4363088889       35.5592042579
  N        10.8377838044        5.8140458971       39.1778537217
  B        10.8068902176        5.8680178314       37.7298864859
  N        11.8176390033        6.6297675966       37.0057056272
  B        11.7669584681        6.6698387766       35.5596476806
  N        12.4483629557        7.7371580434       39.1777584256
  B        12.3876205092        7.7590690981       37.7300602642
  C         9.1862964007        8.7849265045       34.0912410357
  O         9.0779870514        8.8544861460       35.2601665399
  O         9.3004492009        8.7081837305       32.9227267768
