# Supplementary material for: Direction-specific enhanced diffusion of CO2 in chiral hexagonal boron nitride nanotubes
Source: Nat Commun. 2026 May 28;17:4771. doi: 10.1038/s41467-026-72123-2 (PMC13219400; doi:10.1038/s41467-026-72123-2)
Supplement: Supplementary file 6 — Supplementary Dataset 3 [file 41467_2026_72123_MOESM6_ESM.txt]

 318
 ABC  (Angstrom) 18.0 18.0 38.67716
  B        12.5353995760        8.9844215887        0.0366707802
  N        12.6166380264        9.1418673366        3.8702847017
  B        12.4976445182        9.5563379512        2.4832201196
  N        12.0644945717       10.9066214683        2.1552722691
  B        11.7614492228       11.2142654953        0.7681693419
  N        10.7191252391       12.1772034087        0.4420389908
  N        12.5538757113        9.7196488572        6.3198300441
  B        12.3767448967       10.1127891979        4.9315977331
  N        11.7344727810       11.3773309770        4.6035501709
  B        11.3814942750       11.6333601847        3.2168838530
  N        10.1987483836       12.4166003962        2.8892027679
  B         9.7652542246       12.4678491783        1.5038513273
  N         8.3496633517       12.5654711802        1.1776932148
  N        12.3943277027       10.2729677588        8.7683335847
  B        12.1587488681       10.6365610896        7.3813160280
  N        11.3216568281       11.7810661413        7.0530288961
  B        10.9402300863       11.9819725870        5.6656849091
  N         9.6494380936       12.5687715317        5.3388586737
  B         9.2129954649       12.5509217626        3.9530903260
  N         7.8006111554       12.4216448994        3.6276160269
  B         7.4269147489       12.1928081114        2.2419069235
  N         6.2614362674       11.3825060967        1.9177076267
  B         6.0514676845       11.0002355468        0.5313716321
  N         5.4367937573        9.7214121887        0.2064193880
  N        12.6280108943        9.0033441676       12.9317804449
  B        12.5291803937        9.4261023482       11.5452426179
  N        12.1423736870       10.7898446604       11.2179561293
  B        11.8577212951       11.1150538762        9.8305697459
  N        10.8549533642       12.1181750783        9.5037279140
  B        10.4446482357       12.2566121155        8.1160710358
  N         9.0780687932       12.6369484020        7.7891251981
  B         8.6526587688       12.5477055476        6.4021708370
  N         7.2784544219       12.1958821759        6.0762617437
  B         6.9479194398       11.9094144551        4.6906929315
  N         5.9261843262       10.9256283700        4.3650570983
  B         5.7752987085       10.5133725018        2.9802796438
  N         5.3721526724        9.1523412379        2.6544537707
  B         5.4505077448        8.7241784050        1.2683896856
  N         5.7832421309        7.3454876313        0.9421248284
  N        12.5721305597        9.5741318741       15.3826234825
  B        12.4171137439        9.9782952757       13.9948815031
  N        11.8242399202       11.2666938192       13.6682309147
  B        11.4877527947       11.5413786026       12.2806429975
  N        10.3426001860       12.3778248896       11.9526880413
  B         9.9143602136       12.4520775483       10.5654699426
  N         8.5051757152       12.6174377174       10.2372467629
  B         8.0965622639       12.4607611631        8.8510717359
  N         6.7942233258       11.8968707021        8.5243809807
  B         6.5141837268       11.5576843462        7.1394364101
  N         5.6601402693       10.4236017247        6.8144047353
  B         5.5823826168        9.9924765303        5.4289759434
  N         5.4047894543        8.5852959980        5.1038306326
  B         5.5432047330        8.1710268945        3.7178606756
  N         6.0817686869        6.8580304499        3.3931082210
  B         6.4046793991        6.5674453608        2.0062566619
  N         7.5135504523        5.6823982150        1.6805148744
  B         7.9371171442        5.5892380300        0.2930155230
  N        12.4346910577       10.1254450975       17.8316850463
  B        12.2168544547       10.5037348448       16.4451543439
  N        11.4357873626       11.6869312404       16.1177342264
  B        11.0610825978       11.9074059575       14.7308070177
  N         9.8003129000       12.5571067683       14.4034218155
  B         9.3642155692       12.5591550086       13.0167936100
  N         7.9478060290       12.4928032795       12.6896740603
  B         7.5684786460       12.2814167894       11.3023166021
  N         6.3746441004       11.5161810452       10.9763913844
  B         6.1489544431       11.1415333018        9.5901231131
  N         5.4905460572        9.8850142060        9.2652893287
  B         5.4722785151        9.4477594874        7.8791604789
  N         5.5138055803        8.0293096716        7.5534837724
  B         5.7214897056        7.6432863814        6.1678531046
  N         6.4614688712        6.4329095315        5.8416986094
  B         6.8251297054        6.1949578658        4.4557963210
  N         8.0627212441        5.5026773097        4.1283010744
  B         8.4914947952        5.4773910354        2.7411003763
  N         9.9084375924        5.4949869034        2.4120429036
  B        10.2933189300        5.6830342379        1.0248676869
  N        11.5181835046        6.3972186480        0.6959365114
  B        12.5434154567        9.2708358992       20.6059658275
  N        12.2145789978       10.6504439198       20.2794625582
  B        11.9429108282       10.9919459361       18.8940123642
  N        10.9870527292       12.0410458599       18.5681944660
  B        10.5800877969       12.1977052671       17.1816044653
  N         9.2292872976       12.6332183936       16.8560392896
  B         8.8033849722       12.5686391044       15.4677046201
  N         7.4173982620       12.2718559192       15.1409851740
  B         7.0762187129       12.0086926377       13.7529122692
  N         6.0170893268       11.0666165077       13.4250031743
  B         5.8571737739       10.6635729514       12.0385382421
  N         5.4090938212        9.3182127339       11.7114684713
  B         5.4601920802        8.8884171113       10.3260794005
  N         5.7252713837        7.4960984578        9.9987852997
  B         5.9848708138        7.1495917160        8.6137218141
  N         6.9099783973        6.0755498916        8.2869459750
  B         7.3039417030        5.8981468484        6.9018890549
  N         8.6356137420        5.4136148982        6.5743956882
  B         9.0625128723        5.4530276227        5.1874508705
  N        10.4604843561        5.6885003850        4.8589061421
  B        10.8039183709        5.9434069812        3.4714656603
  N        11.8977700236        6.8445464746        3.1424786189
  B        12.0714037856        7.2335711017        1.7541538920
  N        12.5747153785        8.5579474774        1.4237362007
  N        12.5871540577        9.4094848915       24.4418659036
  B        12.4503547166        9.8234447877       23.0557407185
  N        11.9129440653       11.1367924365       22.7307670840
  B        11.5895161701       11.4253600953       21.3438223603
  N        10.4769835837       12.3044536675       21.0174905136
  B        10.0553158708       12.4008802194       19.6304150126
  N         8.6521902886       12.6143346724       19.3031872394
  B         8.2400990818       12.4859999909       17.9160262409
  N         6.9175186210       11.9734640589       17.5874523911
  B         6.6275626730       11.6571312845       16.1999355449
  N         5.7298207354       10.5604404760       15.8709473941
  B         5.6391665065       10.1406528111       14.4844352501
  N         5.4105177938        8.7423397748       14.1570677529
  B         5.5329146168        8.3278766556       12.7717513669
  N         6.0145501266        6.9948545410       12.4449836099
  B         6.3267487431        6.6984676956       11.0589404687
  N         7.4089999342        5.7837510144       10.7320007680
  B         7.8258762909        5.6757571397        9.3461960853
  N         9.2170148982        5.4049730577        9.0186097417
  B         9.6324942907        5.5139521504        7.6320128355
  N        10.9778764888        5.9617087502        7.3026333570
  B        11.2741153603        6.2740232486        5.9161968994
  N        12.2053365373        7.3425041718        5.5864370835
  B        12.3186290854        7.7555122726        4.1994056595
  N        12.4737189856        9.9658831903       26.8914682525
  B        12.2691621291       10.3519230552       25.5055614398
  N        11.5299343045       11.5626893243       25.1790033173
  B        11.1673423016       11.7989260156       23.7926796292
  N         9.9293936795       12.4901241722       23.4644578369
  B         9.5000271231       12.5127267611       22.0777137431
  N         8.0833381312       12.4975284755       21.7485716519
  B         7.6985184527       12.3085746331       20.3620410550
  N         6.4715509490       11.5979040756       20.0337217605
  B         6.2334579288       11.2416318844       18.6467723776
  N         5.5209667310       10.0153775872       18.3185469675
  B         5.5005275606        9.5867775093       16.9308888844
  N         5.4968039206        8.1695986628       16.6028782385
  B         5.6881510555        7.7826833367       15.2166206768
  N         6.3761947070        6.5437194592       14.8884759023
  B         6.7319412522        6.2989752407       13.5029495298
  N         7.9425348770        5.5628431193       13.1745039559
  B         8.3746045352        5.5264317475       11.7898970490
  N         9.7911604599        5.4785003801       11.4623166019
  B        10.1845491923        5.6578564162       10.0770657600
  N        11.4401389869        6.3160569609        9.7491930283
  B        11.6854224531        6.6696281788        8.3622194637
  N        12.4344414081        7.8730641594        8.0345136548
  B        12.4793365640        8.3032330502        6.6475260787
  B        12.5255764469        9.1073978229       29.6636488153
  N        12.2607422203       10.4998525265       29.3365947881
  B        12.0026483685       10.8465182647       27.9514441370
  N        11.0786550829       11.9214307051       27.6244404868
  B        10.6865471236       12.0980158557       26.2386294977
  N         9.3554223564       12.5827835807       25.9105707104
  B         8.9292489768       12.5415418226       24.5234065979
  N         7.5309566972       12.3074314100       24.1951636213
  B         7.1872211835       12.0514033953       22.8081324249
  N         6.0920022933       11.1516250445       22.4796205478
  B         5.9176907153       10.7621063007       21.0919431770
  N         5.4134762797        9.4383213341       20.7615857986
  B         5.4511906541        9.0128843070       19.3747317604
  N         5.6633490564        7.6103175646       19.0458533334
  B         5.9175881111        7.2612650336       17.6605209428
  N         6.7946239443        6.1475098594       17.3333176035
  B         7.1885331254        5.9644297135       15.9481672930
  N         8.4986113556        5.4240352872       15.6216406037
  B         8.9329309942        5.4605833261       14.2365270103
  N        10.3387216056        5.6422802726       13.9110298900
  B        10.6999983034        5.8844627933       12.5252483230
  N        11.8303145751        6.7395161771       12.1985421128
  B        12.0233387935        7.1253116940       10.8110264672
  N        12.5760273763        8.4301000121       10.4828193720
  B        12.5501977838        8.8634875026        9.0963584277
  N        12.5767837752        9.2538736913       33.4947170293
  B        12.4534387561        9.6684079054       32.1094114837
  N        11.9716819248       11.0015178106       31.7826463202
  B        11.6597032136       11.2984410523       30.3965388385
  N        10.5789257071       12.2153737181       30.0693997032
  B        10.1630168407       12.3247458782       28.6831099204
  N         8.7723411458       12.5995628541       28.3549949562
  B         8.3580510396       12.4859518002       26.9682651041
  N         7.0136556919       12.0351563024       26.6391317780
  B         6.7175365769       11.7222735235       25.2528566947
  N         5.7857853640       10.6541428013       24.9236521080
  B         5.6720572485       10.2408009537       23.5368635016
  N         5.3735978509        8.8545466758       23.2078764975
  B         5.4922964008        8.4401233337       21.8209454709
  N         5.9258243638        7.0902417959       21.4927409578
  B         6.2288359113        6.7838221962       20.1059360677
  N         7.2706310063        5.8203292401       19.7793580291
  B         7.6881354642        5.7002938979       18.3936888036
  N         9.0693115575        5.3738600702       18.0680103064
  B         9.4939882941        5.4818675019       16.6829499033
  N        10.8539604559        5.8870657782       16.3574621316
  B        11.1725709961        6.1873706646       14.9722696557
  N        12.1531490359        7.2120169724       14.6452705629
  B        12.2828956100        7.6279152359       13.2595985103
  N        12.4923679590        9.8274937519       35.9406026113
  B        12.3001672860       10.2140659170       34.5542857707
  N        11.6119826525       11.4532803264       34.2260659156
  B        11.2556602867       11.6987674185       32.8406917463
  N        10.0461692257       12.4373938661       32.5121957726
  B         9.6138108181       12.4761521258       31.1274792756
  N         8.1965490275       12.5290735095       30.8000959973
  B         7.8047322419       12.3458745747       29.4143077674
  N         6.5517620830       11.6817430293       29.0866709482
  B         6.3069850214       11.3273582012       27.6994789815
  N         5.5586768822       10.1234310844       27.3719797386
  B         5.5122452542        9.6935199033       25.9848647550
  N         5.4365181994        8.2771505950       25.6571409706
  B         5.6138087258        7.8837721457       24.2690089734
  N         6.2557596930        6.6189150383       23.9406210241
  B         6.6088670245        6.3632094525       22.5540582757
  N         7.7907411963        5.5790260576       22.2258184143
  B         8.2247238038        5.5286369946       20.8408265073
  N         9.6400871797        5.4296701613       20.5147326989
  B        10.0413201879        5.5979095707       19.1295918784
  N        11.3166033054        6.2190442331       18.8045892764
  B        11.5885378460        6.5609562309       17.4194162641
  N        12.3972822872        7.7272450076       17.0943812652
  B        12.4556206786        8.1606902204       15.7084355062
  N        12.3254702984       10.3874623263       38.3847744207
  B        12.0714500672       10.7359534369       36.9989107444
  N        11.1962724400       11.8516860291       36.6715888557
  B        10.8012726508       12.0341233891       35.2866455920
  N         9.4904668485       12.5739186043       34.9602904966
  B         9.0560912976       12.5391249532       33.5750423729
  N         7.6501790739       12.3569794290       33.2493711210
  B         7.2889317220       12.1172562716       31.8629581596
  N         6.1603982982       11.2590373057       31.5363263953
  B         5.9685161994       10.8724856476       30.1486862067
  N         5.4159304852        9.5672880429       29.8205938486
  B         5.4417680538        9.1334666340       28.4341049094
  N         5.5973283300        7.7240128608       28.1059267832
  B         5.8325539926        7.3606879389       26.7186708798
  N         6.6700869082        6.2169997663       26.3902297674
  B         7.0502342103        6.0144090178       25.0026501406
  N         8.3397870063        5.4252719891       24.6757021621
  B         8.7762909439        5.4440080348       23.2898129817
  N        10.1886462955        5.5732785425       22.9645270924
  B        10.5622290991        5.8034651602       21.5790388733
  N        11.7281354928        6.6130840798       21.2549166812
  B        11.9380053027        6.9957720563       19.8690253735
  N        12.5543501799        8.2738019818       19.5438705809
  B        12.5450523015        8.7113302733       18.1579743974
  B        10.3014849173       12.2959563029       37.7328364983
  N         8.9200692722       12.6220670772       37.4074697681
  B         8.4951894700       12.5158788338       36.0221920953
  N         7.1349464537       12.1108712832       35.6962504509
  B         6.8169246567       11.8105908869       34.3107971200
  N         5.8377301502       10.7844075565       33.9833638186
  B         5.7083815097       10.3692179986       32.5973172657
  N         5.3633883463        8.9932390070       32.2698503956
  B         5.4621984421        8.5708797084       30.8830344211
  N         5.8485528135        7.2067103294       30.5557100299
  B         6.1330325925        6.8812833541       29.1681579906
  N         7.1342383682        5.8764457802       28.8411299315
  B         7.5453474414        5.7388548804       27.4533635517
  N         8.9113580887        5.3566025547       27.1261039163
  B         9.3365732145        5.4462776037       25.7390264547
  N        10.7107004948        5.7983770887       25.4131919487
  B        11.0410774867        6.0857446341       24.0276918756
  N        12.0625476152        7.0697107304       23.7022607745
  B        12.2144587942        7.4820205552       22.3174988597
  N        12.6206382238        8.8421551832       21.9918448740
  B         7.9483741896       12.3972004469       38.4693446067
  N         6.6724438332       11.7774973512       38.1439664598
  B         6.4010763515       11.4357375634       36.7583520309
  N         5.5929358004       10.2688669655       36.4329533034
  B         5.5343207786        9.8357928685       35.0469532256
  N         5.4182263111        8.4217288792       34.7212390156
  B         5.5735473360        8.0178606500       33.3332150231
  N         6.1660329524        6.7289971700       33.0064708537
  B         6.5020440158        6.4540852133       31.6185873344
  N         7.6462503074        5.6159651265       31.2903619626
  B         8.0743833485        5.5410422878       29.9029497471
  N         9.4837352172        5.3750341226       29.5748762720
  B         9.8926157239        5.5315907886       28.1885347131
  N        11.1942172299        6.0972835726       27.8617950760
  B        11.4743028467        6.4367565153       26.4767268763
  N        12.3276381511        7.5715375510       26.1521052524
  B        12.4068345875        8.0024017854       24.7666632586
  B         5.4489476462        9.2844516560       37.4972825675
  N         5.5610923374        7.8704672112       37.1710318999
  B         5.7747536608        7.4919073605       35.7840781845
  N         6.5547060361        6.3075856722       35.4563730407
  B         6.9286737891        6.0868489713       34.0691856970
  N         8.1891594325        5.4360044879       33.7415335962
  B         8.6247377894        5.4344557685       32.3546940533
  N        10.0412352640        5.5010538657       32.0277084495
  B        10.4201147055        5.7122169960       30.6401418535
  N        11.6129135496        6.4789984342       30.3140941425
  B        11.8385885010        6.8532616666       28.9277274097
  N        12.4958916448        8.1104420060       28.6030707319
  B        12.5151455270        8.5474725159       27.2169931369
  B         6.0544255592        7.0046048388       38.2333964211
  N         7.0070937841        5.9531837138       37.9072829846
  B         7.4114236184        5.7961651754       36.5200579325
  N         8.7614093530        5.3585299473       36.1941472547
  B         9.1868636377        5.4236200403       34.8057615050
  N        10.5730389468        5.7215897644       34.4789709306
  B        10.9132487003        5.9855138286       33.0907025899
  N        11.9715067934        6.9288065375       32.7626430815
  B        12.1297781040        7.3322700783       31.3760729978
  N        12.5765578105        8.6780890404       31.0490276287
  N         9.3403461362        5.3751886219       38.6429088740
  B         9.7504197930        5.5071661959       37.2549998754
  N        11.0720788437        6.0217569565       36.9258541539
  B        11.3623390431        6.3374614963       35.5383270001
  N        12.2592031475        7.4354717255       35.2090451826
  B        12.3494827970        7.8550278785       33.8222082559
  B        11.7535006158        6.7557298951       37.9856859493
  N        12.4651433499        7.9824873887       37.6572293082
  B        12.4869696147        8.4101067536       36.2691944150
  N         8.9950051893        9.0655541258       17.9536227258
  N         8.9954772009        8.9935440604       19.0705169541
