# Supplementary material for: Direction-specific enhanced diffusion of CO2 in chiral hexagonal boron nitride nanotubes
Source: Nat Commun. 2026 May 28;17:4771. doi: 10.1038/s41467-026-72123-2 (PMC13219400; doi:10.1038/s41467-026-72123-2)
Supplement: Supplementary file 7 — Supplementary Dataset 4 [file 41467_2026_72123_MOESM7_ESM.txt]

     326
 ABC (Angstrom) 18.0 18.0  39.09131
  N        25.2728006974       15.3178422243        4.3138019891
  B        25.2678483317       15.2498766602        2.8659098989
  N        23.9993568197       15.2403451080        6.4872247968
  B        24.0154776305       15.1726975309        5.0379278056
  N        22.8347375155       14.7177659916        4.3114736114
  B        22.8766315868       14.6557391441        2.8636280109
  N        21.9257926184       13.8264153411        6.4863968441
  B        21.9830208824       13.7831282919        5.0375777839
  N        21.3900304024       12.6645388897        4.3140091244
  B        21.4499966185       12.6428980041        2.8662919851
  N        21.2559105853       11.4060295521        6.4896388928
  B        21.3237979256       11.4041213864        5.0414446437
  N        21.5664276511       10.1600431224        4.3202769969
  B        21.6284137935       10.1794318119        2.8732524613
  N        22.2819727990        9.1159762003        6.4949075531
  B        22.3269817886        9.1511486130        5.0467890781
  N        23.3082710247        8.3480785200        4.3249848072
  B        23.3394596738        8.4027551080        2.8778116270
  N        24.5367243827        8.0159146731        6.4966239669
  B        24.5426503100        8.0720459166        5.0489560392
  N        25.8068627711        8.0981646345        4.3240226596
  B        25.7927193691        8.1569808009        2.8767056329
  N        26.9736260988        8.6198365439        6.4947590086
  B        26.9341761588        8.6733941247        5.0472286746
  N        27.8852955732        9.5059201538        4.3222816086
  B        27.8348300482        9.5421321338        2.8754534343
  N        28.4485379310       10.6519870479        6.4937955838
  B        28.3789336450       10.6701646798        5.0463980801
  N        28.5631613787       11.9206109511        4.3212435850
  B        28.5027276696       11.9138958061        2.8743232544
  N        28.2441724408       13.1564567809        6.4924144639
  B        28.1844499325       13.1280918956        5.0443097902
  N        27.5235252603       14.2054970740        4.3184400820
  B        27.4825531903       14.1607690869        2.8710828884
  N        26.4918810974       14.9551034613        6.4899303649
  B        26.4650994600       14.8990912096        5.0411247114
  N        25.2695212579       15.3198225537        8.6632631156
  B        25.2629669626       15.2532132612        7.2140430252
  N        23.9967587955       15.2431570391       10.8346328199
  B        24.0121386778       15.1775756712        9.3865364983
  N        22.8309347044       14.7246654208        8.6612118420
  B        22.8719386967       14.6657391114        7.2120098194
  N        21.9184544981       13.8356137421       10.8333205470
  B        21.9732600566       13.7952850464        9.3852502274
  N        21.3738648521       12.6812809553        8.6611863666
  B        21.4405928118       12.6592105275        7.2122128186
  N        21.2468761912       11.4178958288       10.8343174936
  B        21.3126064725       11.4193282463        9.3866964541
  N        21.5622953912       10.1775506412        8.6655520012
  B        21.6263877072       10.1996872623        7.2171582415
  N        22.2838620415        9.1319620543       10.8374691711
  B        22.3275203109        9.1714081290        9.3902373008
  N        23.3128942049        8.3766617794        8.6687186845
  B        23.3415776866        8.4291869360        7.2208397884
  N        24.5369973952        8.0234630889       10.8381154977
  B        24.5435155884        8.0858687339        9.3912922506
  N        25.8076806545        8.1034537713        8.6678271572
  B        25.7925170622        8.1677000018        7.2199821019
  N        26.9767502119        8.6199333698       10.8366765018
  B        26.9369475297        8.6749994036        9.3897146858
  N        27.8882842865        9.5075550966        8.6661961588
  B        27.8361110739        9.5451246060        7.2183113594
  N        28.4518009699       10.6532763611       10.8361749424
  B        28.3812129332       10.6722646977        9.3893476499
  N        28.5619827386       11.9234357322        8.6654557039
  B        28.4994331034       11.9172816764        7.2170876164
  N        28.2440814962       13.1581248298       10.8360620018
  B        28.1828930982       13.1301747109        9.3885942544
  N        27.5185889870       14.2061124132        8.6647105730
  B        27.4755198861       14.1616651963        7.2158665318
  N        26.4903024938       14.9567459405       10.8357876086
  B        26.4623199438       14.9009539918        9.3879613323
  N        25.2682232655       15.3201635822       13.0066493377
  B        25.2613331060       15.2553641205       11.5594817275
  N        23.9964038577       15.2406393440       15.1800149290
  B        24.0113004097       15.1756186997       13.7313990437
  N        22.8286363728       14.7258483528       13.0059913387
  B        22.8676519552       14.6711485737       11.5584395855
  N        21.9181536343       13.8345564472       15.1797191868
  B        21.9686728679       13.7982107441       13.7308921318
  N        21.3596286983       12.6898221629       13.0051255224
  B        21.4284654034       12.6699485399       11.5578760987
  N        21.2457327377       11.4182895715       15.1774702032
  B        21.3079943614       11.4250912691       13.7293762582
  N        21.5615584826       10.1856425929       13.0053822345
  B        21.6223416699       10.2111745589       11.5590756833
  N        22.2873278272        9.1356001686       15.1755965522
  B        22.3310228794        9.1811009166       13.7286881046
  N        23.3166728234        8.3889170214       13.0057652233
  B        23.3429122759        8.4410504196       11.5600894218
  N        24.5387718986        8.0260003306       15.1753816553
  B        24.5457980120        8.0922110358       13.7289207705
  N        25.8100202289        8.1047057541       13.0054907440
  B        25.7945230309        8.1689242864       11.5597536035
  N        26.9779505954        8.6203704863       15.1756680506
  B        26.9393506004        8.6756689490       13.7286618788
  N        27.8917425954        9.5072834920       13.0048906031
  B        27.8407080264        9.5447137714       11.5588201241
  N        28.4534181229       10.6523072654       15.1763250201
  B        28.3827340478       10.6723680615       13.7293046400
  N        28.5631595715       11.9239392038       13.0052482114
  B        28.5018969762       11.9187724650       11.5587446165
  N        28.2430442890       13.1564716046       15.1771535727
  B        28.1817107843       13.1296956601       13.7295341999
  N        27.5184954739       14.2068047293       13.0060157185
  B        27.4756542820       14.1637097540       11.5592076672
  N        26.4889546374       14.9539875036       15.1789803527
  B        26.4607934021       14.8990139859       13.7308120844
  N        25.2689504346       15.3171488053       17.3548756748
  B        25.2609026151       15.2519678599       15.9056236465
  N        23.9994100921       15.2338713071       19.5316028466
  B        24.0128579185       15.1710330472       18.0817594034
  N        22.8294839820       14.7213818294       17.3562682456
  B        22.8684541712       14.6678692309       15.9063882944
  N        21.9221335732       13.8223961645       19.5304949053
  B        21.9715247590       13.7904745085       18.0809255132
  N        21.3633094523       12.6821712199       17.3541740890
  B        21.4293919133       12.6676709649       15.9049291987
  N        21.2489589301       11.4020265010       19.5241458561
  B        21.3098163455       11.4153538721       18.0758243807
  N        21.5615443904       10.1782278994       17.3490125464
  B        21.6239371258       10.2106657577       15.9010217766
  N        22.2805593039        9.1136772723       19.5175458859
  B        22.3278421287        9.1687073410       18.0703947113
  N        23.3164981673        8.3818513597       17.3463102068
  B        23.3449647095        8.4420739520       15.8989045906
  N        24.5380671830        8.0174774608       19.5176946308
  B        24.5454987959        8.0865040101       18.0705922425
  N        25.8101732953        8.1037293528       17.3476749624
  B        25.7954909109        8.1700267631       15.8998145970
  N        26.9761754203        8.6197484543       19.5197794076
  B        26.9390786115        8.6742235300       18.0719730845
  N        27.8919043448        9.5059073259       17.3483166375
  B        27.8415135994        9.5443462670       15.9003299048
  N        28.4557439008       10.6494728923       19.5200431549
  B        28.3847316197       10.6701075968       18.0727069004
  N        28.5659924789       11.9218016305       17.3489770077
  B        28.5023658551       11.9173067113       15.9007391255
  N        28.2487192974       13.1540455165       19.5215488968
  B        28.1846000825       13.1273513233       18.0737447766
  N        27.5188747425       14.2038537015       17.3514028902
  B        27.4744010733       14.1606773490       15.9027233827
  N        26.4944559770       14.9522851233       19.5267515044
  B        26.4629143043       14.8970916510       18.0780324982
  N        25.2766457467       15.3075970146       21.7020914990
  B        25.2660148070       15.2461642435       20.2537565478
  N        24.0115606509       15.1971591544       23.8745276108
  B        24.0216796467       15.1497445971       22.4270685241
  N        22.8363773253       14.7038758493       21.7045362365
  B        22.8730442431       14.6555511535       20.2559356306
  N        21.9277124755       13.7959527096       23.8716711679
  B        21.9807907891       13.7672110103       22.4247208719
  N        21.3778914889       12.6575919863       21.6984727049
  B        21.4377991487       12.6501219803       20.2509241307
  N        21.2479119328       11.3783533990       23.8646152367
  B        21.3135801209       11.3908708202       22.4175859474
  N        21.5585985062       10.1527765320       21.6902321035
  B        21.6214718092       10.1899861475       20.2435540091
  N        22.2705044466        9.0853498848       23.8596248901
  B        22.3199500694        9.1393357063       22.4119036669
  N        23.3080252230        8.3499844124       21.6869140190
  B        23.3394727500        8.4204152544       20.2402569514
  N        24.5370640491        8.0100998383       23.8597456009
  B        24.5424158627        8.0733451063       22.4118742347
  N        25.8073196171        8.1028732588       21.6890469876
  B        25.7937581717        8.1669975375       20.2418817239
  N        26.9729449850        8.6223645992       23.8612597842
  B        26.9352501987        8.6757849529       22.4135713105
  N        27.8894407439        9.5057950976       21.6898537925
  B        27.8403330045        9.5433552960       20.2429389910
  N        28.4597604736       10.6465129465       23.8608472219
  B        28.3889984077       10.6674333725       22.4137913661
  N        28.5780505565       11.9181320090       21.6895707239
  B        28.5090895007       11.9143319981       20.2429440795
  N        28.2660159946       13.1503413951       23.8612948993
  B        28.1995367462       13.1246730308       22.4142149594
  N        27.5334488058       14.2027162377       21.6935708425
  B        27.4829143910       14.1593792755       20.2466658097
  N        26.5114963687       14.9453184374       23.8681475141
  B        26.4754949274       14.8913414124       22.4209653101
  N        25.2881667078       15.2724820962       26.0427681312
  B        25.2784713195       15.2190297312       24.5952505821
  N        24.0206779818       15.1728768990       28.2143069597
  B        24.0338509264       15.1148827298       26.7671793569
  N        22.8510278935       14.6650274464       26.0442944598
  B        22.8844890300       14.6209516947       24.5972226712
  N        21.9321479147       13.7774987852       28.2140362113
  B        21.9845135075       13.7420123662       26.7664730184
  N        21.3703379251       12.6380769208       26.0398640916
  B        21.4366508388       12.6265983285       24.5920709017
  N        21.2422951298       11.3654703883       28.2111753157
  B        21.3062795512       11.3727108040       26.7622225436
  N        21.5517111740       10.1323996995       26.0355685295
  B        21.6146469436       10.1654889419       24.5868329711
  N        22.2688213325        9.0746882492       28.2089736266
  B        22.3162740374        9.1236911478       26.7600224357
  N        23.3067379670        8.3373364161       26.0339688857
  B        23.3358895313        8.4033476882       24.5851732838
  N        24.5385107441        8.0047727497       28.2080624477
  B        24.5428258377        8.0678523276       26.7590360979
  N        25.8066658774        8.1045709550       26.0343915126
  B        25.7918853212        8.1673725612       24.5854186617
  N        26.9731906404        8.6241895708       28.2086820655
  B        26.9341481764        8.6786763329       26.7597198777
  N        27.8877370673        9.5090313276       26.0348208397
  B        27.8395296999        9.5439699947       24.5859354339
  N        28.4647048069       10.6460170730       28.2087992132
  B        28.3976826969       10.6665430017       26.7598175234
  N        28.6018006471       11.9153252412       26.0341614166
  B        28.5247302460       11.9107885445       24.5855937163
  N        28.2946140431       13.1527715415       28.2089398484
  B        28.2277247114       13.1243232572       26.7598436539
  N        27.5614742384       14.2022487956       26.0368486867
  B        27.5039885627       14.1563366833       24.5888636989
  N        26.5245185120       14.9367971233       28.2116985272
  B        26.4925493044       14.8769958316       26.7637303825
  N        25.2935087348       15.2649783237       30.3812773890
  B        25.2873241293       15.2040997889       28.9346031606
  N        24.0232325541       15.1766754644       32.5488942526
  B        24.0383439266       15.1101712851       31.1033824035
  N        22.8564387195       14.6562328966       30.3830344155
  B        22.8912731782       14.6028925012       28.9366700964
  N        21.9371194888       13.7772719691       32.5518832932
  B        21.9881272909       13.7370294667       31.1058845876
  N        21.3706001042       12.6319625117       30.3840019989
  B        21.4352957796       12.6140921325       28.9366402781
  N        21.2476178443       11.3640512631       32.5539408955
  B        21.3077741810       11.3677204212       31.1065751746
  N        21.5514776571       10.1258727523       30.3827582965
  B        21.6117616655       10.1549111125       28.9343343510
  N        22.2737002691        9.0731520758       32.5532051219
  B        22.3189112733        9.1193349332       31.1057606773
  N        23.3091014446        8.3326752483       30.3809759079
  B        23.3367713648        8.3960884584       28.9329713853
  N        24.5404003416        7.9966144007       32.5515751490
  B        24.5453220344        8.0628708318       31.1040740158
  N        25.8090983000        8.1019087494       30.3801279938
  B        25.7934504230        8.1656859193       28.9320979721
  N        26.9736124021        8.6221501954       32.5516659230
  B        26.9357879357        8.6772898186       31.1040603115
  N        27.8900705070        9.5080264765       30.3810035220
  B        27.8412552051        9.5447836642       28.9326552058
  N        28.4627578349       10.6457875625       32.5532789277
  B        28.3992001958       10.6655510591       31.1053436291
  N        28.6080069946       11.9140549467       30.3817247178
  B        28.5385994192       11.9099748097       28.9331880667
  N        28.2907408560       13.1525137280       32.5532202713
  B        28.2321411034       13.1236012857       31.1053230814
  N        27.5696986194       14.2017367573       30.3813401558
  B        27.5213166629       14.1546602982       28.9335004471
  N        26.5257239077       14.9408674503       32.5502161730
  B        26.4976565968       14.8758400161       31.1036732718
  N        25.2924655751       15.2898348174       34.7190394618
  B        25.2883606932       15.2157482492       33.2719310341
  N        24.0152240150       15.2037523248       36.8893728220
  B        24.0361028501       15.1315333449       35.4419093124
  N        22.8596726920       14.6653104665       34.7191493004
  B        22.8947993219       14.6067792023       33.2727155003
  N        21.9384687924       13.7905771274       36.8924717338
  B        21.9954050836       13.7443632303       35.4453664449
  N        21.3874259084       12.6336084493       34.7237659739
  B        21.4445177103       12.6138577756       33.2767931842
  N        21.2581173852       11.3725215132       36.8979347684
  B        21.3190378506       11.3716592801       35.4495130488
  N        21.5577781269       10.1277499509       34.7260732342
  B        21.6175197947       10.1544178601       33.2781314661
  N        22.2797523624        9.0785553778       36.8998233997
  B        22.3239078981        9.1210554705       35.4509327789
  N        23.3117884233        8.3310733087       34.7253257351
  B        23.3399708322        8.3923071619       33.2772254075
  N        24.5401686766        7.9878838726       36.8993251457
  B        24.5464499737        8.0572258289       35.4503954805
  N        25.8098136236        8.0978087050       34.7242183729
  B        25.7948880296        8.1611456226       33.2758502625
  N        26.9726722109        8.6185344210       36.8990256131
  B        26.9352407730        8.6741487454       35.4498945198
  N        27.8871668712        9.5071113513       34.7249469408
  B        27.8395609737        9.5438130148       33.2766808652
  N        28.4569220360       10.6451293529       36.9000044289
  B        28.3925429996       10.6656105183       35.4511243107
  N        28.5962927475       11.9147875442       34.7264115735
  B        28.5327422018       11.9099735695       33.2780237535
  N        28.2643194460       13.1499728157       36.8991197064
  B        28.2155805152       13.1232591045       35.4501446153
  N        27.5599084628       14.2040871601       34.7237150726
  B        27.5178048994       14.1569257550       33.2757115550
  N        26.5145802470       14.9498899923       36.8937952431
  B        26.4914432514       14.8880167021       35.4452746919
  N        25.2811253321       15.3091397670       39.0623351197
  B        25.2791147795       15.2357273949       37.6145836293
  N        24.0037951933       15.2321175851       41.2307536180
  B        24.0226173814       15.1602842460       39.7834739661
  N        22.8432004650       14.6995251971       39.0601288565
  B        22.8862726914       14.6322389449       37.6131154003
  N        21.9317369778       13.8119964346       41.2318088500
  B        21.9892698056       13.7666071111       39.7851635126
  N        21.3940205566       12.6468885167       39.0661808732
  B        21.4516862030       12.6249613661       37.6185541066
  N        21.2615486242       11.3881627451       41.2382609437
  B        21.3259571637       11.3855930105       39.7914913522
  N        21.5641368808       10.1397863249       39.0716173814
  B        21.6257493983       10.1629675968       37.6234101996
  N        22.2797663372        9.0911517694       41.2443035629
  B        22.3260007757        9.1307614080       39.7964467211
  N        23.3106394482        8.3338586281       39.0738118595
  B        23.3412837817        8.3920160625       37.6249957276
  N        24.5374349223        7.9933006830       41.2458018523
  B        24.5447484133        8.0583528068       39.7979133324
  N        25.8087790148        8.0938587628       39.0729924149
  B        25.7946393750        8.1550738085       37.6238390355
  N        26.9718710501        8.6167728246       41.2441189058
  B        26.9343595514        8.6709713831       39.7964385978
  N        27.8858724792        9.5042213456       39.0727409608
  B        27.8371143131        9.5413505053       37.6240341247
  N        28.4495794650       10.6481926300       41.2436595402
  B        28.3829489802       10.6668594378       39.7964900864
  N        28.5749858443       11.9167101926       39.0726462125
  B        28.5141335589       11.9100926431       37.6242693940
  N        28.2504446739       13.1534697535       41.2416663804
  B        28.1957731775       13.1252450419       39.7942357874
  N        27.5380261989       14.2043611128       39.0691272776
  B        27.4978734317       14.1581777555       37.6209203052
  N        26.4996916710       14.9541155083       41.2359541827
  B        26.4755241160       14.8959182817       39.7886492052
  N        24.9030104794       11.6036758107        9.9177457010
  N        24.9017817251       11.7463761529       11.0275895756
