# Supplementary material for: Direction-specific enhanced diffusion of CO2 in chiral hexagonal boron nitride nanotubes
Source: Nat Commun. 2026 May 28;17:4771. doi: 10.1038/s41467-026-72123-2 (PMC13219400; doi:10.1038/s41467-026-72123-2)
Supplement: Supplementary file 12 — Supplementary Code 1 [file 41467_2026_72123_MOESM12_ESM.txt]

{
    "_comment": " DP training input ",
    "model": {
	"type_map":	["B", "N", "C", "O" ],
	"descriptor" :{
	    "type":		"se_e2_a",
	    "sel":		[60, 60, 1 , 2],
	    "rcut_smth":	4.50,
	    "rcut":		6.50,
	    "neuron":		[20, 40, 80],
	    "resnet_dt":	false,
	    "axis_neuron":	16,
	    "seed":		1,
	    "_comment":		" Desriptors done!"
	},
	"fitting_net" : {
	    "neuron":		[200, 200, 200],
	    "resnet_dt":	true,
	    "seed":		1,
	    "_comment":		" NNet done!"
	},
	"_comment":	" that's all"
    },

    "learning_rate" :{
	"type":		"exp",
        "decay_rate":   0.95,
	"decay_steps":	5000,
	"start_lr":	0.001,	
	"stop_lr":	3.51e-8,
	"_comment":	"Learning rate done!"
    },

    "loss" :{
	"type":		"ener",
	"start_pref_e":	0.02,
	"limit_pref_e":	1,
	"start_pref_f":	1000,
	"limit_pref_f":	1,
	"start_pref_v":	0,
	"limit_pref_v":	0,
	"_comment":	" Loss fn done!"
    },

    "training" : {
	"training_data": {
	    "systems":		["../00.data/training_set"],
	    "batch_size":	"auto",
	    "_comment":		"Training data folder done!"
	},

	"validation_data": {
	    "systems":		["../00.data/validation_set"],
	    "batch_size":	"auto",
	    "_comment":		"Validation data folder done!"
	},

	"numb_steps":	1000000,
	"seed":		1,
	"disp_file":	"lcurve.out",
	"save_ckpt":	"model.ckpt",
	"disp_training":true,
	"time_training":true,
	"disp_freq":	100,
	"save_freq":	1000,
	"_comment":	"Other settings done!"
    },    

    "_comment":		"All done!"
}
