# Supplementary material for: Direction-specific enhanced diffusion of CO2 in chiral hexagonal boron nitride nanotubes
Source: Nat Commun. 2026 May 28;17:4771. doi: 10.1038/s41467-026-72123-2 (PMC13219400; doi:10.1038/s41467-026-72123-2)
Supplement: Supplementary file 13 — Source Data [file 41467_2026_72123_MOESM13_ESM.zip]

Archive with 15 entries (15 files):
- Fig2.dat.txt
- Fig3f.dat.txt
- Fig3g.dat.txt
- Fig3h.dat.txt
- Fig3i.dat.txt
- Fig3j.dat.txt
- Fig3l.dat.txt
- Fig3m.dat.txt
- Fig3n.dat.txt
- Fig3o.dat.txt
- Fig4c-P73.dat.txt
- Fig4c-P90.dat.txt
- Fig4c-S73.dat.txt
- Fig4c-S90.dat.txt
- Fig6.dat.xlsx
