# Supplementary material for: Direction-specific enhanced diffusion of CO2 in chiral hexagonal boron nitride nanotubes
Source: Nat Commun. 2026 May 28;17:4771. doi: 10.1038/s41467-026-72123-2 (PMC13219400; doi:10.1038/s41467-026-72123-2)
Supplement: Supplementary file 13 — Source Data [file 41467_2026_72123_MOESM13_ESM.zip › Fig2.dat.txt]

#Radius (Angstrom) Binding energy (kJ/mol)
3.184000 -49.505692
3.446781 -53.468988
3.469684 -55.732281
3.537501 -56.804347
3.582000 -51.289734
3.838173 -45.591315
4.212036 -38.737175
4.305028 -38.375831
4.971018 -31.173084
5.740038 -27.066409
7.456528 -22.234731

h-BN surface
surface  -15.281016
