# Supplementary material for: Direction-specific enhanced diffusion of CO2 in chiral hexagonal boron nitride nanotubes
Source: Nat Commun. 2026 May 28;17:4771. doi: 10.1038/s41467-026-72123-2 (PMC13219400; doi:10.1038/s41467-026-72123-2)
Supplement: Supplementary file 13 — Source Data [file 41467_2026_72123_MOESM13_ESM.zip › Fig3f.dat.txt]

0.078183 1.453400
0.156365 1.003600
0.234548 0.531400
0.312731 0.037800
0.390914 -0.481000
0.469096 -1.025100
0.547279 -1.582700
0.625462 -2.124900
0.703645 -2.607400
0.781827 -2.977100
0.860010 -3.183500
0.938193 -3.190600
1.016375 -2.985200
1.094558 -2.579700
1.172741 -2.008600
1.250924 -1.321100
1.329106 -0.572500
1.407289 0.182500
1.485472 0.895100
1.563655 1.524500
1.641837 2.039000
1.720020 2.416900
1.798203 2.645700
1.876385 2.723100
1.954568 2.656500
2.032751 2.462600
2.110934 2.165300
2.189116 1.792200
2.267299 1.369500
2.345482 0.916400
2.423665 0.441800
2.501847 -0.054600
2.580030 -0.576200
2.658213 -1.121400
2.736395 -1.675000
2.814578 -2.204800
2.892761 -2.664400
2.970944 -3.000500
3.049126 -3.165300
3.127309 -3.127200
3.205492 -2.878600
3.283675 -2.436700
3.361857 -1.839600
3.440040 -1.138100
3.518223 -0.387700
3.596405 0.358300
3.674588 1.052700
3.752771 1.656800
3.830954 2.141000
3.909136 2.485500
3.987319 2.680100
4.065502 2.724400
4.143685 2.627900
4.221867 2.408700
4.300050 2.091800
4.378233 1.704900
4.456416 1.273000
4.534598 0.813200
4.612781 0.332300
4.690964 -0.171400
4.769146 -0.700800
4.847329 -1.251600
4.925512 -1.804800
5.003695 -2.324400
5.081877 -2.761400
5.160060 -3.062800
5.238243 -3.183500
5.316426 -3.096800
5.394608 -2.801100
5.472791 -2.319000
5.550974 -1.692400
5.629156 -0.974100
5.707339 -0.219600
5.785522 0.518600
5.863705 1.195200
5.941887 1.773600
