# Supplementary material for: Direction-specific enhanced diffusion of CO2 in chiral hexagonal boron nitride nanotubes
Source: Nat Commun. 2026 May 28;17:4771. doi: 10.1038/s41467-026-72123-2 (PMC13219400; doi:10.1038/s41467-026-72123-2)
Supplement: Supplementary file 13 — Source Data [file 41467_2026_72123_MOESM13_ESM.zip › Fig3g.dat.txt]

0.012425 -5.745600
0.090065 -6.001700
0.167705 -5.935100
0.245345 -5.558700
0.322984 -4.944300
0.400624 -4.200800
0.478264 -3.447400
0.555904 -2.791400
0.633544 -2.316100
0.711183 -2.075600
0.788823 -2.095000
0.866463 -2.371200
0.944103 -2.872400
1.021743 -3.538500
1.099382 -4.281500
1.177022 -4.992000
1.254662 -5.553100
1.332302 -5.864000
1.409942 -5.865200
1.487581 -5.556400
1.565221 -4.996600
1.642861 -4.286700
1.720501 -3.543300
1.798141 -2.876200
1.875780 -2.373400
1.953420 -2.095500
2.031060 -2.074300
2.108700 -2.313200
2.186339 -2.787400
2.263979 -3.442900
2.341619 -4.196800
2.419259 -4.941700
2.496899 -5.558300
2.574538 -5.937400
2.652178 -6.006600
2.729818 -5.752600
2.807458 -5.224300
2.885098 -4.518700
2.962737 -3.754100
3.040377 -3.045000
3.118017 -2.485300
3.195657 -2.141300
3.273297 -2.050000
3.350936 -2.219500
3.428576 -2.629800
3.506216 -3.232400
3.583856 -3.950500
3.661496 -4.682500
3.739135 -5.312900
3.816775 -5.732000
3.894415 -5.861100
3.972055 -5.675100
4.049694 -5.210000
4.127334 -4.552200
4.204974 -3.814300
4.282614 -3.110400
4.360254 -2.538100
4.437893 -2.168800
4.515533 -2.045900
4.593173 -2.183800
4.670813 -2.569100
4.748453 -3.159500
4.826092 -3.883300
4.903732 -4.642100
4.981372 -5.319600
5.059012 -5.799900
5.136652 -5.993900
5.214291 -5.863700
5.291931 -5.434900
5.369571 -4.788200
5.447211 -4.036400
5.524851 -3.297500
5.602490 -2.674600
5.680130 -2.244900
5.757770 -2.056700
5.835410 -2.129300
5.913050 -2.453800
5.990689 -2.992700
