# Supplementary material for: Direction-specific enhanced diffusion of CO2 in chiral hexagonal boron nitride nanotubes
Source: Nat Commun. 2026 May 28;17:4771. doi: 10.1038/s41467-026-72123-2 (PMC13219400; doi:10.1038/s41467-026-72123-2)
Supplement: Supplementary file 13 — Source Data [file 41467_2026_72123_MOESM13_ESM.zip › Fig3h.dat.txt]

0.046916 -3.366600
0.125042 -3.399300
0.203167 -3.415700
0.281293 -3.418000
0.359418 -3.409200
0.437544 -3.390100
0.515669 -3.360600
0.593795 -3.321700
0.671921 -3.277600
0.750046 -3.235400
0.828172 -3.202400
0.906297 -3.183500
0.984423 -3.180000
1.062548 -3.190700
1.140674 -3.213700
1.218800 -3.246500
1.296925 -3.285400
1.375051 -3.323300
1.453176 -3.350400
1.531302 -3.357800
1.609428 -3.341800
1.687553 -3.305800
1.765679 -3.259000
1.843804 -3.211500
1.921930 -3.171200
2.000055 -3.143100
2.078181 -3.130100
2.156307 -3.134600
2.234432 -3.157900
2.312558 -3.198300
2.390683 -3.250100
2.468809 -3.303900
2.546934 -3.350400
2.625060 -3.383600
2.703186 -3.403000
2.781311 -3.411000
2.859437 -3.410000
2.937562 -3.399700
3.015688 -3.378700
3.093813 -3.346900
3.171939 -3.308000
3.250065 -3.268800
3.328190 -3.236200
3.406316 -3.214400
3.484441 -3.204300
3.562567 -3.204600
3.640693 -3.213300
3.718818 -3.229100
3.796944 -3.249900
3.875069 -3.271900
3.953195 -3.288800
4.031320 -3.295200
4.109446 -3.289300
4.187572 -3.274500
4.265697 -3.256900
4.343823 -3.242100
4.421948 -3.232700
4.500074 -3.228800
4.578199 -3.230100
4.656325 -3.237900
4.734451 -3.254200
4.812576 -3.279500
4.890702 -3.310400
4.968827 -3.340300
5.046953 -3.362400
5.125078 -3.373500
5.203204 -3.374700
5.281330 -3.369600
5.359455 -3.361100
5.437581 -3.349300
5.515706 -3.332400
5.593832 -3.309700
5.671958 -3.283600
5.750083 -3.259000
5.828209 -3.240700
5.906334 -3.231100
5.984460 -3.229800
