# Supplementary material for: Direction-specific enhanced diffusion of CO2 in chiral hexagonal boron nitride nanotubes
Source: Nat Commun. 2026 May 28;17:4771. doi: 10.1038/s41467-026-72123-2 (PMC13219400; doi:10.1038/s41467-026-72123-2)
Supplement: Supplementary file 13 — Source Data [file 41467_2026_72123_MOESM13_ESM.zip › Fig3i.dat.txt]

0.043406 2.683800
0.121163 2.683800
0.198921 2.683200
0.276679 2.682100
0.354437 2.680500
0.432195 2.679100
0.509952 2.678300
0.587710 2.678700
0.665468 2.680500
0.743226 2.683500
0.820984 2.687200
0.898741 2.691000
0.976499 2.694200
1.054257 2.696300
1.132015 2.697300
1.209773 2.697300
1.287530 2.697000
1.365288 2.696900
1.443046 2.697400
1.520804 2.698800
1.598562 2.700800
1.676319 2.703000
1.754077 2.704800
1.831835 2.705700
1.909593 2.705300
1.987351 2.703600
2.065108 2.701000
2.142866 2.697700
2.220624 2.694200
2.298382 2.690800
2.376140 2.687500
2.453897 2.684300
2.531655 2.680900
2.609413 2.677100
2.687171 2.672800
2.764929 2.668400
2.842686 2.664500
2.920444 2.661800
2.998202 2.660900
3.075960 2.662200
3.153718 2.665700
3.231475 2.670800
3.309233 2.676800
3.386991 2.682500
3.464749 2.687000
3.542507 2.689600
3.620264 2.690300
3.698022 2.689300
3.775780 2.687400
3.853538 2.685300
3.931296 2.683900
4.009053 2.683500
4.086811 2.684300
4.164569 2.686000
4.242327 2.688000
4.320084 2.689800
4.397842 2.691200
4.475600 2.691800
4.553358 2.691800
4.631116 2.691300
4.708873 2.690700
4.786631 2.689900
4.864389 2.689100
4.942147 2.688000
5.019905 2.686400
5.097662 2.684000
5.175420 2.681000
5.253178 2.677700
5.330936 2.674700
5.408694 2.672600
5.486451 2.672000
5.564209 2.673200
5.641967 2.676000
5.719725 2.679900
5.797483 2.684000
5.875240 2.687400
5.952998 2.689300
