# Supplementary material for: Direction-specific enhanced diffusion of CO2 in chiral hexagonal boron nitride nanotubes
Source: Nat Commun. 2026 May 28;17:4771. doi: 10.1038/s41467-026-72123-2 (PMC13219400; doi:10.1038/s41467-026-72123-2)
Supplement: Supplementary file 13 — Source Data [file 41467_2026_72123_MOESM13_ESM.zip › Fig3j.dat.txt]

0.047081 -2.267400
0.124435 -2.274800
0.201789 -2.286400
0.279143 -2.298700
0.356497 -2.307400
0.433851 -2.309400
0.511205 -2.303300
0.588559 -2.289900
0.665913 -2.271900
0.743267 -2.254000
0.820621 -2.240700
0.897975 -2.235300
0.975329 -2.238600
1.052683 -2.248500
1.130037 -2.260800
1.207391 -2.270400
1.284745 -2.273600
1.362099 -2.269400
1.439453 -2.259900
1.516807 -2.249600
1.594161 -2.243700
1.671516 -2.246400
1.748870 -2.258800
1.826224 -2.278800
1.903578 -2.301200
1.980932 -2.320000
2.058286 -2.330700
2.135640 -2.331300
2.212994 -2.323200
2.290348 -2.310100
2.367702 -2.296500
2.445056 -2.286700
2.522410 -2.283500
2.599764 -2.287000
2.677118 -2.295000
2.754472 -2.303400
2.831826 -2.308000
2.909180 -2.305400
2.986534 -2.294500
3.063888 -2.276500
3.141242 -2.255600
3.218596 -2.237000
3.295950 -2.226000
3.373304 -2.225700
3.450658 -2.236000
3.528012 -2.253600
3.605366 -2.273000
3.682720 -2.288500
3.760075 -2.296000
3.837429 -2.294700
3.914783 -2.287000
3.992137 -2.277500
4.069491 -2.271200
4.146845 -2.272000
4.224199 -2.280800
4.301553 -2.295200
4.378907 -2.310500
4.456261 -2.321500
4.533615 -2.324600
4.610969 -2.318700
4.688323 -2.305400
4.765677 -2.288200
4.843031 -2.271300
4.920385 -2.258900
4.997739 -2.253600
5.075093 -2.255600
5.152447 -2.262800
5.229801 -2.271100
5.307155 -2.275900
5.384509 -2.273900
5.461863 -2.263700
5.539217 -2.247300
5.616571 -2.229200
5.693925 -2.215500
5.771279 -2.211200
5.848634 -2.218800
5.925988 -2.237200
