# Supplementary material for: Direction-specific enhanced diffusion of CO2 in chiral hexagonal boron nitride nanotubes
Source: Nat Commun. 2026 May 28;17:4771. doi: 10.1038/s41467-026-72123-2 (PMC13219400; doi:10.1038/s41467-026-72123-2)
Supplement: Supplementary file 13 — Source Data [file 41467_2026_72123_MOESM13_ESM.zip › Fig3l.dat.txt]

1 1.0 1.0 -1.0
2 0.0 2.0 -2.0
3 1.0 3.0 -3.0
4 0.0 4.0 -4.0
5 1.0 5.0 -5.0
6 0.0 6.0 -6.0
7 1.0 7.0 -7.0
8 0.0 6.0 -8.0
9 1.0 5.0 -9.0
10 0.0 4.0 -10.0
11 1.0 3.0 -11.0
12 0.0 2.0 -12.0
13 1.0 3.0 -13.0
14 0.0 4.0 -14.0
15 1.0 5.0 -15.0
16 0.0 6.0 -16.0
17 1.0 7.0 -17.0
18 0.0 8.0 -18.0
19 1.0 9.0 -19.0
20 0.0 10.0 -20.0
21 1.0 11.0 -21.0
22 0.0 12.0 -22.0
23 1.0 13.0 -23.0
24 0.0 14.0 -24.0
25 1.0 15.0 -25.0
26 0.0 14.0 -26.0
27 1.0 13.0 -27.0
28 0.0 12.0 -28.0
29 1.0 11.0 -29.0
30 0.0 10.0 -30.0
31 1.0 9.0 -31.0
32 0.0 8.0 -32.0
33 1.0 9.0 -33.0
34 0.0 8.0 -34.0
35 1.0 7.0 -35.0
36 0.0 6.0 -36.0
37 1.0 5.0 -37.0
38 0.0 4.0 -38.0
39 1.0 3.0 -39.0
40 0.0 2.0 -40.0
41 1.0 1.0 -41.0
42 0.0 0.0 -42.0
43 1.0 -1.0 -43.0
44 0.0 -2.0 -44.0
45 1.0 -3.0 -45.0
46 0.0 -4.0 -46.0
47 1.0 -5.0 -47.0
48 0.0 -6.0 -48.0
49 1.0 -7.0 -49.0
50 0.0 -8.0 -50.0
51 1.0 -9.0 -51.0
52 0.0 -10.0 -52.0
53 1.0 -11.0 -53.0
54 0.0 -10.0 -54.0
55 1.0 -9.0 -55.0
56 0.0 -8.0 -56.0
57 1.0 -7.0 -57.0
58 0.0 -6.0 -58.0
59 1.0 -5.0 -59.0
60 0.0 -4.0 -60.0
61 1.0 -3.0 -61.0
62 0.0 -2.0 -62.0
63 1.0 -1.0 -63.0
64 0.0 0.0 -64.0
65 1.0 1.0 -65.0
66 0.0 2.0 -66.0
67 1.0 3.0 -67.0
68 0.0 4.0 -68.0
69 1.0 5.0 -69.0
70 0.0 6.0 -70.0
71 1.0 7.0 -69.0
72 0.0 8.0 -68.0
73 1.0 7.0 -67.0
74 0.0 6.0 -66.0
75 1.0 5.0 -65.0
76 0.0 4.0 -64.0
77 1.0 3.0 -63.0
78 0.0 2.0 -62.0
79 1.0 3.0 -61.0
80 0.0 4.0 -60.0
81 1.0 5.0 -59.0
82 0.0 6.0 -58.0
83 1.0 7.0 -57.0
84 0.0 6.0 -56.0
85 1.0 5.0 -55.0
86 0.0 4.0 -54.0
87 1.0 3.0 -53.0
88 0.0 2.0 -52.0
89 1.0 1.0 -51.0
90 0.0 0.0 -50.0
91 1.0 -1.0 -49.0
92 0.0 0.0 -48.0
93 1.0 1.0 -47.0
94 0.0 2.0 -46.0
95 1.0 1.0 -45.0
96 0.0 2.0 -44.0
97 1.0 3.0 -43.0
98 0.0 4.0 -42.0
99 1.0 5.0 -41.0
100 0.0 6.0 -40.0
101 1.0 5.0 -39.0
102 0.0 6.0 -38.0
103 1.0 7.0 -37.0
104 0.0 8.0 -36.0
105 1.0 9.0 -35.0
106 0.0 10.0 -34.0
107 1.0 11.0 -33.0
108 0.0 12.0 -32.0
109 1.0 11.0 -31.0
110 0.0 10.0 -30.0
111 1.0 9.0 -29.0
112 0.0 8.0 -28.0
113 1.0 7.0 -27.0
114 0.0 6.0 -26.0
115 1.0 5.0 -25.0
116 0.0 4.0 -24.0
117 1.0 3.0 -23.0
118 0.0 2.0 -22.0
119 1.0 1.0 -21.0
120 0.0 0.0 -20.0
121 1.0 -1.0 -19.0
122 0.0 -2.0 -18.0
123 1.0 -3.0 -17.0
124 0.0 -4.0 -16.0
125 1.0 -5.0 -15.0
126 0.0 -4.0 -14.0
127 1.0 -3.0 -13.0
128 0.0 -2.0 -12.0
129 1.0 -1.0 -11.0
130 0.0 0.0 -10.0
131 1.0 -1.0 -9.0
132 0.0 -2.0 -8.0
133 1.0 -3.0 -7.0
134 0.0 -4.0 -6.0
135 1.0 -5.0 -5.0
136 0.0 -6.0 -4.0
137 1.0 -7.0 -3.0
138 0.0 -8.0 -2.0
139 1.0 -7.0 -1.0
140 0.0 -6.0 0.0
141 1.0 -5.0 1.0
142 0.0 -4.0 2.0
143 1.0 -3.0 3.0
144 0.0 -2.0 4.0
145 1.0 -1.0 5.0
146 0.0 0.0 6.0
147 1.0 1.0 7.0
148 0.0 2.0 8.0
149 1.0 3.0 9.0
150 0.0 4.0 10.0
151 1.0 5.0 11.0
152 0.0 6.0 12.0
153 1.0 7.0 13.0
154 0.0 8.0 14.0
155 1.0 9.0 15.0
156 0.0 8.0 16.0
157 1.0 7.0 17.0
158 0.0 6.0 18.0
159 1.0 5.0 19.0
160 0.0 6.0 20.0
161 1.0 7.0 21.0
162 0.0 8.0 22.0
163 1.0 9.0 23.0
164 0.0 8.0 24.0
165 1.0 7.0 25.0
166 0.0 6.0 26.0
167 1.0 5.0 27.0
168 0.0 4.0 28.0
169 1.0 3.0 29.0
170 0.0 2.0 30.0
171 1.0 1.0 31.0
172 0.0 0.0 32.0
173 1.0 -1.0 33.0
174 0.0 -2.0 34.0
175 1.0 -3.0 35.0
176 0.0 -4.0 36.0
177 1.0 -5.0 37.0
178 0.0 -6.0 38.0
179 1.0 -7.0 39.0
180 0.0 -8.0 40.0
181 1.0 -9.0 41.0
182 0.0 -10.0 42.0
183 1.0 -11.0 43.0
184 0.0 -12.0 44.0
185 1.0 -13.0 45.0
186 0.0 -14.0 46.0
187 1.0 -15.0 47.0
188 0.0 -16.0 48.0
189 1.0 -17.0 49.0
190 0.0 -18.0 50.0
191 1.0 -19.0 51.0
192 0.0 -20.0 52.0
193 1.0 -21.0 53.0
194 0.0 -22.0 54.0
195 1.0 -23.0 55.0
196 0.0 -24.0 56.0
197 1.0 -25.0 57.0
198 0.0 -26.0 58.0
199 1.0 -27.0 59.0
200 0.0 -28.0 60.0
201 1.0 -29.0 61.0
202 0.0 -28.0 62.0
203 1.0 -27.0 63.0
204 0.0 -26.0 64.0
205 1.0 -25.0 65.0
206 0.0 -24.0 66.0
207 1.0 -23.0 67.0
208 0.0 -22.0 68.0
209 1.0 -21.0 69.0
210 0.0 -22.0 70.0
211 1.0 -23.0 71.0
212 0.0 -24.0 72.0
213 1.0 -25.0 73.0
214 0.0 -26.0 74.0
215 1.0 -27.0 75.0
216 0.0 -28.0 76.0
217 1.0 -29.0 77.0
218 0.0 -30.0 78.0
219 1.0 -31.0 79.0
220 0.0 -32.0 80.0
221 1.0 -33.0 81.0
222 0.0 -34.0 82.0
223 1.0 -35.0 83.0
224 0.0 -36.0 84.0
225 1.0 -37.0 85.0
226 0.0 -38.0 86.0
227 1.0 -37.0 87.0
228 0.0 -36.0 88.0
229 1.0 -35.0 89.0
230 0.0 -34.0 90.0
231 1.0 -33.0 91.0
232 0.0 -34.0 92.0
233 1.0 -35.0 93.0
234 0.0 -34.0 94.0
235 1.0 -33.0 95.0
236 0.0 -32.0 96.0
237 1.0 -33.0 97.0
238 0.0 -34.0 98.0
239 1.0 -35.0 99.0
240 0.0 -36.0 100.0
241 1.0 -37.0 101.0
242 0.0 -38.0 102.0
243 1.0 -39.0 103.0
244 0.0 -40.0 104.0
245 1.0 -41.0 105.0
246 0.0 -42.0 106.0
247 1.0 -43.0 107.0
248 0.0 -44.0 108.0
249 1.0 -45.0 109.0
250 0.0 -46.0 110.0
251 1.0 -47.0 111.0
252 0.0 -48.0 112.0
253 1.0 -49.0 113.0
254 0.0 -50.0 114.0
255 1.0 -51.0 115.0
256 0.0 -52.0 116.0
257 1.0 -51.0 117.0
258 0.0 -50.0 118.0
259 1.0 -49.0 119.0
260 0.0 -48.0 120.0
261 1.0 -47.0 121.0
262 0.0 -46.0 122.0
263 1.0 -45.0 123.0
264 0.0 -44.0 124.0
265 1.0 -45.0 125.0
266 0.0 -46.0 126.0
267 1.0 -47.0 127.0
268 0.0 -48.0 128.0
269 1.0 -49.0 129.0
270 0.0 -50.0 130.0
271 1.0 -49.0 131.0
272 0.0 -48.0 132.0
273 1.0 -47.0 133.0
274 0.0 -46.0 134.0
275 1.0 -45.0 135.0
276 0.0 -44.0 136.0
277 1.0 -43.0 137.0
278 0.0 -42.0 138.0
279 1.0 -41.0 137.0
280 0.0 -40.0 136.0
281 1.0 -39.0 135.0
282 0.0 -38.0 134.0
283 1.0 -37.0 133.0
284 0.0 -36.0 132.0
285 1.0 -35.0 131.0
286 0.0 -34.0 130.0
287 1.0 -33.0 129.0
288 0.0 -32.0 128.0
289 1.0 -31.0 127.0
290 0.0 -30.0 126.0
291 1.0 -29.0 125.0
292 0.0 -28.0 124.0
293 1.0 -27.0 123.0
294 0.0 -26.0 122.0
295 1.0 -25.0 121.0
296 0.0 -24.0 120.0
297 1.0 -23.0 119.0
298 0.0 -22.0 118.0
299 1.0 -21.0 117.0
300 0.0 -20.0 116.0
301 1.0 -19.0 115.0
302 0.0 -18.0 114.0
303 1.0 -17.0 113.0
304 0.0 -16.0 112.0
305 1.0 -15.0 111.0
306 0.0 -14.0 110.0
307 1.0 -13.0 109.0
308 0.0 -12.0 108.0
309 1.0 -11.0 107.0
310 0.0 -10.0 106.0
311 -1.0 -9.0 105.0
312 0.0 -8.0 104.0
313 -1.0 -9.0 103.0
314 0.0 -10.0 102.0
315 -1.0 -11.0 101.0
316 -2.0 -12.0 100.0
317 -1.0 -13.0 99.0
318 -2.0 -14.0 98.0
319 -1.0 -15.0 97.0
320 -2.0 -16.0 96.0
321 -1.0 -17.0 95.0
322 -2.0 -18.0 94.0
323 -1.0 -19.0 93.0
324 -2.0 -20.0 92.0
325 -1.0 -21.0 91.0
326 -2.0 -22.0 90.0
327 -1.0 -23.0 89.0
328 -2.0 -22.0 88.0
329 -1.0 -21.0 87.0
330 -2.0 -22.0 86.0
331 -1.0 -23.0 85.0
332 0.0 -24.0 84.0
333 -1.0 -25.0 83.0
334 0.0 -26.0 82.0
335 -1.0 -27.0 81.0
336 0.0 -28.0 80.0
337 -1.0 -29.0 79.0
338 0.0 -30.0 78.0
339 -1.0 -31.0 77.0
340 0.0 -32.0 76.0
341 -1.0 -33.0 75.0
342 0.0 -34.0 74.0
343 -1.0 -35.0 73.0
344 0.0 -36.0 72.0
345 -1.0 -37.0 71.0
346 0.0 -38.0 70.0
347 -1.0 -39.0 69.0
348 0.0 -40.0 68.0
349 -1.0 -41.0 67.0
350 0.0 -42.0 66.0
351 -1.0 -41.0 65.0
352 0.0 -40.0 64.0
353 -1.0 -39.0 63.0
354 0.0 -38.0 62.0
355 -1.0 -37.0 61.0
356 0.0 -36.0 60.0
357 -1.0 -35.0 59.0
358 0.0 -36.0 58.0
359 -1.0 -37.0 57.0
360 0.0 -38.0 56.0
361 -1.0 -37.0 55.0
362 0.0 -36.0 54.0
363 -1.0 -35.0 53.0
364 0.0 -34.0 52.0
365 1.0 -33.0 51.0
366 0.0 -32.0 50.0
367 1.0 -31.0 49.0
368 0.0 -30.0 48.0
369 1.0 -31.0 47.0
370 0.0 -32.0 46.0
371 1.0 -33.0 45.0
372 0.0 -34.0 44.0
373 1.0 -35.0 43.0
374 0.0 -36.0 42.0
375 1.0 -37.0 41.0
376 0.0 -38.0 40.0
377 1.0 -39.0 39.0
378 0.0 -40.0 38.0
379 1.0 -39.0 37.0
380 0.0 -38.0 36.0
381 1.0 -37.0 35.0
382 0.0 -36.0 34.0
383 1.0 -35.0 33.0
384 0.0 -34.0 32.0
385 1.0 -33.0 31.0
386 0.0 -32.0 30.0
387 1.0 -31.0 29.0
388 0.0 -30.0 28.0
389 1.0 -29.0 27.0
390 0.0 -28.0 26.0
391 1.0 -27.0 25.0
392 0.0 -26.0 24.0
393 1.0 -25.0 23.0
394 0.0 -24.0 22.0
395 1.0 -25.0 21.0
396 0.0 -26.0 20.0
397 1.0 -27.0 19.0
398 0.0 -28.0 18.0
399 1.0 -29.0 17.0
400 0.0 -30.0 16.0
401 1.0 -31.0 15.0
402 0.0 -32.0 14.0
403 1.0 -33.0 13.0
404 0.0 -34.0 12.0
405 1.0 -35.0 11.0
406 0.0 -36.0 10.0
407 1.0 -37.0 9.0
408 0.0 -38.0 8.0
409 1.0 -39.0 7.0
410 0.0 -40.0 6.0
411 1.0 -41.0 5.0
412 0.0 -42.0 4.0
413 1.0 -43.0 3.0
414 0.0 -44.0 2.0
415 1.0 -45.0 1.0
416 0.0 -44.0 0.0
417 1.0 -43.0 -1.0
418 0.0 -42.0 -2.0
419 1.0 -41.0 -3.0
420 0.0 -40.0 -4.0
421 1.0 -39.0 -5.0
422 0.0 -38.0 -6.0
423 1.0 -37.0 -7.0
424 0.0 -36.0 -8.0
425 1.0 -35.0 -9.0
426 0.0 -34.0 -10.0
427 1.0 -33.0 -9.0
428 0.0 -32.0 -8.0
429 1.0 -31.0 -7.0
430 0.0 -32.0 -6.0
431 1.0 -33.0 -5.0
432 0.0 -34.0 -4.0
433 1.0 -35.0 -3.0
434 0.0 -36.0 -2.0
435 1.0 -37.0 -1.0
436 0.0 -38.0 0.0
437 1.0 -39.0 1.0
438 0.0 -40.0 2.0
439 1.0 -41.0 3.0
440 0.0 -42.0 4.0
441 1.0 -41.0 5.0
442 0.0 -40.0 6.0
443 1.0 -39.0 7.0
444 0.0 -40.0 8.0
445 1.0 -41.0 9.0
446 0.0 -42.0 10.0
447 1.0 -43.0 11.0
448 0.0 -44.0 12.0
449 1.0 -45.0 13.0
450 0.0 -46.0 14.0
451 1.0 -47.0 15.0
452 0.0 -46.0 16.0
453 1.0 -45.0 17.0
454 0.0 -44.0 18.0
455 1.0 -45.0 19.0
456 0.0 -46.0 20.0
457 1.0 -47.0 21.0
458 0.0 -48.0 22.0
459 1.0 -49.0 23.0
460 0.0 -50.0 24.0
461 1.0 -51.0 25.0
462 0.0 -52.0 26.0
463 1.0 -53.0 27.0
464 0.0 -54.0 28.0
465 1.0 -55.0 29.0
466 0.0 -56.0 30.0
467 1.0 -57.0 31.0
468 0.0 -58.0 32.0
469 1.0 -59.0 33.0
470 0.0 -60.0 34.0
471 1.0 -61.0 35.0
472 0.0 -62.0 36.0
473 1.0 -63.0 37.0
474 0.0 -64.0 38.0
475 1.0 -65.0 39.0
476 0.0 -66.0 40.0
477 1.0 -67.0 41.0
478 0.0 -66.0 42.0
479 1.0 -65.0 43.0
480 0.0 -64.0 44.0
481 1.0 -63.0 45.0
482 0.0 -62.0 46.0
483 1.0 -61.0 47.0
484 0.0 -60.0 48.0
485 1.0 -59.0 49.0
486 0.0 -58.0 50.0
487 1.0 -57.0 51.0
488 0.0 -56.0 52.0
489 1.0 -55.0 53.0
490 0.0 -54.0 54.0
491 1.0 -55.0 55.0
492 0.0 -56.0 56.0
493 1.0 -57.0 57.0
494 0.0 -58.0 58.0
495 1.0 -59.0 59.0
496 0.0 -60.0 60.0
497 1.0 -61.0 61.0
498 0.0 -62.0 62.0
499 1.0 -63.0 63.0
500 0.0 -64.0 64.0
501 1.0 -65.0 65.0
502 0.0 -66.0 66.0
503 1.0 -67.0 67.0
504 0.0 -68.0 68.0
505 1.0 -67.0 69.0
506 0.0 -66.0 70.0
507 1.0 -65.0 71.0
508 0.0 -64.0 72.0
509 1.0 -63.0 73.0
510 0.0 -62.0 74.0
511 1.0 -61.0 75.0
512 0.0 -60.0 76.0
513 1.0 -59.0 77.0
514 0.0 -58.0 78.0
515 1.0 -57.0 79.0
516 0.0 -56.0 80.0
517 1.0 -57.0 81.0
518 0.0 -56.0 82.0
519 1.0 -55.0 83.0
520 0.0 -54.0 84.0
521 1.0 -53.0 85.0
522 0.0 -52.0 86.0
523 1.0 -51.0 87.0
524 0.0 -50.0 88.0
525 1.0 -49.0 89.0
526 0.0 -48.0 90.0
527 1.0 -47.0 91.0
528 0.0 -46.0 92.0
529 1.0 -45.0 93.0
530 0.0 -44.0 94.0
531 1.0 -43.0 95.0
532 0.0 -42.0 96.0
533 1.0 -41.0 97.0
534 0.0 -40.0 98.0
535 1.0 -39.0 99.0
536 0.0 -38.0 100.0
537 1.0 -37.0 101.0
538 0.0 -36.0 102.0
539 1.0 -35.0 103.0
540 0.0 -34.0 104.0
541 1.0 -33.0 105.0
542 0.0 -32.0 106.0
543 1.0 -31.0 107.0
544 0.0 -30.0 108.0
545 1.0 -29.0 109.0
546 0.0 -28.0 110.0
547 1.0 -27.0 111.0
548 0.0 -26.0 112.0
549 1.0 -25.0 113.0
550 0.0 -24.0 114.0
551 1.0 -23.0 115.0
552 0.0 -22.0 116.0
553 1.0 -21.0 117.0
554 0.0 -20.0 118.0
555 1.0 -19.0 119.0
556 0.0 -18.0 120.0
557 1.0 -17.0 121.0
558 0.0 -16.0 122.0
559 1.0 -15.0 123.0
560 0.0 -14.0 124.0
561 1.0 -13.0 125.0
562 0.0 -12.0 126.0
563 1.0 -11.0 127.0
564 0.0 -10.0 128.0
565 1.0 -9.0 129.0
566 0.0 -8.0 130.0
567 1.0 -7.0 131.0
568 0.0 -6.0 132.0
569 1.0 -5.0 133.0
570 0.0 -4.0 134.0
571 1.0 -3.0 135.0
572 0.0 -2.0 136.0
573 1.0 -1.0 137.0
574 0.0 0.0 138.0
575 1.0 1.0 139.0
576 0.0 2.0 140.0
577 1.0 3.0 141.0
578 0.0 4.0 142.0
579 1.0 3.0 143.0
580 0.0 2.0 144.0
581 1.0 1.0 145.0
582 0.0 0.0 146.0
583 1.0 -1.0 147.0
584 0.0 -2.0 148.0
585 1.0 -3.0 149.0
586 0.0 -4.0 150.0
587 1.0 -5.0 151.0
588 0.0 -6.0 152.0
589 1.0 -7.0 153.0
590 0.0 -8.0 154.0
591 1.0 -9.0 155.0
592 0.0 -10.0 156.0
593 1.0 -11.0 157.0
594 0.0 -12.0 158.0
595 1.0 -13.0 159.0
596 0.0 -14.0 160.0
597 1.0 -15.0 161.0
598 0.0 -16.0 162.0
599 1.0 -17.0 163.0
600 0.0 -18.0 164.0
601 1.0 -19.0 165.0
602 0.0 -20.0 166.0
603 1.0 -21.0 167.0
604 0.0 -22.0 168.0
605 1.0 -21.0 169.0
606 0.0 -20.0 170.0
607 1.0 -19.0 171.0
608 0.0 -20.0 172.0
609 1.0 -21.0 173.0
610 0.0 -22.0 174.0
611 1.0 -23.0 175.0
612 0.0 -24.0 176.0
613 1.0 -25.0 177.0
614 0.0 -24.0 178.0
615 1.0 -23.0 179.0
616 0.0 -22.0 180.0
617 1.0 -23.0 181.0
618 0.0 -24.0 182.0
619 1.0 -25.0 183.0
620 0.0 -26.0 184.0
621 1.0 -27.0 185.0
622 0.0 -28.0 186.0
623 1.0 -27.0 187.0
624 0.0 -26.0 188.0
625 1.0 -25.0 189.0
626 0.0 -24.0 190.0
627 1.0 -23.0 191.0
628 0.0 -22.0 192.0
629 1.0 -21.0 193.0
630 0.0 -20.0 194.0
631 1.0 -19.0 195.0
632 0.0 -18.0 196.0
633 1.0 -19.0 197.0
634 0.0 -20.0 198.0
635 1.0 -21.0 199.0
636 0.0 -22.0 200.0
637 1.0 -23.0 201.0
638 0.0 -24.0 202.0
639 1.0 -25.0 203.0
640 0.0 -26.0 204.0
641 1.0 -27.0 205.0
642 0.0 -28.0 206.0
643 1.0 -29.0 207.0
644 0.0 -28.0 208.0
645 1.0 -27.0 209.0
646 0.0 -26.0 210.0
647 1.0 -25.0 211.0
648 0.0 -24.0 212.0
649 1.0 -23.0 213.0
650 0.0 -22.0 214.0
651 1.0 -21.0 215.0
652 0.0 -20.0 216.0
653 1.0 -19.0 217.0
654 0.0 -18.0 218.0
655 1.0 -17.0 219.0
656 0.0 -16.0 220.0
657 1.0 -17.0 221.0
658 0.0 -18.0 222.0
659 1.0 -17.0 223.0
660 0.0 -18.0 224.0
661 1.0 -19.0 225.0
662 0.0 -20.0 226.0
663 1.0 -21.0 227.0
664 0.0 -22.0 228.0
665 1.0 -23.0 229.0
666 0.0 -24.0 230.0
667 1.0 -25.0 231.0
668 0.0 -26.0 232.0
669 1.0 -27.0 233.0
670 0.0 -28.0 234.0
671 -1.0 -29.0 235.0
672 0.0 -30.0 236.0
673 -1.0 -31.0 237.0
674 0.0 -30.0 238.0
675 -1.0 -29.0 239.0
676 0.0 -28.0 240.0
677 -1.0 -27.0 241.0
678 0.0 -28.0 242.0
679 -1.0 -29.0 243.0
680 0.0 -30.0 244.0
681 -1.0 -31.0 245.0
682 0.0 -32.0 246.0
683 -1.0 -31.0 247.0
684 0.0 -30.0 248.0
685 -1.0 -29.0 249.0
686 0.0 -28.0 250.0
687 -1.0 -27.0 251.0
688 0.0 -26.0 252.0
689 -1.0 -25.0 253.0
690 0.0 -24.0 254.0
691 -1.0 -23.0 255.0
692 0.0 -24.0 256.0
693 -1.0 -25.0 257.0
694 0.0 -26.0 258.0
695 -1.0 -27.0 259.0
696 0.0 -28.0 260.0
697 -1.0 -29.0 261.0
698 0.0 -30.0 262.0
699 -1.0 -31.0 263.0
700 0.0 -30.0 264.0
701 -1.0 -29.0 265.0
702 0.0 -28.0 266.0
703 -1.0 -27.0 267.0
704 0.0 -26.0 268.0
705 -1.0 -25.0 269.0
706 0.0 -24.0 270.0
707 -1.0 -23.0 271.0
708 0.0 -24.0 272.0
709 -1.0 -25.0 273.0
710 0.0 -26.0 274.0
711 -1.0 -27.0 275.0
712 0.0 -28.0 276.0
713 -1.0 -29.0 277.0
714 0.0 -30.0 278.0
715 -1.0 -31.0 279.0
716 0.0 -32.0 280.0
717 -1.0 -33.0 281.0
718 0.0 -34.0 282.0
719 -1.0 -35.0 283.0
720 0.0 -36.0 284.0
721 -1.0 -35.0 285.0
722 0.0 -34.0 286.0
723 -1.0 -33.0 287.0
724 0.0 -32.0 288.0
725 -1.0 -31.0 289.0
726 0.0 -30.0 290.0
727 -1.0 -31.0 291.0
728 0.0 -32.0 292.0
729 -1.0 -33.0 293.0
730 0.0 -34.0 294.0
731 -1.0 -35.0 295.0
732 0.0 -36.0 296.0
733 -1.0 -37.0 297.0
734 0.0 -36.0 298.0
735 -1.0 -35.0 299.0
736 0.0 -34.0 300.0
737 -1.0 -33.0 301.0
738 0.0 -32.0 302.0
739 -1.0 -31.0 303.0
740 0.0 -30.0 304.0
741 -1.0 -29.0 305.0
742 0.0 -28.0 306.0
743 -1.0 -29.0 307.0
744 0.0 -28.0 308.0
745 -1.0 -29.0 309.0
746 0.0 -30.0 310.0
747 -1.0 -31.0 311.0
748 0.0 -32.0 312.0
749 -1.0 -33.0 313.0
750 0.0 -34.0 314.0
751 -1.0 -35.0 315.0
752 0.0 -36.0 316.0
753 -1.0 -37.0 317.0
754 0.0 -38.0 318.0
755 -1.0 -39.0 319.0
756 0.0 -40.0 320.0
757 -1.0 -41.0 321.0
758 0.0 -42.0 322.0
759 -1.0 -43.0 323.0
760 0.0 -44.0 324.0
761 -1.0 -45.0 325.0
762 0.0 -46.0 326.0
763 -1.0 -47.0 327.0
764 0.0 -48.0 328.0
765 -1.0 -49.0 329.0
766 0.0 -50.0 330.0
767 -1.0 -51.0 331.0
768 0.0 -52.0 332.0
769 -1.0 -53.0 333.0
770 0.0 -54.0 334.0
771 -1.0 -55.0 335.0
772 0.0 -56.0 336.0
773 -1.0 -57.0 337.0
774 0.0 -58.0 338.0
775 -1.0 -57.0 339.0
776 0.0 -56.0 340.0
777 -1.0 -55.0 341.0
778 0.0 -54.0 342.0
779 -1.0 -53.0 343.0
780 -2.0 -52.0 344.0
781 -1.0 -51.0 345.0
782 -2.0 -50.0 346.0
783 -1.0 -49.0 347.0
784 -2.0 -48.0 348.0
785 -1.0 -47.0 349.0
786 -2.0 -46.0 350.0
787 -1.0 -45.0 351.0
788 -2.0 -44.0 352.0
789 -1.0 -43.0 353.0
790 -2.0 -42.0 354.0
791 -1.0 -41.0 355.0
792 -2.0 -42.0 356.0
793 -1.0 -43.0 357.0
794 -2.0 -44.0 358.0
795 -1.0 -43.0 359.0
796 -2.0 -42.0 360.0
797 -1.0 -41.0 361.0
798 -2.0 -42.0 362.0
799 -1.0 -43.0 363.0
800 -2.0 -44.0 364.0
801 -1.0 -45.0 365.0
802 -2.0 -46.0 366.0
803 -1.0 -47.0 367.0
804 -2.0 -48.0 368.0
805 -1.0 -49.0 369.0
806 -2.0 -50.0 370.0
807 -1.0 -51.0 371.0
808 -2.0 -52.0 372.0
809 -1.0 -53.0 373.0
810 -2.0 -52.0 374.0
811 -1.0 -51.0 375.0
812 -2.0 -50.0 376.0
813 -1.0 -49.0 377.0
814 -2.0 -48.0 378.0
815 -1.0 -47.0 379.0
816 -2.0 -46.0 380.0
817 -1.0 -45.0 381.0
818 -2.0 -44.0 382.0
819 -1.0 -43.0 383.0
820 -2.0 -42.0 384.0
821 -1.0 -41.0 385.0
822 -2.0 -40.0 386.0
823 -1.0 -39.0 387.0
824 -2.0 -38.0 388.0
825 -1.0 -39.0 389.0
826 -2.0 -40.0 390.0
827 -1.0 -41.0 391.0
828 -2.0 -42.0 392.0
829 -1.0 -43.0 393.0
830 -2.0 -44.0 394.0
831 -1.0 -45.0 395.0
832 -2.0 -46.0 396.0
833 -1.0 -47.0 397.0
834 -2.0 -48.0 398.0
835 -1.0 -49.0 399.0
836 -2.0 -50.0 400.0
837 -1.0 -51.0 401.0
838 -2.0 -52.0 402.0
839 -1.0 -53.0 403.0
840 -2.0 -54.0 404.0
841 -1.0 -55.0 405.0
842 -2.0 -56.0 406.0
843 -1.0 -57.0 407.0
844 -2.0 -58.0 408.0
845 -3.0 -59.0 409.0
846 -2.0 -58.0 410.0
847 -3.0 -57.0 411.0
848 -2.0 -56.0 412.0
849 -3.0 -55.0 413.0
850 -2.0 -54.0 414.0
851 -3.0 -53.0 415.0
852 -2.0 -52.0 416.0
853 -3.0 -53.0 417.0
854 -2.0 -54.0 418.0
855 -3.0 -55.0 419.0
856 -2.0 -56.0 420.0
857 -3.0 -57.0 419.0
858 -2.0 -58.0 418.0
859 -3.0 -59.0 419.0
860 -2.0 -60.0 420.0
861 -3.0 -61.0 421.0
862 -2.0 -62.0 422.0
863 -3.0 -63.0 423.0
864 -2.0 -64.0 424.0
865 -3.0 -65.0 423.0
866 -2.0 -66.0 422.0
867 -3.0 -67.0 421.0
868 -2.0 -68.0 420.0
869 -3.0 -69.0 419.0
870 -2.0 -70.0 418.0
871 -3.0 -71.0 417.0
872 -2.0 -72.0 416.0
873 -3.0 -73.0 415.0
874 -2.0 -74.0 414.0
875 -3.0 -75.0 413.0
876 -2.0 -76.0 412.0
877 -3.0 -77.0 411.0
878 -2.0 -78.0 410.0
879 -3.0 -77.0 409.0
880 -2.0 -76.0 408.0
881 -3.0 -75.0 407.0
882 -2.0 -74.0 406.0
883 -3.0 -75.0 405.0
884 -2.0 -76.0 404.0
885 -3.0 -77.0 403.0
886 -2.0 -78.0 402.0
887 -3.0 -79.0 401.0
888 -2.0 -80.0 400.0
889 -3.0 -81.0 399.0
890 -2.0 -82.0 398.0
891 -3.0 -83.0 397.0
892 -2.0 -84.0 396.0
893 -3.0 -83.0 395.0
894 -2.0 -82.0 396.0
895 -3.0 -81.0 397.0
896 -2.0 -80.0 398.0
897 -3.0 -81.0 399.0
898 -2.0 -82.0 400.0
899 -3.0 -83.0 401.0
900 -2.0 -84.0 402.0
901 -3.0 -85.0 403.0
902 -2.0 -86.0 404.0
903 -3.0 -87.0 405.0
904 -2.0 -88.0 406.0
905 -3.0 -89.0 407.0
906 -2.0 -88.0 408.0
907 -3.0 -87.0 409.0
908 -2.0 -86.0 410.0
909 -3.0 -85.0 411.0
910 -2.0 -84.0 412.0
911 -3.0 -83.0 413.0
912 -2.0 -82.0 414.0
913 -3.0 -81.0 415.0
914 -2.0 -80.0 416.0
915 -3.0 -79.0 417.0
916 -2.0 -78.0 418.0
917 -3.0 -77.0 419.0
918 -2.0 -76.0 420.0
919 -3.0 -77.0 421.0
920 -2.0 -78.0 422.0
921 -3.0 -79.0 423.0
922 -2.0 -80.0 424.0
923 -3.0 -81.0 425.0
924 -2.0 -80.0 426.0
925 -3.0 -79.0 427.0
926 -2.0 -80.0 428.0
927 -3.0 -79.0 429.0
928 -2.0 -78.0 430.0
929 -3.0 -77.0 431.0
930 -2.0 -76.0 432.0
931 -3.0 -75.0 433.0
932 -2.0 -74.0 434.0
933 -3.0 -73.0 435.0
934 -2.0 -72.0 436.0
935 -3.0 -71.0 437.0
936 -2.0 -70.0 438.0
937 -3.0 -69.0 439.0
938 -2.0 -68.0 440.0
939 -3.0 -67.0 441.0
940 -2.0 -66.0 442.0
941 -3.0 -67.0 443.0
942 -2.0 -68.0 444.0
943 -3.0 -69.0 445.0
944 -2.0 -70.0 446.0
945 -3.0 -71.0 447.0
946 -2.0 -72.0 448.0
947 -3.0 -73.0 449.0
948 -2.0 -74.0 450.0
949 -3.0 -75.0 451.0
950 -2.0 -76.0 452.0
951 -3.0 -77.0 453.0
952 -2.0 -78.0 454.0
953 -3.0 -79.0 455.0
954 -2.0 -80.0 456.0
955 -3.0 -81.0 457.0
956 -2.0 -82.0 458.0
957 -3.0 -83.0 459.0
958 -2.0 -84.0 460.0
959 -3.0 -85.0 461.0
960 -2.0 -86.0 462.0
961 -3.0 -87.0 463.0
962 -2.0 -88.0 464.0
963 -3.0 -89.0 465.0
964 -2.0 -88.0 466.0
965 -3.0 -87.0 467.0
966 -2.0 -86.0 468.0
967 -3.0 -87.0 469.0
968 -2.0 -88.0 470.0
969 -3.0 -89.0 471.0
970 -2.0 -90.0 472.0
971 -3.0 -91.0 473.0
972 -2.0 -92.0 474.0
973 -3.0 -93.0 475.0
974 -2.0 -94.0 474.0
975 -3.0 -95.0 473.0
976 -2.0 -96.0 472.0
977 -3.0 -97.0 471.0
978 -2.0 -98.0 470.0
979 -3.0 -99.0 469.0
980 -2.0 -100.0 468.0
981 -3.0 -101.0 467.0
982 -2.0 -102.0 466.0
983 -3.0 -101.0 465.0
984 -2.0 -100.0 464.0
985 -3.0 -99.0 463.0
986 -2.0 -98.0 462.0
987 -3.0 -97.0 461.0
988 -2.0 -98.0 460.0
989 -3.0 -99.0 459.0
990 -2.0 -98.0 458.0
991 -3.0 -97.0 457.0
992 -2.0 -96.0 456.0
993 -3.0 -95.0 455.0
994 -2.0 -94.0 454.0
995 -3.0 -93.0 453.0
996 -2.0 -92.0 452.0
997 -3.0 -93.0 451.0
998 -2.0 -94.0 450.0
999 -3.0 -95.0 449.0
1000 -2.0 -96.0 448.0
1001 -3.0 -95.0 447.0
1002 -2.0 -94.0 446.0
1003 -3.0 -93.0 445.0
1004 -2.0 -92.0 444.0
1005 -3.0 -91.0 443.0
1006 -2.0 -92.0 442.0
1007 -3.0 -93.0 441.0
1008 -2.0 -94.0 440.0
1009 -3.0 -95.0 439.0
1010 -2.0 -96.0 438.0
1011 -3.0 -97.0 437.0
1012 -2.0 -98.0 436.0
1013 -3.0 -99.0 435.0
1014 -2.0 -100.0 434.0
1015 -3.0 -101.0 433.0
1016 -2.0 -102.0 432.0
1017 -3.0 -101.0 431.0
1018 -4.0 -100.0 430.0
1019 -3.0 -99.0 429.0
1020 -4.0 -98.0 428.0
1021 -3.0 -97.0 427.0
1022 -4.0 -96.0 426.0
1023 -3.0 -95.0 425.0
1024 -4.0 -94.0 424.0
1025 -3.0 -93.0 423.0
1026 -4.0 -92.0 422.0
1027 -3.0 -91.0 421.0
1028 -4.0 -90.0 420.0
1029 -3.0 -89.0 419.0
1030 -4.0 -88.0 418.0
1031 -3.0 -87.0 417.0
1032 -4.0 -86.0 416.0
1033 -3.0 -87.0 415.0
1034 -4.0 -88.0 414.0
1035 -3.0 -87.0 413.0
1036 -4.0 -86.0 412.0
1037 -3.0 -85.0 411.0
1038 -4.0 -84.0 410.0
1039 -3.0 -83.0 409.0
1040 -4.0 -84.0 408.0
1041 -3.0 -85.0 407.0
1042 -4.0 -86.0 406.0
1043 -3.0 -85.0 405.0
1044 -4.0 -84.0 404.0
1045 -3.0 -83.0 403.0
1046 -4.0 -82.0 402.0
1047 -3.0 -81.0 401.0
1048 -4.0 -80.0 400.0
1049 -3.0 -79.0 399.0
1050 -4.0 -78.0 398.0
1051 -3.0 -77.0 397.0
1052 -4.0 -76.0 396.0
1053 -3.0 -75.0 395.0
1054 -4.0 -76.0 394.0
1055 -3.0 -75.0 393.0
1056 -4.0 -74.0 392.0
1057 -3.0 -75.0 391.0
1058 -4.0 -76.0 390.0
1059 -3.0 -77.0 389.0
1060 -4.0 -78.0 388.0
1061 -3.0 -77.0 387.0
1062 -4.0 -76.0 386.0
1063 -3.0 -75.0 385.0
1064 -4.0 -76.0 384.0
1065 -3.0 -77.0 383.0
1066 -4.0 -78.0 382.0
1067 -3.0 -79.0 381.0
1068 -4.0 -80.0 380.0
1069 -3.0 -79.0 379.0
1070 -4.0 -78.0 378.0
1071 -3.0 -77.0 377.0
1072 -4.0 -76.0 376.0
1073 -3.0 -75.0 375.0
1074 -4.0 -74.0 374.0
1075 -3.0 -73.0 373.0
1076 -4.0 -74.0 372.0
1077 -3.0 -75.0 371.0
1078 -4.0 -76.0 370.0
1079 -3.0 -77.0 369.0
1080 -4.0 -78.0 368.0
1081 -3.0 -79.0 367.0
1082 -4.0 -80.0 366.0
1083 -3.0 -81.0 365.0
1084 -4.0 -82.0 364.0
1085 -3.0 -83.0 365.0
1086 -4.0 -84.0 366.0
1087 -3.0 -85.0 367.0
1088 -4.0 -86.0 368.0
1089 -3.0 -87.0 369.0
1090 -4.0 -88.0 370.0
1091 -3.0 -89.0 371.0
1092 -4.0 -90.0 372.0
1093 -3.0 -91.0 373.0
1094 -4.0 -92.0 374.0
1095 -3.0 -93.0 375.0
1096 -4.0 -92.0 376.0
1097 -3.0 -91.0 377.0
1098 -4.0 -90.0 378.0
1099 -3.0 -89.0 379.0
1100 -2.0 -88.0 380.0
1101 -3.0 -89.0 381.0
1102 -2.0 -90.0 382.0
1103 -3.0 -89.0 383.0
1104 -2.0 -88.0 384.0
1105 -3.0 -89.0 385.0
1106 -2.0 -90.0 386.0
1107 -3.0 -91.0 387.0
1108 -2.0 -92.0 388.0
1109 -3.0 -93.0 389.0
1110 -2.0 -94.0 390.0
1111 -3.0 -95.0 391.0
1112 -2.0 -96.0 392.0
1113 -3.0 -97.0 393.0
1114 -2.0 -98.0 394.0
1115 -3.0 -99.0 395.0
1116 -2.0 -98.0 396.0
1117 -3.0 -97.0 397.0
1118 -2.0 -96.0 398.0
1119 -3.0 -95.0 399.0
1120 -2.0 -94.0 400.0
1121 -3.0 -93.0 401.0
1122 -2.0 -92.0 402.0
1123 -3.0 -91.0 403.0
1124 -2.0 -90.0 404.0
1125 -3.0 -89.0 405.0
1126 -2.0 -88.0 406.0
1127 -3.0 -87.0 407.0
1128 -2.0 -86.0 408.0
1129 -3.0 -85.0 409.0
1130 -2.0 -84.0 410.0
1131 -3.0 -83.0 411.0
1132 -2.0 -82.0 412.0
1133 -3.0 -81.0 413.0
1134 -2.0 -80.0 414.0
1135 -3.0 -79.0 415.0
1136 -2.0 -78.0 416.0
1137 -3.0 -77.0 417.0
1138 -2.0 -76.0 418.0
1139 -3.0 -75.0 419.0
1140 -2.0 -74.0 420.0
1141 -3.0 -73.0 421.0
1142 -2.0 -72.0 422.0
1143 -3.0 -71.0 423.0
1144 -2.0 -70.0 424.0
1145 -3.0 -69.0 425.0
1146 -2.0 -68.0 426.0
1147 -3.0 -67.0 427.0
1148 -2.0 -66.0 428.0
1149 -3.0 -65.0 429.0
1150 -2.0 -64.0 430.0
1151 -3.0 -63.0 431.0
1152 -2.0 -62.0 432.0
1153 -3.0 -61.0 433.0
1154 -2.0 -60.0 434.0
1155 -3.0 -59.0 435.0
1156 -2.0 -58.0 436.0
1157 -3.0 -59.0 437.0
1158 -2.0 -60.0 438.0
1159 -3.0 -61.0 439.0
1160 -2.0 -62.0 440.0
1161 -3.0 -63.0 441.0
1162 -2.0 -62.0 442.0
1163 -3.0 -61.0 443.0
1164 -2.0 -60.0 444.0
1165 -3.0 -59.0 445.0
1166 -2.0 -58.0 446.0
1167 -3.0 -57.0 447.0
1168 -2.0 -56.0 448.0
1169 -3.0 -55.0 449.0
1170 -2.0 -54.0 450.0
1171 -3.0 -53.0 451.0
1172 -2.0 -52.0 452.0
1173 -3.0 -51.0 453.0
1174 -2.0 -50.0 454.0
1175 -3.0 -49.0 455.0
1176 -2.0 -48.0 456.0
1177 -3.0 -47.0 457.0
1178 -2.0 -48.0 458.0
1179 -3.0 -49.0 459.0
1180 -2.0 -50.0 460.0
1181 -3.0 -51.0 461.0
1182 -2.0 -52.0 462.0
1183 -3.0 -53.0 463.0
1184 -2.0 -54.0 464.0
1185 -3.0 -55.0 465.0
1186 -2.0 -56.0 466.0
1187 -3.0 -55.0 467.0
1188 -2.0 -54.0 468.0
1189 -3.0 -55.0 469.0
1190 -2.0 -56.0 470.0
1191 -3.0 -57.0 471.0
1192 -2.0 -58.0 472.0
1193 -3.0 -59.0 473.0
1194 -2.0 -60.0 474.0
1195 -3.0 -61.0 475.0
1196 -2.0 -62.0 476.0
1197 -3.0 -63.0 477.0
1198 -2.0 -64.0 478.0
1199 -3.0 -65.0 479.0
1200 -2.0 -66.0 480.0
1201 -3.0 -67.0 481.0
1202 -2.0 -68.0 482.0
1203 -3.0 -69.0 483.0
1204 -2.0 -70.0 484.0
1205 -3.0 -71.0 485.0
1206 -2.0 -72.0 486.0
1207 -3.0 -71.0 487.0
1208 -2.0 -70.0 488.0
1209 -3.0 -69.0 489.0
1210 -2.0 -70.0 490.0
1211 -3.0 -71.0 491.0
1212 -2.0 -72.0 492.0
1213 -3.0 -73.0 493.0
1214 -2.0 -74.0 494.0
1215 -3.0 -75.0 495.0
1216 -2.0 -76.0 496.0
1217 -3.0 -77.0 497.0
1218 -2.0 -78.0 498.0
1219 -3.0 -79.0 499.0
1220 -2.0 -80.0 500.0
1221 -3.0 -81.0 501.0
1222 -2.0 -82.0 502.0
1223 -3.0 -83.0 503.0
1224 -2.0 -84.0 504.0
1225 -3.0 -85.0 505.0
1226 -2.0 -86.0 506.0
1227 -3.0 -87.0 507.0
1228 -2.0 -88.0 508.0
1229 -3.0 -89.0 509.0
1230 -2.0 -90.0 510.0
1231 -3.0 -91.0 511.0
1232 -2.0 -92.0 512.0
1233 -3.0 -93.0 513.0
1234 -2.0 -94.0 514.0
1235 -3.0 -95.0 515.0
1236 -2.0 -96.0 516.0
1237 -3.0 -97.0 517.0
1238 -2.0 -98.0 518.0
1239 -3.0 -99.0 519.0
1240 -2.0 -100.0 520.0
1241 -3.0 -101.0 521.0
1242 -2.0 -102.0 522.0
1243 -3.0 -103.0 523.0
1244 -2.0 -104.0 524.0
1245 -3.0 -105.0 525.0
1246 -2.0 -104.0 526.0
1247 -3.0 -105.0 527.0
1248 -2.0 -106.0 528.0
1249 -3.0 -105.0 529.0
1250 -2.0 -104.0 530.0
1251 -3.0 -103.0 531.0
1252 -2.0 -102.0 532.0
1253 -3.0 -101.0 533.0
1254 -2.0 -100.0 534.0
1255 -3.0 -99.0 535.0
1256 -2.0 -98.0 536.0
1257 -3.0 -97.0 537.0
1258 -2.0 -96.0 538.0
1259 -3.0 -95.0 539.0
1260 -2.0 -94.0 540.0
1261 -3.0 -93.0 541.0
1262 -2.0 -92.0 542.0
1263 -3.0 -93.0 543.0
1264 -2.0 -94.0 544.0
1265 -3.0 -95.0 545.0
1266 -2.0 -96.0 546.0
1267 -3.0 -97.0 547.0
1268 -2.0 -98.0 548.0
1269 -3.0 -99.0 549.0
1270 -2.0 -100.0 550.0
1271 -3.0 -101.0 551.0
1272 -2.0 -102.0 552.0
1273 -3.0 -103.0 553.0
1274 -2.0 -104.0 554.0
1275 -3.0 -105.0 555.0
1276 -2.0 -104.0 556.0
1277 -3.0 -103.0 557.0
1278 -2.0 -102.0 558.0
1279 -3.0 -101.0 559.0
1280 -2.0 -100.0 560.0
1281 -3.0 -99.0 561.0
1282 -2.0 -98.0 562.0
1283 -3.0 -97.0 563.0
1284 -2.0 -96.0 564.0
1285 -3.0 -95.0 565.0
1286 -2.0 -94.0 566.0
1287 -3.0 -95.0 567.0
1288 -2.0 -96.0 568.0
1289 -3.0 -97.0 569.0
1290 -2.0 -98.0 570.0
1291 -3.0 -99.0 571.0
1292 -2.0 -100.0 572.0
1293 -3.0 -101.0 573.0
1294 -2.0 -102.0 574.0
1295 -3.0 -103.0 575.0
1296 -2.0 -104.0 576.0
1297 -3.0 -105.0 577.0
1298 -2.0 -106.0 578.0
1299 -3.0 -107.0 579.0
1300 -2.0 -108.0 580.0
1301 -3.0 -109.0 581.0
1302 -2.0 -110.0 582.0
1303 -3.0 -111.0 583.0
1304 -2.0 -112.0 584.0
1305 -3.0 -113.0 585.0
1306 -2.0 -114.0 586.0
1307 -3.0 -115.0 587.0
1308 -2.0 -116.0 588.0
1309 -3.0 -117.0 589.0
1310 -2.0 -118.0 590.0
1311 -3.0 -119.0 591.0
1312 -2.0 -120.0 592.0
1313 -3.0 -119.0 593.0
1314 -2.0 -118.0 594.0
1315 -3.0 -117.0 595.0
1316 -2.0 -116.0 596.0
1317 -3.0 -115.0 597.0
1318 -2.0 -114.0 598.0
1319 -3.0 -113.0 599.0
1320 -2.0 -112.0 600.0
1321 -3.0 -113.0 601.0
1322 -2.0 -114.0 602.0
1323 -3.0 -115.0 603.0
1324 -2.0 -116.0 604.0
1325 -3.0 -117.0 605.0
1326 -2.0 -118.0 606.0
1327 -3.0 -119.0 607.0
1328 -2.0 -120.0 608.0
1329 -3.0 -121.0 609.0
1330 -2.0 -122.0 610.0
1331 -3.0 -123.0 611.0
1332 -2.0 -124.0 612.0
1333 -3.0 -125.0 613.0
1334 -2.0 -126.0 614.0
1335 -3.0 -127.0 615.0
1336 -2.0 -128.0 616.0
1337 -3.0 -127.0 617.0
1338 -2.0 -126.0 616.0
1339 -3.0 -125.0 615.0
1340 -2.0 -124.0 614.0
1341 -3.0 -123.0 613.0
1342 -2.0 -122.0 612.0
1343 -3.0 -121.0 611.0
1344 -2.0 -120.0 610.0
1345 -3.0 -119.0 609.0
1346 -2.0 -120.0 608.0
1347 -3.0 -121.0 607.0
1348 -2.0 -120.0 606.0
1349 -3.0 -119.0 605.0
1350 -2.0 -118.0 604.0
1351 -3.0 -119.0 603.0
1352 -2.0 -120.0 602.0
1353 -3.0 -121.0 601.0
1354 -2.0 -122.0 600.0
1355 -3.0 -123.0 599.0
1356 -2.0 -124.0 598.0
1357 -3.0 -125.0 597.0
1358 -2.0 -126.0 596.0
1359 -3.0 -127.0 595.0
1360 -2.0 -128.0 594.0
1361 -3.0 -127.0 593.0
1362 -2.0 -126.0 592.0
1363 -3.0 -125.0 591.0
1364 -2.0 -124.0 590.0
1365 -3.0 -123.0 589.0
1366 -2.0 -122.0 588.0
1367 -3.0 -121.0 587.0
1368 -2.0 -120.0 586.0
1369 -3.0 -119.0 585.0
1370 -2.0 -118.0 584.0
1371 -3.0 -117.0 583.0
1372 -2.0 -116.0 582.0
1373 -3.0 -115.0 581.0
1374 -2.0 -114.0 580.0
1375 -3.0 -113.0 579.0
1376 -2.0 -112.0 578.0
1377 -3.0 -111.0 577.0
1378 -2.0 -110.0 576.0
1379 -3.0 -109.0 575.0
1380 -2.0 -108.0 574.0
1381 -3.0 -107.0 573.0
1382 -2.0 -106.0 572.0
1383 -3.0 -105.0 571.0
1384 -2.0 -104.0 570.0
1385 -3.0 -103.0 569.0
1386 -2.0 -102.0 568.0
1387 -3.0 -101.0 567.0
1388 -2.0 -100.0 566.0
1389 -3.0 -99.0 565.0
1390 -2.0 -98.0 564.0
1391 -3.0 -97.0 563.0
1392 -2.0 -96.0 562.0
1393 -3.0 -95.0 561.0
1394 -2.0 -94.0 560.0
1395 -3.0 -93.0 559.0
1396 -2.0 -92.0 558.0
1397 -3.0 -93.0 557.0
1398 -2.0 -94.0 556.0
1399 -3.0 -93.0 555.0
1400 -2.0 -92.0 554.0
1401 -3.0 -93.0 553.0
1402 -2.0 -94.0 552.0
1403 -3.0 -95.0 551.0
1404 -2.0 -96.0 550.0
1405 -3.0 -97.0 549.0
1406 -2.0 -98.0 548.0
1407 -3.0 -99.0 547.0
1408 -2.0 -100.0 546.0
1409 -3.0 -101.0 545.0
1410 -2.0 -102.0 544.0
1411 -3.0 -103.0 543.0
1412 -2.0 -104.0 542.0
1413 -3.0 -105.0 541.0
1414 -2.0 -106.0 540.0
1415 -3.0 -107.0 539.0
1416 -2.0 -108.0 538.0
1417 -3.0 -109.0 537.0
1418 -2.0 -110.0 536.0
1419 -3.0 -111.0 535.0
1420 -2.0 -112.0 534.0
1421 -3.0 -113.0 533.0
1422 -2.0 -114.0 532.0
1423 -3.0 -115.0 531.0
1424 -2.0 -116.0 530.0
1425 -3.0 -117.0 531.0
1426 -2.0 -118.0 532.0
1427 -3.0 -119.0 533.0
1428 -2.0 -120.0 534.0
1429 -3.0 -121.0 535.0
1430 -2.0 -122.0 536.0
1431 -3.0 -123.0 537.0
1432 -2.0 -124.0 538.0
1433 -3.0 -125.0 539.0
1434 -2.0 -126.0 540.0
1435 -3.0 -127.0 541.0
1436 -2.0 -128.0 542.0
1437 -3.0 -129.0 543.0
1438 -2.0 -128.0 544.0
1439 -3.0 -129.0 545.0
1440 -2.0 -130.0 546.0
1441 -3.0 -131.0 547.0
1442 -2.0 -132.0 548.0
1443 -3.0 -133.0 549.0
1444 -2.0 -134.0 550.0
1445 -3.0 -135.0 551.0
1446 -2.0 -136.0 552.0
1447 -3.0 -135.0 553.0
1448 -2.0 -134.0 554.0
1449 -3.0 -133.0 555.0
1450 -2.0 -132.0 556.0
1451 -3.0 -131.0 557.0
1452 -2.0 -130.0 558.0
1453 -3.0 -129.0 559.0
1454 -2.0 -128.0 560.0
1455 -3.0 -127.0 561.0
1456 -2.0 -126.0 562.0
1457 -3.0 -125.0 563.0
1458 -2.0 -126.0 564.0
1459 -3.0 -127.0 565.0
1460 -2.0 -128.0 566.0
1461 -3.0 -127.0 567.0
1462 -2.0 -126.0 568.0
1463 -3.0 -125.0 569.0
1464 -2.0 -124.0 570.0
1465 -3.0 -123.0 571.0
1466 -2.0 -122.0 572.0
1467 -3.0 -121.0 573.0
1468 -2.0 -120.0 574.0
1469 -3.0 -119.0 575.0
1470 -2.0 -118.0 576.0
1471 -3.0 -117.0 577.0
1472 -2.0 -116.0 578.0
1473 -3.0 -115.0 579.0
1474 -2.0 -114.0 580.0
1475 -3.0 -113.0 581.0
1476 -2.0 -112.0 582.0
1477 -3.0 -111.0 583.0
1478 -2.0 -112.0 584.0
1479 -3.0 -113.0 585.0
1480 -2.0 -114.0 586.0
1481 -3.0 -115.0 587.0
1482 -2.0 -114.0 588.0
1483 -3.0 -113.0 589.0
1484 -2.0 -112.0 590.0
1485 -3.0 -111.0 591.0
1486 -2.0 -110.0 592.0
1487 -3.0 -109.0 593.0
1488 -2.0 -108.0 594.0
1489 -1.0 -109.0 595.0
1490 -2.0 -110.0 596.0
1491 -1.0 -109.0 597.0
1492 -2.0 -108.0 598.0
1493 -1.0 -107.0 599.0
1494 -2.0 -106.0 600.0
1495 -1.0 -105.0 601.0
1496 -2.0 -104.0 602.0
1497 -1.0 -103.0 603.0
1498 -2.0 -102.0 604.0
1499 -1.0 -101.0 603.0
1500 -2.0 -100.0 602.0
1501 -1.0 -99.0 601.0
1502 -2.0 -98.0 600.0
1503 -1.0 -97.0 599.0
1504 -2.0 -96.0 598.0
1505 -1.0 -95.0 597.0
1506 0.0 -94.0 596.0
1507 -1.0 -93.0 595.0
1508 0.0 -92.0 594.0
1509 -1.0 -93.0 593.0
1510 0.0 -94.0 592.0
1511 -1.0 -95.0 593.0
1512 0.0 -96.0 594.0
1513 -1.0 -97.0 595.0
1514 0.0 -98.0 596.0
1515 -1.0 -99.0 597.0
1516 0.0 -98.0 598.0
1517 -1.0 -97.0 599.0
1518 0.0 -98.0 600.0
1519 -1.0 -99.0 601.0
1520 0.0 -100.0 602.0
1521 -1.0 -101.0 603.0
1522 0.0 -102.0 604.0
1523 -1.0 -103.0 605.0
1524 0.0 -104.0 606.0
1525 -1.0 -105.0 607.0
1526 0.0 -106.0 608.0
1527 -1.0 -107.0 609.0
1528 0.0 -108.0 610.0
1529 -1.0 -109.0 611.0
1530 0.0 -110.0 612.0
1531 -1.0 -109.0 613.0
1532 0.0 -108.0 614.0
1533 -1.0 -107.0 615.0
1534 0.0 -106.0 616.0
1535 -1.0 -105.0 617.0
1536 0.0 -104.0 618.0
1537 -1.0 -103.0 619.0
1538 0.0 -102.0 620.0
1539 -1.0 -101.0 621.0
1540 0.0 -100.0 622.0
1541 -1.0 -99.0 623.0
1542 0.0 -98.0 624.0
1543 -1.0 -97.0 625.0
1544 0.0 -96.0 626.0
1545 -1.0 -95.0 627.0
1546 0.0 -94.0 628.0
1547 -1.0 -93.0 629.0
1548 0.0 -92.0 630.0
1549 -1.0 -91.0 631.0
1550 0.0 -90.0 632.0
1551 -1.0 -89.0 633.0
1552 0.0 -88.0 634.0
1553 -1.0 -87.0 635.0
1554 0.0 -86.0 636.0
1555 -1.0 -85.0 637.0
1556 0.0 -84.0 638.0
1557 -1.0 -83.0 639.0
1558 0.0 -82.0 640.0
1559 -1.0 -81.0 641.0
1560 0.0 -80.0 642.0
1561 -1.0 -79.0 643.0
1562 0.0 -78.0 644.0
1563 -1.0 -77.0 645.0
1564 0.0 -76.0 646.0
1565 -1.0 -75.0 647.0
1566 0.0 -74.0 648.0
1567 -1.0 -73.0 649.0
1568 0.0 -74.0 650.0
1569 -1.0 -75.0 651.0
1570 0.0 -76.0 652.0
1571 -1.0 -77.0 653.0
1572 0.0 -78.0 654.0
1573 -1.0 -79.0 655.0
1574 0.0 -80.0 656.0
1575 -1.0 -81.0 657.0
1576 0.0 -82.0 658.0
1577 -1.0 -83.0 659.0
1578 0.0 -82.0 660.0
1579 -1.0 -81.0 661.0
1580 0.0 -80.0 662.0
1581 -1.0 -79.0 663.0
1582 0.0 -78.0 662.0
1583 -1.0 -77.0 661.0
1584 0.0 -76.0 660.0
1585 -1.0 -77.0 659.0
1586 0.0 -76.0 658.0
1587 -1.0 -75.0 657.0
1588 0.0 -74.0 656.0
1589 -1.0 -73.0 655.0
1590 0.0 -72.0 654.0
1591 -1.0 -71.0 653.0
1592 0.0 -70.0 652.0
1593 -1.0 -69.0 651.0
1594 0.0 -70.0 650.0
1595 -1.0 -71.0 649.0
1596 0.0 -72.0 648.0
1597 -1.0 -73.0 647.0
1598 0.0 -74.0 646.0
1599 -1.0 -75.0 645.0
1600 0.0 -76.0 644.0
1601 -1.0 -77.0 643.0
1602 0.0 -78.0 642.0
1603 -1.0 -79.0 641.0
1604 0.0 -80.0 640.0
1605 -1.0 -81.0 639.0
1606 0.0 -82.0 638.0
1607 -1.0 -83.0 637.0
1608 0.0 -84.0 636.0
1609 -1.0 -85.0 635.0
1610 0.0 -84.0 634.0
1611 -1.0 -83.0 633.0
1612 0.0 -82.0 632.0
1613 -1.0 -81.0 631.0
1614 0.0 -80.0 630.0
1615 -1.0 -81.0 629.0
1616 0.0 -82.0 628.0
1617 -1.0 -83.0 627.0
1618 0.0 -84.0 626.0
1619 -1.0 -85.0 625.0
1620 0.0 -84.0 624.0
1621 -1.0 -83.0 623.0
1622 0.0 -82.0 622.0
1623 -1.0 -81.0 621.0
1624 0.0 -82.0 620.0
1625 -1.0 -83.0 619.0
1626 0.0 -84.0 618.0
1627 -1.0 -85.0 617.0
1628 0.0 -86.0 616.0
1629 -1.0 -87.0 615.0
1630 0.0 -88.0 614.0
1631 -1.0 -89.0 613.0
1632 0.0 -90.0 612.0
1633 -1.0 -91.0 611.0
1634 0.0 -92.0 610.0
1635 -1.0 -93.0 609.0
1636 0.0 -94.0 608.0
1637 -1.0 -95.0 607.0
1638 0.0 -94.0 606.0
1639 -1.0 -93.0 605.0
1640 0.0 -92.0 604.0
1641 -1.0 -91.0 603.0
1642 0.0 -90.0 602.0
1643 -1.0 -89.0 601.0
1644 0.0 -88.0 600.0
1645 -1.0 -87.0 599.0
1646 0.0 -88.0 598.0
1647 -1.0 -87.0 597.0
1648 0.0 -86.0 596.0
1649 -1.0 -85.0 595.0
1650 0.0 -84.0 594.0
1651 -1.0 -83.0 593.0
1652 0.0 -82.0 592.0
1653 -1.0 -81.0 591.0
1654 0.0 -80.0 590.0
1655 -1.0 -79.0 589.0
1656 0.0 -78.0 588.0
1657 -1.0 -77.0 587.0
1658 0.0 -76.0 586.0
1659 -1.0 -75.0 585.0
1660 0.0 -76.0 584.0
1661 -1.0 -77.0 583.0
1662 0.0 -78.0 582.0
1663 -1.0 -79.0 581.0
1664 0.0 -80.0 580.0
1665 -1.0 -81.0 579.0
1666 0.0 -82.0 578.0
1667 -1.0 -83.0 577.0
1668 0.0 -84.0 576.0
1669 -1.0 -83.0 575.0
1670 0.0 -82.0 574.0
1671 -1.0 -81.0 573.0
1672 0.0 -80.0 572.0
1673 -1.0 -79.0 571.0
1674 0.0 -78.0 570.0
1675 -1.0 -77.0 569.0
1676 0.0 -76.0 568.0
1677 -1.0 -75.0 567.0
1678 0.0 -74.0 566.0
1679 -1.0 -73.0 565.0
1680 0.0 -74.0 564.0
1681 -1.0 -75.0 563.0
1682 0.0 -76.0 562.0
1683 -1.0 -77.0 561.0
1684 0.0 -78.0 560.0
1685 -1.0 -79.0 559.0
1686 0.0 -80.0 558.0
1687 -1.0 -81.0 557.0
1688 0.0 -82.0 556.0
1689 -1.0 -83.0 555.0
1690 0.0 -84.0 554.0
1691 -1.0 -83.0 553.0
1692 0.0 -82.0 552.0
1693 -1.0 -81.0 551.0
1694 0.0 -80.0 550.0
1695 -1.0 -79.0 549.0
1696 0.0 -78.0 548.0
1697 -1.0 -77.0 547.0
1698 0.0 -76.0 546.0
1699 -1.0 -75.0 545.0
1700 0.0 -74.0 544.0
1701 -1.0 -73.0 543.0
1702 0.0 -72.0 542.0
1703 -1.0 -71.0 541.0
1704 0.0 -70.0 540.0
1705 -1.0 -69.0 539.0
1706 0.0 -68.0 538.0
1707 -1.0 -67.0 537.0
1708 0.0 -66.0 536.0
1709 -1.0 -65.0 535.0
1710 0.0 -64.0 534.0
1711 -1.0 -63.0 533.0
1712 0.0 -62.0 532.0
1713 -1.0 -61.0 531.0
1714 0.0 -60.0 530.0
1715 -1.0 -59.0 529.0
1716 0.0 -58.0 528.0
1717 -1.0 -57.0 527.0
1718 0.0 -56.0 526.0
1719 -1.0 -55.0 525.0
1720 0.0 -56.0 524.0
1721 -1.0 -55.0 523.0
1722 0.0 -54.0 522.0
1723 -1.0 -53.0 521.0
1724 0.0 -54.0 520.0
1725 -1.0 -55.0 519.0
1726 0.0 -56.0 518.0
1727 -1.0 -57.0 517.0
1728 0.0 -58.0 516.0
1729 -1.0 -59.0 515.0
1730 0.0 -60.0 514.0
1731 -1.0 -61.0 513.0
1732 0.0 -62.0 512.0
1733 -1.0 -63.0 511.0
1734 0.0 -64.0 510.0
1735 -1.0 -65.0 509.0
1736 0.0 -66.0 508.0
1737 -1.0 -67.0 507.0
1738 0.0 -68.0 506.0
1739 -1.0 -69.0 505.0
1740 0.0 -68.0 504.0
1741 -1.0 -67.0 503.0
1742 0.0 -66.0 502.0
1743 -1.0 -65.0 501.0
1744 0.0 -64.0 500.0
1745 -1.0 -63.0 499.0
1746 0.0 -62.0 498.0
1747 -1.0 -61.0 497.0
1748 0.0 -60.0 498.0
1749 -1.0 -59.0 499.0
1750 0.0 -58.0 500.0
1751 -1.0 -57.0 501.0
1752 0.0 -56.0 502.0
1753 -1.0 -55.0 503.0
1754 0.0 -54.0 504.0
1755 -1.0 -53.0 505.0
1756 0.0 -54.0 506.0
1757 1.0 -55.0 507.0
1758 0.0 -56.0 508.0
1759 1.0 -57.0 509.0
1760 0.0 -58.0 510.0
1761 1.0 -59.0 511.0
1762 0.0 -60.0 512.0
1763 1.0 -61.0 513.0
1764 0.0 -62.0 514.0
1765 1.0 -61.0 515.0
1766 0.0 -60.0 516.0
1767 1.0 -61.0 517.0
1768 0.0 -62.0 518.0
1769 1.0 -63.0 519.0
1770 0.0 -64.0 520.0
1771 1.0 -65.0 521.0
1772 0.0 -66.0 522.0
1773 1.0 -67.0 523.0
1774 0.0 -66.0 524.0
1775 1.0 -65.0 525.0
1776 0.0 -64.0 526.0
1777 1.0 -63.0 527.0
1778 0.0 -64.0 528.0
1779 1.0 -65.0 529.0
1780 0.0 -64.0 530.0
1781 1.0 -63.0 531.0
1782 0.0 -62.0 532.0
1783 1.0 -61.0 533.0
1784 0.0 -60.0 534.0
1785 1.0 -59.0 535.0
1786 0.0 -58.0 536.0
1787 1.0 -57.0 537.0
1788 0.0 -56.0 538.0
1789 1.0 -55.0 539.0
1790 0.0 -56.0 540.0
1791 1.0 -57.0 541.0
1792 0.0 -58.0 542.0
1793 1.0 -59.0 543.0
1794 0.0 -60.0 544.0
1795 1.0 -61.0 545.0
1796 0.0 -62.0 546.0
1797 1.0 -63.0 547.0
1798 0.0 -64.0 548.0
1799 1.0 -65.0 549.0
1800 0.0 -66.0 550.0
1801 1.0 -65.0 551.0
1802 0.0 -64.0 550.0
1803 1.0 -63.0 549.0
1804 0.0 -62.0 548.0
1805 1.0 -61.0 547.0
1806 0.0 -60.0 546.0
1807 1.0 -59.0 545.0
1808 0.0 -58.0 544.0
1809 1.0 -57.0 543.0
1810 0.0 -56.0 542.0
1811 1.0 -55.0 541.0
1812 0.0 -56.0 540.0
1813 1.0 -57.0 539.0
1814 0.0 -58.0 538.0
1815 1.0 -59.0 537.0
1816 0.0 -60.0 536.0
1817 1.0 -61.0 535.0
1818 0.0 -62.0 534.0
1819 1.0 -63.0 533.0
1820 0.0 -64.0 532.0
1821 1.0 -65.0 531.0
1822 0.0 -66.0 530.0
1823 1.0 -67.0 529.0
1824 0.0 -68.0 528.0
1825 1.0 -69.0 527.0
1826 0.0 -68.0 526.0
1827 1.0 -67.0 525.0
1828 0.0 -66.0 524.0
1829 1.0 -65.0 523.0
1830 0.0 -64.0 522.0
1831 1.0 -63.0 521.0
1832 0.0 -62.0 520.0
1833 1.0 -61.0 519.0
1834 0.0 -60.0 518.0
1835 1.0 -61.0 517.0
1836 0.0 -62.0 516.0
1837 1.0 -61.0 515.0
1838 0.0 -60.0 514.0
1839 1.0 -59.0 513.0
1840 0.0 -58.0 512.0
1841 1.0 -57.0 511.0
1842 0.0 -56.0 510.0
1843 1.0 -55.0 509.0
1844 0.0 -54.0 508.0
1845 1.0 -53.0 507.0
1846 0.0 -52.0 506.0
1847 1.0 -51.0 507.0
1848 0.0 -50.0 508.0
1849 1.0 -49.0 509.0
1850 0.0 -48.0 510.0
1851 1.0 -47.0 511.0
1852 0.0 -46.0 512.0
1853 1.0 -45.0 511.0
1854 0.0 -44.0 510.0
1855 1.0 -43.0 509.0
1856 0.0 -42.0 508.0
1857 1.0 -41.0 507.0
1858 0.0 -40.0 506.0
1859 1.0 -39.0 505.0
1860 0.0 -38.0 504.0
1861 1.0 -37.0 503.0
1862 0.0 -36.0 502.0
1863 1.0 -35.0 501.0
1864 0.0 -34.0 500.0
1865 1.0 -33.0 499.0
1866 0.0 -32.0 498.0
1867 1.0 -31.0 497.0
1868 0.0 -30.0 496.0
1869 1.0 -29.0 495.0
1870 0.0 -30.0 494.0
1871 1.0 -31.0 493.0
1872 0.0 -32.0 492.0
1873 1.0 -33.0 491.0
1874 0.0 -34.0 490.0
1875 1.0 -35.0 489.0
1876 0.0 -36.0 488.0
1877 1.0 -37.0 487.0
1878 2.0 -38.0 486.0
1879 3.0 -39.0 485.0
1880 2.0 -40.0 484.0
1881 3.0 -41.0 483.0
1882 2.0 -40.0 482.0
1883 3.0 -41.0 481.0
1884 2.0 -42.0 480.0
1885 3.0 -43.0 479.0
1886 2.0 -44.0 478.0
1887 3.0 -45.0 477.0
1888 2.0 -46.0 476.0
1889 3.0 -47.0 475.0
1890 2.0 -48.0 474.0
1891 3.0 -49.0 473.0
1892 4.0 -48.0 472.0
1893 3.0 -47.0 471.0
1894 4.0 -46.0 470.0
1895 3.0 -45.0 469.0
1896 4.0 -44.0 468.0
1897 3.0 -43.0 467.0
1898 4.0 -42.0 466.0
1899 3.0 -41.0 465.0
1900 4.0 -40.0 464.0
1901 3.0 -39.0 463.0
1902 4.0 -38.0 462.0
1903 3.0 -37.0 461.0
1904 4.0 -36.0 460.0
1905 3.0 -35.0 459.0
1906 4.0 -34.0 458.0
1907 3.0 -33.0 457.0
1908 4.0 -32.0 456.0
1909 3.0 -31.0 455.0
1910 4.0 -30.0 454.0
1911 3.0 -29.0 453.0
1912 4.0 -28.0 452.0
1913 3.0 -27.0 451.0
1914 4.0 -26.0 450.0
1915 3.0 -27.0 449.0
1916 4.0 -28.0 448.0
1917 3.0 -29.0 447.0
1918 4.0 -30.0 446.0
1919 3.0 -31.0 445.0
1920 4.0 -32.0 444.0
1921 3.0 -33.0 443.0
1922 4.0 -34.0 442.0
1923 3.0 -35.0 441.0
1924 4.0 -36.0 440.0
1925 3.0 -37.0 439.0
1926 4.0 -38.0 438.0
1927 3.0 -39.0 437.0
1928 4.0 -40.0 436.0
1929 3.0 -41.0 435.0
1930 4.0 -42.0 434.0
1931 3.0 -43.0 433.0
1932 4.0 -44.0 432.0
1933 3.0 -45.0 431.0
1934 4.0 -46.0 430.0
1935 3.0 -47.0 429.0
1936 4.0 -48.0 428.0
1937 3.0 -49.0 427.0
1938 4.0 -50.0 426.0
1939 3.0 -51.0 425.0
1940 4.0 -52.0 424.0
1941 3.0 -53.0 423.0
1942 4.0 -54.0 422.0
1943 3.0 -55.0 421.0
1944 4.0 -56.0 420.0
1945 3.0 -55.0 419.0
1946 4.0 -54.0 418.0
1947 3.0 -53.0 417.0
1948 4.0 -52.0 416.0
1949 3.0 -51.0 415.0
1950 4.0 -50.0 414.0
1951 3.0 -49.0 413.0
1952 4.0 -48.0 412.0
1953 3.0 -47.0 411.0
1954 4.0 -48.0 410.0
1955 3.0 -49.0 409.0
1956 4.0 -50.0 408.0
1957 3.0 -51.0 407.0
1958 4.0 -52.0 406.0
1959 3.0 -53.0 405.0
1960 4.0 -54.0 404.0
1961 3.0 -55.0 403.0
1962 4.0 -54.0 402.0
1963 3.0 -53.0 401.0
1964 4.0 -52.0 400.0
1965 3.0 -51.0 399.0
1966 4.0 -50.0 398.0
1967 3.0 -49.0 397.0
1968 4.0 -48.0 396.0
1969 3.0 -47.0 395.0
1970 4.0 -46.0 394.0
1971 3.0 -45.0 393.0
1972 4.0 -46.0 392.0
1973 3.0 -45.0 391.0
1974 4.0 -44.0 390.0
1975 3.0 -43.0 389.0
1976 4.0 -44.0 388.0
1977 3.0 -45.0 387.0
1978 4.0 -46.0 386.0
1979 3.0 -47.0 385.0
1980 4.0 -48.0 384.0
1981 3.0 -49.0 383.0
1982 4.0 -50.0 382.0
1983 3.0 -51.0 381.0
1984 4.0 -52.0 380.0
1985 3.0 -53.0 379.0
1986 4.0 -54.0 378.0
1987 3.0 -55.0 377.0
1988 4.0 -56.0 376.0
1989 3.0 -57.0 375.0
1990 4.0 -58.0 374.0
1991 3.0 -59.0 373.0
1992 4.0 -60.0 372.0
1993 3.0 -61.0 371.0
1994 4.0 -62.0 370.0
1995 3.0 -63.0 369.0
1996 4.0 -64.0 368.0
1997 3.0 -65.0 367.0
1998 4.0 -66.0 366.0
1999 3.0 -67.0 365.0
