# Supplementary material for: Direction-specific enhanced diffusion of CO2 in chiral hexagonal boron nitride nanotubes
Source: Nat Commun. 2026 May 28;17:4771. doi: 10.1038/s41467-026-72123-2 (PMC13219400; doi:10.1038/s41467-026-72123-2)
Supplement: Supplementary file 13 — Source Data [file 41467_2026_72123_MOESM13_ESM.zip › Fig3m.dat.txt]

0 0.0 0.0 0.0
1 1.0 1.0 1.0
2 0.036 3.612 3.944
3 1.0 7.44 8.792
4 0.08 12.456 15.568
5 1.008 18.424 24.24
6 0.124 24.948 34.592
7 1.008 32.12 46.728
8 0.176 40.008 60.696
9 1.008 48.28 76.44
10 0.216 56.568 93.716
11 1.008 65.112 112.736
12 0.244 72.992 133.344
13 1.008 81.0 155.712
14 0.28 89.204 179.56
15 1.008 97.376 204.904
16 0.296 106.208 232.068
17 1.016 114.816 260.4
18 0.32 123.748 290.464
19 1.016 132.304 321.944
20 0.34 141.716 354.912
21 1.016 151.464 389.424
22 0.372 161.868 425.516
23 1.016 171.872 462.464
24 0.444 181.864 500.384
25 1.016 191.608 539.776
26 0.468 200.592 579.972
27 1.016 209.272 621.584
28 0.488 218.188 664.208
29 1.04 226.424 707.928
30 0.528 235.112 752.384
31 1.04 243.512 797.696
32 0.548 251.74 844.144
33 1.048 259.784 892.12
34 0.58 268.14 941.3
35 1.048 275.832 992.152
36 0.612 283.992 1043.548
37 1.064 292.24 1096.432
38 0.648 300.328 1149.864
39 1.064 308.648 1203.816
40 0.68 317.324 1258.232
41 1.056 326.088 1313.2
42 0.692 335.732 1368.796
43 1.072 345.784 1424.584
44 0.724 354.58 1481.596
45 1.08 362.144 1540.032
46 0.756 369.368 1599.264
47 1.088 376.992 1659.544
48 0.792 384.288 1721.0
49 1.088 393.336 1782.656
50 0.816 402.708 1844.836
51 1.088 411.968 1907.768
52 0.852 420.268 1972.308
53 1.12 429.504 2038.128
54 0.876 438.912 2104.072
55 1.136 447.608 2171.688
56 0.884 456.824 2239.62
57 1.136 465.856 2308.512
58 0.936 475.476 2379.012
59 1.144 485.368 2449.912
60 0.964 495.7 2522.104
61 1.152 505.816 2595.272
62 0.98 515.724 2668.988
63 1.184 525.432 2743.488
64 1.032 536.252 2819.024
65 1.2 547.464 2896.584
66 1.064 557.576 2974.872
67 1.224 568.56 3053.968
68 1.064 578.776 3132.808
69 1.232 589.136 3211.728
70 1.068 598.784 3290.348
71 1.248 607.32 3369.48
72 1.104 614.988 3448.348
73 1.296 622.624 3527.424
74 1.124 630.54 3607.572
75 1.304 638.232 3688.44
76 1.16 646.26 3769.736
77 1.328 654.184 3852.072
78 1.204 663.364 3933.972
79 1.352 671.544 4016.952
80 1.26 680.628 4100.212
81 1.36 689.696 4184.92
82 1.268 700.244 4270.408
83 1.368 711.68 4356.632
84 1.276 721.996 4444.476
85 1.36 731.584 4533.312
86 1.304 740.528 4621.74
87 1.408 747.952 4710.776
88 1.336 756.744 4799.128
89 1.424 764.432 4887.616
90 1.356 773.316 4975.012
91 1.44 783.2 5063.48
92 1.372 791.392 5152.6
93 1.472 799.008 5242.904
94 1.376 806.116 5331.036
95 1.496 814.584 5418.4
96 1.404 823.72 5505.932
97 1.496 831.016 5593.288
98 1.436 838.972 5679.836
99 1.512 846.88 5767.088
100 1.44 854.06 5854.024
101 1.544 861.6 5942.704
102 1.456 869.476 6033.532
103 1.576 876.728 6124.856
104 1.464 883.776 6217.292
105 1.624 893.112 6310.048
106 1.488 903.56 6402.616
107 1.616 914.128 6492.824
108 1.512 925.216 6583.264
109 1.64 936.2 6673.064
110 1.54 947.732 6763.864
111 1.656 960.344 6856.168
112 1.544 973.62 6948.728
113 1.688 984.832 7039.152
114 1.568 995.42 7131.544
115 1.736 1007.984 7224.064
116 1.584 1022.032 7316.124
117 1.744 1035.328 7408.64
118 1.604 1047.328 7500.596
119 1.744 1058.304 7592.448
120 1.64 1068.396 7684.884
121 1.768 1078.248 7777.952
122 1.652 1088.04 7871.512
123 1.824 1097.52 7965.088
124 1.72 1107.504 8059.416
125 1.848 1116.648 8153.608
126 1.744 1128.3 8247.22
127 1.88 1141.728 8342.096
128 1.756 1154.552 8434.5
129 1.92 1166.656 8527.488
130 1.748 1177.964 8621.248
131 1.944 1186.24 8718.344
132 1.768 1193.36 8815.404
133 1.984 1201.352 8913.256
134 1.808 1208.376 9011.492
135 1.984 1216.224 9105.864
136 1.796 1223.96 9199.864
137 1.992 1233.208 9295.744
138 1.816 1241.432 9390.468
139 2.0 1250.168 9485.016
140 1.844 1258.544 9581.128
141 1.992 1265.696 9681.376
142 1.852 1273.256 9784.12
143 2.016 1281.024 9887.992
144 1.896 1287.484 9991.112
145 2.024 1295.184 10095.776
146 1.944 1303.956 10197.132
147 2.04 1311.544 10298.864
148 1.964 1321.18 10400.248
149 2.072 1333.0 10501.712
150 1.956 1344.032 10600.692
151 2.12 1353.656 10700.656
152 2.0 1361.236 10800.68
153 2.128 1366.128 10901.696
154 2.036 1370.852 11002.288
155 2.208 1374.904 11102.176
156 2.052 1379.32 11200.912
157 2.224 1383.384 11301.184
158 2.076 1389.92 11401.6
159 2.224 1396.784 11503.368
160 2.064 1403.384 11608.884
161 2.208 1411.448 11716.336
162 2.068 1418.98 11821.576
163 2.232 1426.456 11928.368
164 2.116 1435.424 12035.056
165 2.24 1445.616 12144.48
166 2.124 1456.236 12251.968
167 2.272 1466.44 12356.744
168 2.168 1477.804 12458.996
169 2.272 1487.976 12560.88
170 2.204 1498.82 12662.06
171 2.296 1508.192 12762.456
172 2.204 1517.544 12863.576
173 2.36 1528.296 12964.24
174 2.22 1541.824 13066.7
175 2.368 1554.512 13168.088
176 2.256 1567.72 13267.368
177 2.432 1581.584 13366.488
178 2.268 1594.24 13463.416
179 2.488 1608.168 13559.0
180 2.296 1623.724 13652.584
181 2.488 1635.88 13747.392
182 2.312 1646.66 13843.992
183 2.528 1654.672 13939.928
184 2.324 1661.276 14036.104
185 2.536 1668.96 14135.568
186 2.352 1678.392 14233.896
187 2.544 1686.032 14331.632
188 2.356 1694.364 14429.692
189 2.56 1704.808 14527.872
190 2.372 1714.912 14626.2
191 2.576 1724.944 14724.632
192 2.392 1733.192 14822.012
193 2.568 1742.008 14919.44
194 2.388 1748.4 15018.724
195 2.576 1757.688 15116.056
196 2.436 1764.952 15211.28
197 2.608 1772.728 15307.28
198 2.48 1780.136 15403.288
199 2.68 1789.208 15498.6
