# Supplementary material for: Direction-specific enhanced diffusion of CO2 in chiral hexagonal boron nitride nanotubes
Source: Nat Commun. 2026 May 28;17:4771. doi: 10.1038/s41467-026-72123-2 (PMC13219400; doi:10.1038/s41467-026-72123-2)
Supplement: Supplementary file 13 — Source Data [file 41467_2026_72123_MOESM13_ESM.zip › Fig3n.dat.txt]

0.001000 31.520800 -457.973000
0.002000 31.506400 -457.822000
0.003000 31.528300 -457.885000
0.004000 31.482200 -457.977000
0.005000 31.325500 -458.250000
0.006000 31.164200 -458.922000
0.007000 30.998600 -459.554000
0.008000 30.877900 -460.022000
0.009000 30.947500 -460.088000
0.010000 31.032900 -460.215000
0.011000 31.064900 -460.500000
0.012000 30.689900 -460.445000
0.013000 30.632500 -460.246000
0.014000 31.062100 -460.287000
0.015000 32.014600 -460.110000
0.016000 31.347000 -460.324000
0.017000 30.832400 -460.803000
0.018000 30.503700 -461.327000
0.019000 30.729400 -461.313000
0.020000 31.857600 -461.501000
0.021000 31.680800 -461.850000
0.022000 30.791700 -461.677000
0.023000 30.720500 -461.964000
0.024000 31.865700 -462.674000
0.025000 31.737000 -463.031000
0.026000 31.002100 -463.284000
0.027000 30.568400 -463.519000
0.028000 30.670600 -464.222000
0.029000 30.904100 -465.727000
0.030000 31.478200 -467.161000
0.031000 31.912300 -467.568000
0.032000 31.529500 -467.235000
0.033000 30.951700 -467.541000
0.034000 30.624100 -467.817000
0.035000 30.667200 -467.945000
0.036000 31.024000 -468.761000
0.037000 31.817000 -470.207000
0.038000 31.702800 -472.437000
0.039000 30.396200 -474.560000
0.040000 31.562100 -476.536000
0.041000 31.611100 -478.856000
0.042000 33.385200 -481.141000
0.043000 33.415500 -483.495000
0.044000 32.836600 -485.886000
0.045000 35.686700 -488.469000
0.046000 38.619500 -490.994000
0.047000 41.127100 -493.080000
0.048000 42.671300 -494.882000
0.049000 40.879300 -496.894000
0.050000 38.777400 -498.897000
0.051000 37.981100 -500.873000
0.052000 38.192100 -502.758000
0.053000 36.771500 -504.837000
0.054000 38.384100 -506.974000
0.055000 37.477200 -509.070000
0.056000 40.046300 -511.445000
0.057000 42.905400 -514.169000
0.058000 45.951900 -517.894000
0.059000 49.306800 -521.084000
0.060000 52.280300 -524.552000
0.061000 55.807500 -528.280000
0.062000 59.724500 -531.625000
0.063000 63.872100 -535.242000
0.064000 68.481100 -539.045000
0.065000 72.635100 -542.777000
0.066000 76.815200 -546.179000
0.067000 81.081100 -549.883000
0.068000 85.489900 -553.554000
0.069000 89.803600 -557.178000
0.070000 93.897900 -560.483000
0.071000 97.816900 -563.984000
0.072000 101.518000 -567.616000
0.073000 105.271000 -571.245000
0.074000 108.664000 -574.766000
0.075000 111.993000 -578.681000
0.076000 116.040000 -582.732000
0.077000 120.347000 -586.868000
0.078000 124.403000 -591.706000
0.079000 128.044000 -596.883000
0.080000 132.449000 -602.279000
0.081000 136.689000 -607.782000
0.082000 140.293000 -613.357000
0.083000 143.882000 -618.847000
0.084000 146.403000 -623.865000
0.085000 148.372000 -628.107000
0.086000 150.476000 -632.459000
0.087000 153.093000 -636.883000
0.088000 157.994000 -641.526000
0.089000 163.192000 -646.330000
0.090000 167.837000 -650.652000
0.091000 171.710000 -655.122000
0.092000 174.259000 -659.504000
0.093000 175.376000 -664.508000
0.094000 175.566000 -669.338000
0.095000 174.709000 -673.528000
0.096000 175.723000 -677.181000
0.097000 176.024000 -680.614000
0.098000 173.830000 -685.297000
0.099000 173.258000 -690.363000
0.100000 172.566000 -695.202000
0.101000 172.381000 -700.171000
0.102000 173.603000 -704.533000
0.103000 173.137000 -709.021000
0.104000 172.216000 -714.026000
0.105000 173.825000 -719.709000
0.106000 176.035000 -724.974000
0.107000 174.374000 -730.301000
0.108000 172.124000 -735.181000
0.109000 173.742000 -739.744000
0.110000 170.484000 -743.970000
0.111000 167.605000 -747.696000
0.112000 165.416000 -751.413000
0.113000 163.510000 -754.784000
0.114000 166.108000 -759.003000
0.115000 169.174000 -763.967000
0.116000 168.316000 -768.338000
0.117000 168.157000 -772.529000
0.118000 168.186000 -776.769000
0.119000 168.480000 -781.021000
0.120000 169.296000 -785.014000
0.121000 169.298000 -788.687000
0.122000 169.265000 -792.011000
0.123000 169.219000 -795.440000
0.124000 168.783000 -799.109000
0.125000 168.609000 -803.049000
0.126000 168.435000 -806.753000
0.127000 168.365000 -810.439000
0.128000 168.220000 -813.965000
0.129000 168.082000 -817.712000
0.130000 168.448000 -821.480000
0.131000 168.807000 -824.974000
0.132000 169.267000 -828.317000
0.133000 169.356000 -831.727000
0.134000 168.716000 -835.368000
0.135000 168.116000 -839.214000
0.136000 167.938000 -842.836000
0.137000 168.710000 -846.289000
0.138000 169.053000 -849.898000
0.139000 169.327000 -853.467000
0.140000 169.083000 -856.778000
0.141000 168.016000 -860.108000
0.142000 168.243000 -863.719000
0.143000 169.473000 -867.313000
0.144000 168.238000 -870.442000
0.145000 167.956000 -873.810000
0.146000 169.622000 -877.311000
0.147000 168.732000 -881.092000
0.148000 167.968000 -884.734000
0.149000 168.871000 -888.163000
0.150000 168.941000 -891.666000
0.151000 171.709000 -895.396000
0.152000 170.000000 -899.363000
0.153000 167.761000 -903.777000
0.154000 169.187000 -908.039000
0.155000 168.892000 -912.248000
0.156000 168.236000 -916.390000
0.157000 169.182000 -920.515000
0.158000 169.100000 -924.622000
0.159000 167.829000 -928.560000
0.160000 165.543000 -932.610000
0.161000 167.700000 -936.721000
0.162000 171.020000 -940.525000
0.163000 174.820000 -944.381000
0.164000 178.187000 -948.165000
0.165000 180.258000 -951.901000
0.166000 178.441000 -955.574000
0.167000 176.567000 -958.962000
0.168000 173.491000 -962.068000
0.169000 169.600000 -965.092000
0.170000 165.589000 -968.094000
0.171000 161.813000 -970.684000
0.172000 157.952000 -972.776000
0.173000 154.058000 -975.124000
0.174000 150.300000 -977.760000
0.175000 146.596000 -980.427000
0.176000 142.973000 -982.622000
0.177000 139.090000 -984.661000
0.178000 134.283000 -985.966000
0.179000 129.732000 -987.386000
0.180000 125.534000 -988.946000
0.181000 121.539000 -990.762000
0.182000 118.220000 -992.510000
0.183000 114.547000 -994.436000
0.184000 110.553000 -996.190000
0.185000 106.093000 -998.194000
0.186000 101.238000 -1000.470000
0.187000 95.726600 -1001.970000
0.188000 90.353700 -1003.340000
0.189000 85.354700 -1004.280000
0.190000 80.312600 -1004.760000
0.191000 75.919200 -1005.040000
0.192000 70.908200 -1004.920000
0.193000 65.820400 -1005.100000
0.194000 60.148000 -1006.400000
0.195000 54.110700 -1007.160000
0.196000 47.530900 -1007.700000
0.197000 40.762000 -1008.070000
0.198000 33.975100 -1008.240000
0.199000 27.197900 -1008.900000
0.200000 19.631500 -1009.790000
0.201000 12.306100 -1010.270000
0.202000 4.482860 -1010.430000
0.203000 -3.429000 -1010.910000
0.204000 -11.076400 -1012.210000
0.205000 -18.604800 -1013.690000
0.206000 -25.799500 -1015.180000
0.207000 -33.034500 -1016.360000
0.208000 -40.046200 -1017.230000
0.209000 -47.319100 -1017.450000
0.210000 -54.771400 -1017.970000
0.211000 -61.934800 -1018.510000
0.212000 -69.074200 -1019.140000
0.213000 -75.968100 -1019.440000
0.214000 -82.679300 -1020.180000
0.215000 -89.174100 -1021.000000
0.216000 -95.769000 -1021.960000
0.217000 -102.243000 -1022.850000
0.218000 -108.091000 -1023.550000
0.219000 -114.567000 -1023.760000
0.220000 -120.732000 -1024.630000
0.221000 -127.609000 -1026.110000
0.222000 -134.959000 -1027.800000
0.223000 -141.727000 -1029.370000
0.224000 -148.511000 -1030.850000
0.225000 -155.390000 -1032.700000
0.226000 -161.724000 -1034.160000
0.227000 -167.766000 -1035.450000
0.228000 -174.060000 -1036.400000
0.229000 -180.143000 -1037.680000
0.230000 -186.531000 -1039.300000
0.231000 -192.713000 -1040.610000
0.232000 -198.709000 -1041.420000
0.233000 -204.802000 -1041.910000
0.234000 -210.691000 -1042.040000
0.235000 -216.800000 -1042.420000
0.236000 -222.956000 -1043.050000
0.237000 -229.284000 -1044.280000
0.238000 -235.091000 -1046.130000
0.239000 -240.475000 -1048.790000
0.240000 -245.363000 -1051.380000
0.241000 -250.406000 -1053.750000
0.242000 -255.685000 -1056.090000
0.243000 -261.302000 -1058.780000
0.244000 -266.442000 -1061.490000
0.245000 -271.972000 -1064.500000
0.246000 -276.902000 -1067.640000
0.247000 -281.667000 -1070.640000
0.248000 -286.943000 -1074.020000
0.249000 -291.813000 -1077.290000
0.250000 -295.668000 -1080.850000
0.251000 -298.992000 -1084.590000
0.252000 -299.173000 -1087.990000
0.253000 -300.009000 -1091.360000
0.254000 -296.949000 -1094.730000
0.255000 -298.214000 -1098.220000
0.256000 -297.376000 -1101.450000
0.257000 -296.652000 -1104.610000
0.258000 -298.068000 -1107.140000
0.259000 -296.546000 -1109.170000
0.260000 -298.086000 -1111.290000
0.261000 -297.812000 -1113.870000
0.262000 -296.704000 -1117.250000
0.263000 -297.524000 -1121.420000
0.264000 -298.215000 -1125.830000
0.265000 -297.691000 -1130.230000
0.266000 -296.772000 -1134.510000
0.267000 -296.852000 -1138.760000
0.268000 -297.118000 -1143.070000
0.269000 -297.366000 -1147.540000
0.270000 -297.574000 -1152.230000
0.271000 -297.800000 -1156.930000
0.272000 -298.021000 -1161.890000
0.273000 -298.095000 -1167.000000
0.274000 -297.867000 -1171.970000
0.275000 -297.500000 -1176.770000
0.276000 -297.218000 -1181.570000
0.277000 -297.050000 -1186.220000
0.278000 -296.835000 -1190.710000
0.279000 -296.890000 -1194.820000
0.280000 -296.987000 -1198.980000
0.281000 -297.144000 -1202.940000
0.282000 -297.239000 -1207.480000
0.283000 -297.462000 -1212.020000
0.284000 -297.735000 -1216.200000
0.285000 -297.925000 -1220.230000
0.286000 -297.979000 -1224.040000
0.287000 -297.915000 -1228.270000
0.288000 -297.863000 -1232.160000
0.289000 -297.854000 -1235.700000
0.290000 -297.835000 -1239.280000
0.291000 -297.793000 -1243.060000
0.292000 -297.764000 -1246.950000
0.293000 -297.831000 -1250.430000
0.294000 -297.929000 -1253.560000
0.295000 -297.920000 -1256.790000
0.296000 -297.707000 -1260.110000
0.297000 -297.510000 -1263.220000
0.298000 -297.278000 -1265.480000
0.299000 -297.114000 -1267.510000
0.300000 -296.901000 -1269.360000
0.301000 -297.146000 -1271.230000
0.302000 -297.412000 -1273.260000
0.303000 -297.475000 -1275.880000
0.304000 -297.746000 -1278.070000
0.305000 -298.003000 -1279.890000
0.306000 -298.083000 -1281.110000
0.307000 -297.825000 -1282.170000
0.308000 -297.021000 -1283.220000
0.309000 -296.847000 -1284.920000
0.310000 -297.079000 -1286.470000
0.311000 -297.331000 -1287.850000
0.312000 -297.725000 -1289.290000
0.313000 -297.881000 -1291.330000
0.314000 -298.044000 -1293.530000
0.315000 -297.918000 -1295.080000
0.316000 -297.236000 -1296.520000
0.317000 -297.048000 -1297.870000
0.318000 -297.034000 -1299.700000
0.319000 -297.072000 -1301.790000
0.320000 -297.038000 -1303.860000
0.321000 -297.220000 -1305.410000
0.322000 -297.260000 -1307.210000
0.323000 -297.471000 -1308.570000
0.324000 -297.680000 -1310.330000
0.325000 -297.727000 -1311.520000
0.326000 -297.571000 -1312.020000
0.327000 -297.565000 -1312.830000
0.328000 -297.452000 -1313.780000
0.329000 -297.533000 -1314.810000
0.330000 -297.328000 -1315.850000
0.331000 -297.221000 -1316.530000
0.332000 -297.145000 -1317.890000
0.333000 -297.220000 -1319.570000
0.334000 -297.259000 -1321.060000
0.335000 -297.393000 -1321.890000
0.336000 -297.512000 -1322.570000
0.337000 -297.511000 -1323.830000
0.338000 -297.469000 -1324.930000
0.339000 -297.395000 -1325.550000
0.340000 -297.288000 -1325.660000
0.341000 -297.289000 -1325.760000
0.342000 -297.276000 -1325.870000
0.343000 -297.212000 -1326.520000
0.344000 -297.191000 -1327.700000
0.345000 -297.050000 -1328.360000
0.346000 -297.009000 -1328.460000
0.347000 -297.006000 -1329.060000
0.348000 -297.137000 -1329.990000
0.349000 -297.343000 -1330.940000
0.350000 -297.700000 -1332.260000
0.351000 -297.833000 -1333.890000
0.352000 -297.930000 -1335.660000
0.353000 -297.971000 -1336.880000
0.354000 -297.737000 -1337.680000
0.355000 -297.484000 -1339.410000
0.356000 -297.167000 -1340.600000
0.357000 -296.995000 -1341.820000
0.358000 -296.984000 -1343.890000
0.359000 -296.955000 -1345.810000
0.360000 -296.953000 -1347.060000
0.361000 -297.096000 -1348.250000
0.362000 -297.220000 -1349.880000
0.363000 -297.571000 -1351.320000
0.364000 -297.656000 -1352.470000
0.365000 -297.820000 -1353.640000
0.366000 -297.916000 -1355.010000
0.367000 -297.918000 -1356.630000
0.368000 -297.787000 -1358.370000
0.369000 -297.628000 -1360.230000
0.370000 -297.459000 -1362.430000
0.371000 -297.241000 -1364.170000
0.372000 -297.167000 -1365.970000
0.373000 -297.165000 -1368.100000
0.374000 -297.313000 -1370.540000
0.375000 -297.416000 -1372.590000
0.376000 -297.594000 -1374.290000
0.377000 -297.784000 -1375.870000
0.378000 -297.781000 -1377.370000
0.379000 -297.758000 -1378.350000
0.380000 -297.794000 -1379.030000
0.381000 -297.824000 -1380.200000
0.382000 -297.833000 -1381.470000
0.383000 -297.876000 -1382.730000
0.384000 -297.853000 -1384.030000
0.385000 -297.776000 -1386.010000
0.386000 -297.574000 -1388.340000
0.387000 -297.595000 -1390.700000
0.388000 -297.631000 -1392.720000
0.389000 -297.622000 -1394.340000
0.390000 -297.744000 -1396.120000
0.391000 -297.697000 -1398.670000
0.392000 -297.532000 -1401.370000
0.393000 -297.381000 -1404.320000
0.394000 -297.419000 -1407.610000
0.395000 -297.395000 -1410.890000
0.396000 -297.625000 -1414.350000
0.397000 -297.601000 -1417.740000
0.398000 -297.574000 -1421.130000
0.399000 -297.578000 -1424.560000
0.400000 -297.654000 -1428.090000
0.401000 -297.806000 -1431.630000
0.402000 -297.623000 -1434.820000
0.403000 -297.166000 -1438.050000
0.404000 -296.821000 -1441.310000
0.405000 -297.457000 -1444.750000
0.406000 -298.008000 -1447.860000
0.407000 -298.159000 -1450.470000
0.408000 -297.157000 -1452.720000
0.409000 -296.787000 -1454.860000
0.410000 -297.349000 -1457.150000
0.411000 -297.191000 -1459.610000
0.412000 -297.306000 -1462.190000
0.413000 -297.099000 -1464.880000
0.414000 -296.947000 -1467.520000
0.415000 -296.988000 -1470.240000
0.416000 -297.472000 -1473.230000
0.417000 -297.504000 -1476.300000
0.418000 -297.613000 -1479.490000
0.419000 -297.660000 -1482.650000
0.420000 -297.565000 -1485.510000
0.421000 -297.201000 -1488.400000
0.422000 -297.403000 -1491.400000
0.423000 -297.262000 -1494.260000
0.424000 -297.118000 -1497.200000
0.425000 -297.075000 -1500.190000
0.426000 -297.208000 -1502.660000
0.427000 -297.341000 -1503.990000
0.428000 -297.273000 -1504.610000
0.429000 -297.453000 -1505.680000
0.430000 -297.515000 -1507.240000
0.431000 -297.320000 -1509.250000
0.432000 -297.226000 -1511.370000
0.433000 -297.170000 -1512.850000
0.434000 -297.481000 -1514.000000
0.435000 -297.595000 -1515.350000
0.436000 -297.726000 -1517.040000
0.437000 -297.739000 -1518.530000
0.438000 -297.754000 -1519.960000
0.439000 -297.655000 -1521.460000
0.440000 -297.654000 -1522.660000
0.441000 -297.771000 -1523.680000
0.442000 -297.838000 -1524.500000
0.443000 -297.888000 -1525.320000
0.444000 -297.933000 -1526.160000
0.445000 -297.649000 -1527.140000
0.446000 -297.576000 -1528.480000
0.447000 -297.642000 -1529.970000
0.448000 -297.533000 -1531.300000
0.449000 -297.099000 -1532.630000
0.450000 -296.958000 -1533.870000
0.451000 -296.892000 -1534.880000
0.452000 -297.069000 -1535.350000
0.453000 -297.539000 -1535.670000
0.454000 -297.806000 -1535.970000
0.455000 -297.840000 -1536.600000
0.456000 -298.017000 -1536.560000
0.457000 -297.982000 -1536.900000
0.458000 -297.922000 -1537.890000
0.459000 -297.812000 -1539.330000
0.460000 -297.481000 -1540.980000
0.461000 -297.261000 -1542.670000
0.462000 -297.030000 -1544.490000
0.463000 -296.909000 -1546.070000
0.464000 -296.947000 -1547.200000
0.465000 -297.125000 -1548.210000
0.466000 -297.396000 -1548.800000
0.467000 -297.377000 -1549.660000
0.468000 -297.590000 -1551.170000
0.469000 -297.960000 -1552.240000
0.470000 -298.072000 -1553.460000
0.471000 -297.321000 -1553.620000
0.472000 -296.843000 -1553.670000
0.473000 -297.439000 -1553.920000
0.474000 -297.937000 -1554.040000
0.475000 -297.771000 -1554.470000
0.476000 -297.522000 -1555.780000
0.477000 -297.031000 -1557.850000
0.478000 -297.013000 -1559.450000
0.479000 -297.062000 -1561.920000
0.480000 -297.274000 -1565.320000
0.481000 -297.355000 -1568.680000
0.482000 -297.514000 -1570.550000
0.483000 -297.664000 -1571.730000
0.484000 -297.552000 -1573.070000
0.485000 -297.416000 -1575.390000
0.486000 -297.320000 -1578.270000
0.487000 -297.209000 -1581.280000
0.488000 -297.185000 -1584.870000
0.489000 -297.186000 -1588.460000
0.490000 -297.165000 -1591.710000
0.491000 -297.218000 -1594.880000
0.492000 -297.243000 -1597.670000
0.493000 -297.328000 -1599.680000
0.494000 -297.392000 -1601.350000
0.495000 -297.405000 -1602.840000
0.496000 -297.483000 -1605.040000
0.497000 -297.636000 -1607.660000
0.498000 -297.685000 -1610.870000
0.499000 -297.731000 -1614.230000
0.500000 -297.597000 -1617.510000
0.501000 -297.373000 -1620.590000
0.502000 -297.376000 -1623.220000
0.503000 -297.247000 -1625.410000
0.504000 -297.269000 -1628.000000
0.505000 -297.549000 -1630.830000
0.506000 -297.751000 -1634.130000
0.507000 -297.833000 -1637.460000
0.508000 -297.816000 -1640.760000
0.509000 -297.792000 -1643.140000
0.510000 -297.783000 -1644.820000
0.511000 -297.679000 -1646.330000
0.512000 -297.623000 -1647.620000
0.513000 -297.565000 -1648.350000
0.514000 -297.543000 -1648.650000
0.515000 -297.358000 -1648.250000
0.516000 -297.280000 -1648.010000
0.517000 -297.198000 -1647.890000
0.518000 -297.135000 -1647.950000
0.519000 -297.134000 -1648.640000
0.520000 -297.192000 -1649.350000
0.521000 -297.261000 -1650.110000
0.522000 -297.357000 -1650.400000
0.523000 -297.399000 -1650.110000
0.524000 -297.590000 -1649.070000
0.525000 -297.717000 -1648.190000
0.526000 -297.752000 -1647.230000
0.527000 -297.683000 -1645.680000
0.528000 -297.597000 -1643.320000
0.529000 -297.524000 -1640.600000
0.530000 -297.381000 -1637.450000
0.531000 -297.342000 -1634.350000
0.532000 -297.197000 -1631.340000
0.533000 -297.111000 -1628.830000
0.534000 -297.134000 -1626.660000
0.535000 -297.112000 -1625.890000
0.536000 -297.136000 -1625.500000
0.537000 -297.112000 -1624.000000
0.538000 -297.211000 -1622.500000
0.539000 -297.317000 -1620.630000
0.540000 -297.496000 -1619.320000
0.541000 -297.681000 -1617.500000
0.542000 -297.782000 -1615.950000
0.543000 -297.494000 -1614.090000
0.544000 -297.235000 -1612.150000
0.545000 -297.013000 -1610.750000
0.546000 -296.938000 -1609.080000
0.547000 -296.985000 -1607.930000
0.548000 -297.058000 -1607.000000
0.549000 -297.063000 -1605.460000
0.550000 -297.062000 -1603.300000
0.551000 -297.105000 -1602.110000
0.552000 -297.256000 -1601.840000
0.553000 -297.502000 -1601.700000
0.554000 -297.480000 -1600.700000
0.555000 -297.294000 -1599.910000
0.556000 -297.260000 -1599.320000
0.557000 -297.062000 -1598.910000
0.558000 -297.044000 -1598.460000
0.559000 -297.858000 -1597.790000
0.560000 -298.124000 -1597.300000
0.561000 -296.259000 -1597.220000
0.562000 -293.205000 -1597.210000
0.563000 -290.163000 -1596.640000
0.564000 -291.802000 -1595.600000
0.565000 -290.168000 -1594.750000
0.566000 -292.119000 -1593.880000
0.567000 -294.268000 -1593.470000
0.568000 -296.298000 -1593.380000
0.569000 -294.581000 -1593.200000
0.570000 -295.465000 -1593.270000
0.571000 -292.625000 -1593.920000
0.572000 -290.108000 -1593.880000
0.573000 -287.444000 -1593.580000
0.574000 -283.891000 -1593.270000
0.575000 -281.522000 -1593.290000
0.576000 -282.119000 -1593.200000
0.577000 -282.570000 -1593.420000
0.578000 -282.956000 -1593.990000
0.579000 -282.919000 -1594.940000
0.580000 -281.470000 -1596.750000
0.581000 -283.051000 -1598.970000
0.582000 -282.937000 -1601.150000
0.583000 -281.452000 -1603.040000
0.584000 -278.945000 -1604.410000
0.585000 -275.395000 -1605.750000
0.586000 -272.415000 -1607.740000
0.587000 -271.898000 -1609.480000
0.588000 -273.644000 -1611.170000
0.589000 -273.179000 -1613.220000
0.590000 -273.195000 -1615.140000
0.591000 -273.190000 -1617.060000
0.592000 -273.262000 -1618.780000
0.593000 -273.305000 -1619.870000
0.594000 -273.321000 -1620.290000
0.595000 -273.419000 -1620.290000
0.596000 -273.586000 -1620.740000
0.597000 -273.709000 -1620.810000
0.598000 -273.603000 -1620.580000
0.599000 -273.636000 -1620.660000
0.600000 -273.672000 -1620.850000
0.601000 -273.611000 -1620.590000
0.602000 -273.641000 -1619.470000
0.603000 -273.721000 -1618.730000
0.604000 -273.682000 -1617.940000
0.605000 -273.502000 -1617.520000
0.606000 -273.349000 -1617.430000
0.607000 -273.329000 -1617.430000
0.608000 -273.370000 -1617.190000
0.609000 -273.469000 -1616.380000
0.610000 -273.559000 -1615.610000
0.611000 -273.606000 -1614.700000
0.612000 -273.472000 -1613.530000
0.613000 -273.493000 -1612.700000
0.614000 -273.505000 -1612.220000
0.615000 -273.498000 -1611.990000
0.616000 -273.521000 -1611.860000
0.617000 -273.568000 -1611.430000
0.618000 -273.549000 -1611.170000
0.619000 -273.504000 -1611.150000
0.620000 -273.613000 -1610.730000
0.621000 -273.709000 -1610.170000
0.622000 -273.875000 -1609.080000
0.623000 -273.832000 -1607.890000
0.624000 -273.792000 -1606.870000
0.625000 -273.965000 -1606.330000
0.626000 -274.055000 -1605.770000
0.627000 -274.159000 -1605.840000
0.628000 -274.155000 -1605.600000
0.629000 -274.067000 -1605.640000
0.630000 -274.086000 -1605.770000
0.631000 -274.095000 -1606.110000
0.632000 -274.041000 -1606.280000
0.633000 -273.908000 -1606.320000
0.634000 -274.044000 -1606.540000
0.635000 -274.013000 -1607.080000
0.636000 -273.945000 -1607.790000
0.637000 -273.891000 -1608.610000
0.638000 -273.750000 -1609.600000
0.639000 -273.875000 -1610.140000
0.640000 -273.724000 -1610.940000
0.641000 -273.452000 -1611.920000
0.642000 -273.446000 -1613.400000
0.643000 -273.344000 -1615.040000
0.644000 -273.404000 -1616.630000
0.645000 -273.371000 -1618.160000
0.646000 -273.413000 -1620.010000
0.647000 -273.508000 -1621.940000
0.648000 -273.488000 -1623.970000
0.649000 -273.446000 -1624.870000
0.650000 -273.480000 -1624.990000
0.651000 -273.891000 -1624.690000
0.652000 -274.041000 -1624.150000
0.653000 -273.917000 -1623.040000
0.654000 -274.124000 -1621.600000
0.655000 -274.114000 -1620.630000
0.656000 -273.950000 -1619.890000
0.657000 -274.071000 -1619.210000
0.658000 -274.114000 -1618.230000
0.659000 -274.010000 -1617.490000
0.660000 -273.929000 -1617.090000
0.661000 -273.985000 -1616.850000
0.662000 -273.970000 -1616.830000
0.663000 -273.850000 -1617.300000
0.664000 -273.738000 -1617.650000
0.665000 -273.683000 -1617.630000
0.666000 -273.740000 -1617.780000
0.667000 -273.855000 -1618.120000
0.668000 -273.837000 -1618.530000
0.669000 -273.838000 -1619.020000
0.670000 -273.790000 -1619.580000
0.671000 -273.731000 -1620.210000
0.672000 -273.784000 -1621.340000
0.673000 -273.826000 -1623.000000
0.674000 -273.857000 -1624.450000
0.675000 -273.803000 -1626.430000
0.676000 -273.702000 -1628.570000
0.677000 -273.603000 -1630.100000
0.678000 -273.647000 -1631.540000
0.679000 -273.917000 -1632.880000
0.680000 -273.979000 -1634.310000
0.681000 -274.003000 -1635.940000
0.682000 -273.787000 -1637.890000
0.683000 -273.718000 -1640.100000
0.684000 -273.613000 -1642.180000
0.685000 -273.682000 -1644.150000
0.686000 -273.872000 -1645.840000
0.687000 -274.007000 -1647.240000
0.688000 -273.967000 -1649.190000
0.689000 -273.831000 -1651.130000
0.690000 -273.723000 -1652.160000
0.691000 -273.603000 -1653.320000
0.692000 -273.595000 -1654.580000
0.693000 -273.662000 -1655.780000
0.694000 -273.778000 -1656.590000
0.695000 -273.836000 -1657.110000
0.696000 -273.834000 -1657.550000
0.697000 -273.893000 -1657.760000
0.698000 -273.957000 -1657.890000
0.699000 -273.982000 -1658.150000
0.700000 -273.970000 -1658.850000
0.701000 -273.891000 -1659.410000
0.702000 -273.900000 -1659.800000
0.703000 -273.843000 -1660.000000
0.704000 -273.802000 -1659.990000
0.705000 -273.741000 -1660.110000
0.706000 -273.687000 -1660.670000
0.707000 -273.667000 -1660.610000
0.708000 -273.668000 -1660.500000
0.709000 -273.712000 -1660.310000
0.710000 -273.737000 -1659.980000
0.711000 -273.774000 -1659.450000
0.712000 -273.882000 -1659.430000
0.713000 -273.895000 -1659.960000
0.714000 -273.892000 -1660.720000
0.715000 -273.851000 -1661.270000
0.716000 -273.833000 -1661.440000
0.717000 -273.791000 -1661.820000
0.718000 -273.748000 -1662.200000
0.719000 -273.636000 -1662.270000
0.720000 -273.590000 -1662.260000
0.721000 -273.597000 -1662.710000
0.722000 -273.564000 -1663.260000
0.723000 -273.584000 -1664.040000
0.724000 -273.649000 -1664.810000
0.725000 -273.681000 -1665.670000
0.726000 -273.803000 -1666.360000
0.727000 -273.830000 -1667.030000
0.728000 -273.902000 -1667.840000
0.729000 -273.967000 -1669.120000
0.730000 -273.952000 -1670.050000
0.731000 -273.852000 -1670.510000
0.732000 -273.859000 -1671.440000
0.733000 -273.920000 -1671.700000
0.734000 -273.783000 -1671.200000
0.735000 -273.736000 -1670.870000
0.736000 -273.789000 -1670.520000
0.737000 -273.767000 -1670.040000
0.738000 -273.725000 -1669.420000
0.739000 -273.779000 -1668.790000
0.740000 -273.765000 -1667.960000
0.741000 -273.717000 -1667.300000
0.742000 -273.759000 -1666.530000
0.743000 -273.780000 -1665.410000
0.744000 -273.804000 -1664.340000
0.745000 -273.758000 -1663.100000
0.746000 -273.983000 -1662.200000
0.747000 -273.863000 -1661.390000
0.748000 -273.738000 -1660.600000
0.749000 -273.569000 -1659.660000
0.750000 -273.617000 -1659.080000
0.751000 -273.736000 -1658.170000
0.752000 -273.776000 -1656.590000
0.753000 -274.049000 -1654.630000
0.754000 -274.007000 -1652.490000
0.755000 -273.784000 -1650.410000
0.756000 -273.541000 -1648.340000
0.757000 -273.450000 -1646.580000
0.758000 -273.450000 -1644.930000
0.759000 -273.500000 -1643.660000
0.760000 -273.417000 -1642.470000
0.761000 -273.535000 -1641.480000
0.762000 -273.365000 -1640.330000
0.763000 -273.233000 -1639.010000
0.764000 -273.548000 -1638.510000
0.765000 -273.940000 -1638.770000
0.766000 -274.320000 -1638.800000
0.767000 -274.331000 -1638.440000
0.768000 -274.365000 -1636.990000
0.769000 -274.165000 -1635.410000
0.770000 -273.188000 -1633.620000
0.771000 -273.027000 -1632.000000
0.772000 -270.695000 -1631.040000
0.773000 -267.405000 -1629.780000
0.774000 -264.120000 -1628.230000
0.775000 -260.590000 -1626.950000
0.776000 -257.780000 -1625.490000
0.777000 -255.058000 -1624.200000
0.778000 -251.590000 -1623.520000
0.779000 -249.029000 -1623.360000
0.780000 -246.448000 -1623.560000
0.781000 -244.102000 -1623.190000
0.782000 -244.140000 -1622.530000
0.783000 -242.871000 -1621.490000
0.784000 -244.295000 -1620.250000
0.785000 -243.891000 -1619.380000
0.786000 -242.823000 -1618.330000
0.787000 -240.553000 -1617.820000
0.788000 -238.594000 -1617.600000
0.789000 -240.361000 -1617.450000
0.790000 -238.694000 -1617.170000
0.791000 -241.648000 -1616.790000
0.792000 -241.079000 -1616.110000
0.793000 -241.671000 -1615.300000
0.794000 -242.104000 -1614.670000
0.795000 -242.078000 -1613.740000
0.796000 -241.869000 -1611.750000
0.797000 -241.744000 -1609.320000
0.798000 -241.721000 -1606.510000
0.799000 -241.760000 -1603.560000
0.800000 -241.881000 -1600.560000
0.801000 -241.881000 -1597.070000
0.802000 -241.771000 -1593.640000
0.803000 -241.506000 -1590.380000
0.804000 -241.408000 -1587.470000
0.805000 -241.380000 -1584.430000
0.806000 -241.520000 -1581.300000
0.807000 -241.652000 -1578.290000
0.808000 -241.761000 -1575.480000
0.809000 -241.714000 -1572.560000
0.810000 -241.628000 -1569.690000
0.811000 -241.331000 -1566.820000
0.812000 -241.300000 -1563.870000
0.813000 -241.492000 -1560.600000
0.814000 -241.735000 -1557.180000
0.815000 -241.826000 -1553.620000
0.816000 -241.728000 -1549.880000
0.817000 -241.526000 -1545.860000
0.818000 -241.399000 -1541.400000
0.819000 -241.309000 -1536.520000
0.820000 -241.327000 -1531.980000
0.821000 -241.323000 -1527.640000
0.822000 -241.671000 -1523.270000
0.823000 -241.798000 -1518.930000
0.824000 -241.695000 -1514.530000
0.825000 -241.623000 -1510.350000
0.826000 -241.457000 -1506.210000
0.827000 -241.372000 -1502.170000
0.828000 -241.596000 -1497.680000
0.829000 -241.614000 -1492.980000
0.830000 -241.776000 -1488.750000
0.831000 -241.796000 -1484.650000
0.832000 -241.676000 -1480.090000
0.833000 -241.507000 -1475.830000
0.834000 -241.488000 -1471.770000
0.835000 -241.370000 -1467.890000
0.836000 -241.373000 -1463.800000
0.837000 -241.368000 -1459.450000
0.838000 -241.449000 -1455.050000
0.839000 -241.560000 -1450.920000
0.840000 -241.635000 -1446.690000
0.841000 -241.660000 -1441.520000
0.842000 -241.711000 -1436.340000
0.843000 -241.759000 -1431.820000
0.844000 -241.835000 -1427.100000
0.845000 -241.791000 -1421.280000
0.846000 -241.740000 -1415.560000
0.847000 -241.681000 -1410.390000
0.848000 -241.654000 -1405.150000
0.849000 -241.633000 -1399.920000
0.850000 -241.662000 -1394.980000
0.851000 -241.622000 -1390.400000
0.852000 -241.631000 -1385.850000
0.853000 -241.594000 -1380.940000
0.854000 -241.520000 -1375.760000
0.855000 -241.439000 -1370.580000
0.856000 -241.489000 -1365.500000
0.857000 -241.486000 -1360.650000
0.858000 -241.531000 -1355.840000
0.859000 -241.577000 -1350.820000
0.860000 -241.535000 -1345.550000
0.861000 -241.580000 -1340.260000
0.862000 -241.455000 -1335.030000
0.863000 -241.480000 -1329.960000
0.864000 -241.631000 -1325.220000
0.865000 -241.687000 -1320.510000
0.866000 -241.635000 -1315.370000
0.867000 -241.679000 -1310.110000
0.868000 -241.637000 -1304.590000
0.869000 -241.694000 -1299.150000
0.870000 -241.620000 -1293.590000
0.871000 -241.500000 -1287.720000
0.872000 -241.503000 -1282.280000
0.873000 -241.494000 -1277.120000
0.874000 -241.596000 -1271.980000
0.875000 -241.638000 -1266.650000
0.876000 -241.684000 -1261.520000
0.877000 -241.693000 -1256.630000
0.878000 -241.635000 -1251.900000
0.879000 -241.551000 -1247.680000
0.880000 -241.461000 -1243.650000
0.881000 -241.437000 -1239.220000
0.882000 -241.487000 -1234.790000
0.883000 -241.534000 -1230.300000
0.884000 -241.624000 -1226.260000
0.885000 -241.741000 -1222.500000
0.886000 -241.699000 -1218.510000
0.887000 -241.632000 -1214.780000
0.888000 -241.547000 -1211.120000
0.889000 -241.455000 -1207.470000
0.890000 -241.432000 -1204.270000
0.891000 -241.465000 -1200.980000
0.892000 -241.503000 -1197.630000
0.893000 -241.671000 -1194.500000
0.894000 -241.763000 -1191.300000
0.895000 -241.697000 -1188.320000
0.896000 -241.597000 -1184.990000
0.897000 -241.583000 -1181.400000
0.898000 -241.575000 -1177.810000
0.899000 -241.502000 -1173.910000
0.900000 -241.455000 -1170.650000
0.901000 -241.518000 -1167.690000
0.902000 -241.556000 -1165.060000
0.903000 -241.671000 -1162.470000
0.904000 -241.723000 -1159.590000
0.905000 -241.497000 -1156.800000
0.906000 -241.585000 -1153.880000
0.907000 -241.620000 -1150.890000
0.908000 -241.595000 -1148.400000
0.909000 -241.577000 -1146.400000
0.910000 -241.681000 -1144.430000
0.911000 -241.500000 -1142.520000
0.912000 -241.351000 -1141.220000
0.913000 -241.449000 -1139.800000
0.914000 -241.745000 -1138.220000
0.915000 -241.882000 -1137.250000
0.916000 -241.897000 -1136.410000
0.917000 -241.888000 -1135.050000
0.918000 -241.845000 -1133.160000
0.919000 -241.860000 -1131.480000
0.920000 -241.720000 -1130.220000
0.921000 -241.545000 -1128.440000
0.922000 -241.459000 -1125.860000
0.923000 -241.830000 -1123.350000
0.924000 -241.913000 -1120.640000
0.925000 -241.999000 -1117.300000
0.926000 -241.973000 -1114.120000
0.927000 -241.849000 -1111.060000
0.928000 -241.987000 -1108.210000
0.929000 -242.049000 -1105.250000
0.930000 -241.966000 -1102.190000
0.931000 -241.824000 -1099.840000
0.932000 -241.800000 -1097.080000
0.933000 -241.974000 -1094.060000
0.934000 -241.936000 -1090.360000
0.935000 -242.028000 -1086.800000
0.936000 -241.936000 -1083.290000
0.937000 -241.911000 -1079.760000
0.938000 -241.889000 -1076.600000
0.939000 -241.634000 -1074.060000
0.940000 -241.391000 -1071.850000
0.941000 -241.183000 -1069.590000
0.942000 -241.120000 -1067.130000
0.943000 -241.094000 -1065.760000
0.944000 -241.224000 -1064.520000
0.945000 -241.273000 -1062.700000
0.946000 -241.917000 -1060.880000
0.947000 -242.133000 -1059.160000
0.948000 -242.015000 -1057.550000
0.949000 -242.102000 -1056.120000
0.950000 -242.108000 -1054.970000
0.951000 -241.978000 -1053.700000
0.952000 -241.902000 -1052.100000
0.953000 -241.974000 -1050.000000
0.954000 -242.138000 -1048.020000
0.955000 -242.156000 -1045.930000
0.956000 -241.896000 -1044.320000
0.957000 -241.294000 -1042.820000
0.958000 -241.047000 -1041.190000
0.959000 -241.057000 -1039.350000
0.960000 -241.506000 -1037.510000
0.961000 -241.820000 -1035.400000
0.962000 -242.009000 -1033.100000
0.963000 -242.089000 -1030.950000
0.964000 -241.966000 -1029.050000
0.965000 -241.879000 -1027.260000
0.966000 -241.773000 -1025.580000
0.967000 -241.688000 -1024.010000
0.968000 -241.768000 -1022.390000
0.969000 -241.652000 -1020.730000
0.970000 -241.589000 -1018.450000
0.971000 -241.658000 -1016.530000
0.972000 -241.800000 -1014.580000
0.973000 -241.888000 -1012.500000
0.974000 -241.934000 -1010.870000
0.975000 -241.957000 -1009.100000
0.976000 -241.771000 -1007.440000
0.977000 -241.969000 -1005.460000
0.978000 -242.038000 -1003.650000
0.979000 -241.966000 -1001.920000
0.980000 -242.002000 -999.750000
0.981000 -242.007000 -997.119000
0.982000 -241.991000 -994.545000
0.983000 -241.998000 -992.138000
0.984000 -241.925000 -990.328000
0.985000 -241.671000 -988.995000
0.986000 -241.513000 -987.412000
0.987000 -241.499000 -985.197000
0.988000 -241.321000 -982.808000
0.989000 -241.186000 -980.678000
0.990000 -241.057000 -978.720000
0.991000 -241.159000 -977.253000
0.992000 -241.405000 -976.316000
0.993000 -241.679000 -975.490000
0.994000 -241.723000 -974.595000
0.995000 -241.766000 -974.020000
0.996000 -241.655000 -973.644000
0.997000 -241.740000 -973.947000
0.998000 -241.874000 -975.145000
0.999000 -241.790000 -976.394000
1.000000 -241.817000 -977.104000
1.001000 -241.762000 -977.662000
1.002000 -241.546000 -978.624000
1.003000 -241.646000 -980.039000
1.004000 -241.455000 -980.636000
1.005000 -241.374000 -980.807000
1.006000 -241.450000 -980.599000
1.007000 -241.352000 -980.936000
1.008000 -241.578000 -982.256000
1.009000 -241.522000 -983.464000
1.010000 -241.624000 -984.275000
1.011000 -241.697000 -985.367000
1.012000 -241.776000 -986.560000
1.013000 -241.721000 -988.357000
1.014000 -241.789000 -990.016000
1.015000 -241.684000 -991.272000
1.016000 -241.502000 -993.238000
1.017000 -241.485000 -994.900000
1.018000 -241.460000 -996.078000
1.019000 -241.449000 -996.852000
1.020000 -241.511000 -997.927000
1.021000 -241.698000 -999.627000
1.022000 -241.723000 -1001.270000
1.023000 -241.568000 -1002.740000
1.024000 -241.424000 -1003.700000
1.025000 -241.462000 -1004.290000
1.026000 -241.444000 -1004.430000
1.027000 -241.444000 -1005.130000
1.028000 -241.419000 -1006.520000
1.029000 -241.436000 -1008.450000
1.030000 -241.389000 -1010.780000
1.031000 -241.460000 -1012.850000
1.032000 -241.494000 -1014.440000
1.033000 -241.545000 -1015.720000
1.034000 -241.598000 -1017.260000
1.035000 -241.735000 -1018.440000
1.036000 -241.747000 -1019.570000
1.037000 -241.691000 -1021.070000
1.038000 -241.652000 -1022.810000
1.039000 -241.642000 -1024.560000
1.040000 -241.577000 -1026.640000
1.041000 -241.471000 -1029.080000
1.042000 -241.446000 -1031.190000
1.043000 -241.444000 -1033.490000
1.044000 -241.373000 -1035.740000
1.045000 -241.352000 -1037.750000
1.046000 -241.461000 -1039.200000
1.047000 -241.555000 -1041.240000
1.048000 -241.541000 -1043.320000
1.049000 -241.513000 -1045.120000
1.050000 -241.541000 -1046.480000
1.051000 -241.604000 -1047.110000
1.052000 -241.656000 -1047.790000
1.053000 -241.684000 -1049.150000
1.054000 -241.737000 -1050.830000
1.055000 -241.667000 -1051.660000
1.056000 -241.637000 -1051.390000
1.057000 -241.645000 -1051.160000
1.058000 -241.719000 -1050.870000
1.059000 -241.793000 -1049.940000
1.060000 -241.818000 -1049.110000
1.061000 -241.761000 -1047.710000
1.062000 -241.670000 -1046.150000
1.063000 -241.653000 -1045.010000
1.064000 -241.605000 -1044.470000
1.065000 -241.662000 -1044.020000
1.066000 -241.688000 -1043.960000
1.067000 -241.649000 -1043.990000
1.068000 -241.576000 -1044.260000
1.069000 -241.534000 -1044.930000
1.070000 -241.538000 -1046.250000
1.071000 -241.496000 -1048.440000
1.072000 -241.517000 -1050.560000
1.073000 -241.239000 -1052.870000
1.074000 -241.177000 -1055.090000
1.075000 -241.208000 -1056.850000
1.076000 -241.324000 -1058.800000
1.077000 -241.274000 -1060.680000
1.078000 -241.166000 -1061.900000
1.079000 -241.122000 -1063.290000
1.080000 -241.069000 -1065.360000
1.081000 -241.093000 -1067.590000
1.082000 -240.940000 -1069.230000
1.083000 -241.114000 -1070.580000
1.084000 -241.482000 -1072.260000
1.085000 -242.445000 -1074.630000
1.086000 -241.698000 -1077.260000
1.087000 -240.840000 -1078.620000
1.088000 -242.148000 -1079.380000
1.089000 -242.041000 -1079.950000
1.090000 -240.932000 -1080.050000
1.091000 -241.106000 -1080.740000
1.092000 -241.941000 -1082.020000
1.093000 -242.351000 -1082.940000
1.094000 -241.826000 -1083.640000
1.095000 -240.983000 -1084.700000
1.096000 -241.122000 -1085.910000
1.097000 -241.670000 -1087.070000
1.098000 -242.037000 -1088.660000
1.099000 -242.114000 -1090.850000
1.100000 -242.164000 -1092.880000
1.101000 -241.973000 -1094.710000
1.102000 -241.743000 -1096.430000
1.103000 -241.633000 -1098.270000
1.104000 -241.370000 -1100.440000
1.105000 -241.155000 -1102.730000
1.106000 -241.039000 -1104.730000
1.107000 -241.204000 -1106.450000
1.108000 -241.473000 -1107.860000
1.109000 -241.789000 -1109.620000
1.110000 -242.065000 -1111.500000
1.111000 -242.120000 -1113.820000
1.112000 -241.977000 -1116.100000
1.113000 -241.509000 -1118.100000
1.114000 -241.026000 -1120.240000
1.115000 -241.085000 -1122.070000
1.116000 -241.668000 -1123.930000
1.117000 -242.267000 -1126.080000
1.118000 -242.078000 -1128.160000
1.119000 -241.771000 -1130.400000
1.120000 -241.615000 -1132.460000
1.121000 -241.215000 -1134.940000
1.122000 -240.971000 -1137.340000
1.123000 -241.187000 -1139.480000
1.124000 -241.661000 -1141.330000
1.125000 -242.066000 -1143.500000
1.126000 -242.287000 -1145.360000
1.127000 -241.896000 -1147.030000
1.128000 -241.147000 -1148.690000
1.129000 -241.023000 -1149.490000
1.130000 -241.122000 -1150.670000
1.131000 -241.084000 -1151.740000
1.132000 -241.284000 -1152.950000
1.133000 -241.487000 -1154.950000
1.134000 -241.686000 -1157.920000
1.135000 -241.980000 -1160.860000
1.136000 -242.133000 -1163.300000
1.137000 -242.076000 -1165.430000
1.138000 -242.060000 -1167.360000
1.139000 -241.977000 -1168.260000
1.140000 -241.910000 -1168.210000
1.141000 -241.662000 -1168.160000
1.142000 -241.413000 -1168.270000
1.143000 -241.092000 -1168.450000
1.144000 -240.906000 -1168.220000
1.145000 -242.419000 -1168.150000
1.146000 -240.365000 -1167.960000
1.147000 -239.226000 -1167.770000
1.148000 -238.740000 -1167.960000
1.149000 -240.350000 -1168.130000
1.150000 -238.368000 -1168.290000
1.151000 -236.714000 -1168.690000
1.152000 -238.159000 -1168.870000
1.153000 -236.421000 -1168.630000
1.154000 -238.298000 -1168.630000
1.155000 -240.745000 -1168.410000
1.156000 -243.627000 -1167.920000
1.157000 -246.390000 -1167.370000
1.158000 -249.239000 -1166.590000
1.159000 -252.251000 -1166.160000
1.160000 -254.966000 -1165.500000
1.161000 -253.944000 -1164.820000
1.162000 -255.380000 -1164.100000
1.163000 -253.499000 -1163.390000
1.164000 -251.478000 -1162.460000
1.165000 -253.310000 -1161.750000
1.166000 -255.480000 -1160.780000
1.167000 -254.503000 -1159.490000
1.168000 -251.451000 -1158.070000
1.169000 -248.921000 -1156.960000
1.170000 -246.157000 -1155.940000
1.171000 -243.122000 -1155.120000
1.172000 -240.567000 -1154.330000
1.173000 -238.191000 -1152.470000
1.174000 -236.570000 -1150.540000
1.175000 -237.173000 -1148.750000
1.176000 -237.985000 -1146.910000
1.177000 -237.733000 -1144.800000
1.178000 -236.714000 -1142.830000
1.179000 -236.671000 -1141.590000
1.180000 -237.164000 -1140.780000
1.181000 -237.336000 -1139.920000
1.182000 -237.741000 -1138.650000
1.183000 -237.864000 -1136.010000
1.184000 -237.770000 -1132.780000
1.185000 -237.397000 -1129.510000
1.186000 -236.630000 -1126.420000
1.187000 -237.560000 -1122.910000
1.188000 -237.949000 -1119.850000
1.189000 -237.716000 -1117.670000
1.190000 -237.023000 -1115.620000
1.191000 -236.686000 -1113.110000
1.192000 -236.611000 -1109.580000
1.193000 -237.041000 -1107.030000
1.194000 -237.896000 -1105.030000
1.195000 -237.846000 -1103.160000
1.196000 -237.333000 -1102.110000
1.197000 -237.007000 -1101.650000
1.198000 -236.709000 -1101.250000
1.199000 -236.659000 -1101.020000
1.200000 -236.961000 -1100.710000
1.201000 -237.601000 -1100.160000
1.202000 -237.738000 -1100.060000
1.203000 -238.011000 -1099.960000
1.204000 -237.402000 -1099.110000
1.205000 -236.580000 -1098.180000
1.206000 -236.898000 -1096.640000
1.207000 -238.170000 -1094.520000
1.208000 -236.793000 -1092.840000
1.209000 -236.534000 -1091.210000
1.210000 -237.741000 -1089.260000
1.211000 -238.110000 -1088.060000
1.212000 -236.556000 -1087.580000
1.213000 -236.693000 -1086.350000
1.214000 -237.536000 -1084.160000
1.215000 -237.883000 -1081.430000
1.216000 -237.791000 -1079.070000
1.217000 -237.075000 -1076.980000
1.218000 -236.658000 -1075.100000
1.219000 -236.687000 -1073.900000
1.220000 -236.880000 -1072.340000
1.221000 -237.084000 -1070.430000
1.222000 -237.367000 -1068.400000
1.223000 -237.714000 -1067.240000
1.224000 -237.754000 -1065.510000
1.225000 -237.780000 -1063.720000
1.226000 -237.844000 -1061.050000
1.227000 -237.788000 -1057.810000
1.228000 -236.596000 -1054.680000
1.229000 -236.571000 -1051.590000
1.230000 -237.506000 -1048.350000
1.231000 -238.021000 -1045.140000
1.232000 -237.157000 -1042.170000
1.233000 -236.660000 -1038.900000
1.234000 -236.786000 -1036.010000
1.235000 -236.959000 -1032.880000
1.236000 -236.906000 -1029.570000
1.237000 -236.742000 -1026.160000
1.238000 -236.716000 -1023.080000
1.239000 -236.862000 -1020.360000
1.240000 -237.161000 -1017.790000
1.241000 -237.089000 -1015.160000
1.242000 -237.217000 -1012.580000
1.243000 -237.421000 -1011.360000
1.244000 -237.279000 -1010.220000
1.245000 -237.170000 -1008.700000
1.246000 -237.156000 -1007.040000
1.247000 -237.148000 -1004.810000
1.248000 -237.307000 -1002.480000
1.249000 -237.444000 -1000.350000
1.250000 -237.655000 -998.118000
1.251000 -237.592000 -996.371000
1.252000 -237.626000 -993.933000
1.253000 -237.593000 -991.039000
1.254000 -237.551000 -988.169000
1.255000 -237.510000 -985.075000
1.256000 -237.563000 -981.840000
1.257000 -237.550000 -978.164000
1.258000 -237.528000 -974.654000
1.259000 -237.530000 -971.435000
1.260000 -237.584000 -968.296000
1.261000 -237.587000 -965.437000
1.262000 -237.487000 -962.455000
1.263000 -237.390000 -959.682000
1.264000 -237.317000 -956.798000
1.265000 -237.272000 -953.674000
1.266000 -237.313000 -951.190000
1.267000 -237.276000 -949.183000
1.268000 -237.234000 -947.104000
1.269000 -237.178000 -944.920000
1.270000 -237.047000 -943.263000
1.271000 -237.012000 -941.612000
1.272000 -237.011000 -939.567000
1.273000 -237.076000 -937.403000
1.274000 -237.135000 -935.233000
1.275000 -237.201000 -932.806000
1.276000 -237.219000 -930.308000
1.277000 -237.231000 -927.793000
1.278000 -237.210000 -924.829000
1.279000 -237.154000 -922.034000
1.280000 -237.154000 -920.647000
1.281000 -237.139000 -919.073000
1.282000 -237.053000 -917.175000
1.283000 -237.064000 -915.775000
1.284000 -237.092000 -914.036000
1.285000 -237.126000 -911.761000
1.286000 -237.161000 -909.395000
1.287000 -237.249000 -906.986000
1.288000 -237.390000 -904.802000
1.289000 -237.405000 -903.003000
1.290000 -237.545000 -901.886000
1.291000 -237.558000 -900.151000
1.292000 -237.585000 -898.183000
1.293000 -237.545000 -896.235000
1.294000 -237.491000 -894.523000
1.295000 -237.447000 -893.578000
1.296000 -237.495000 -892.895000
1.297000 -237.595000 -892.459000
1.298000 -237.579000 -892.136000
1.299000 -237.413000 -891.452000
1.300000 -237.227000 -890.662000
1.301000 -237.192000 -890.472000
1.302000 -237.041000 -889.941000
1.303000 -236.943000 -888.945000
1.304000 -236.910000 -886.927000
1.305000 -236.868000 -884.631000
1.306000 -236.958000 -882.227000
1.307000 -236.897000 -880.053000
1.308000 -236.845000 -878.476000
1.309000 -236.824000 -876.655000
1.310000 -236.978000 -875.057000
1.311000 -237.034000 -873.692000
1.312000 -237.031000 -872.675000
1.313000 -237.279000 -872.160000
1.314000 -237.053000 -871.243000
1.315000 -236.996000 -869.718000
1.316000 -237.011000 -868.380000
1.317000 -237.026000 -867.056000
1.318000 -236.905000 -866.071000
1.319000 -237.018000 -865.302000
1.320000 -237.091000 -864.684000
1.321000 -237.263000 -864.047000
1.322000 -237.429000 -863.159000
1.323000 -237.453000 -862.248000
1.324000 -237.497000 -860.863000
1.325000 -237.477000 -859.103000
1.326000 -237.291000 -856.918000
1.327000 -237.172000 -854.458000
1.328000 -237.064000 -852.405000
1.329000 -237.073000 -850.333000
1.330000 -237.049000 -848.578000
1.331000 -237.270000 -846.935000
1.332000 -237.404000 -844.897000
1.333000 -237.432000 -842.733000
1.334000 -237.345000 -840.313000
1.335000 -237.223000 -837.377000
1.336000 -237.238000 -834.458000
1.337000 -237.211000 -831.824000
1.338000 -237.238000 -829.351000
1.339000 -237.270000 -826.577000
1.340000 -237.227000 -823.980000
1.341000 -237.183000 -821.916000
1.342000 -237.210000 -819.864000
1.343000 -237.279000 -817.475000
1.344000 -237.401000 -814.871000
1.345000 -237.383000 -812.170000
1.346000 -237.392000 -809.179000
1.347000 -237.389000 -806.151000
1.348000 -237.398000 -802.792000
1.349000 -237.378000 -799.109000
1.350000 -237.363000 -795.144000
1.351000 -237.202000 -791.488000
1.352000 -237.190000 -788.139000
1.353000 -237.361000 -784.740000
1.354000 -237.244000 -781.143000
1.355000 -237.125000 -777.381000
1.356000 -237.106000 -773.949000
1.357000 -237.065000 -770.336000
1.358000 -237.088000 -766.704000
1.359000 -237.231000 -763.084000
1.360000 -237.381000 -759.568000
1.361000 -237.321000 -756.138000
1.362000 -237.276000 -752.636000
1.363000 -237.151000 -749.071000
1.364000 -237.168000 -745.802000
1.365000 -237.070000 -742.702000
1.366000 -237.111000 -739.550000
1.367000 -237.079000 -736.390000
1.368000 -237.146000 -733.220000
1.369000 -237.210000 -730.138000
1.370000 -237.239000 -727.613000
1.371000 -237.285000 -725.297000
1.372000 -237.377000 -723.126000
1.373000 -237.515000 -720.672000
1.374000 -237.510000 -718.019000
1.375000 -237.502000 -715.376000
1.376000 -237.463000 -712.815000
1.377000 -237.396000 -710.345000
1.378000 -237.348000 -707.644000
1.379000 -237.289000 -705.517000
1.380000 -237.191000 -704.016000
1.381000 -237.102000 -702.137000
1.382000 -237.171000 -699.859000
1.383000 -237.137000 -697.233000
1.384000 -237.095000 -693.884000
1.385000 -237.094000 -690.923000
1.386000 -237.166000 -687.736000
1.387000 -237.182000 -684.538000
1.388000 -237.312000 -681.312000
1.389000 -237.518000 -679.614000
1.390000 -237.665000 -678.515000
1.391000 -237.610000 -676.577000
1.392000 -237.551000 -673.787000
1.393000 -237.589000 -670.688000
1.394000 -237.521000 -667.253000
1.395000 -237.417000 -664.606000
1.396000 -237.209000 -661.808000
1.397000 -237.097000 -658.850000
1.398000 -237.088000 -655.875000
1.399000 -237.251000 -653.178000
1.400000 -237.143000 -649.881000
1.401000 -237.090000 -646.771000
1.402000 -237.173000 -643.639000
1.403000 -237.140000 -640.653000
1.404000 -237.021000 -637.615000
1.405000 -237.084000 -634.910000
1.406000 -237.108000 -631.718000
1.407000 -237.153000 -628.510000
1.408000 -237.237000 -625.132000
1.409000 -237.324000 -621.444000
1.410000 -237.490000 -617.807000
1.411000 -237.529000 -614.035000
1.412000 -237.502000 -610.378000
1.413000 -237.598000 -606.435000
1.414000 -237.676000 -602.624000
1.415000 -237.714000 -598.991000
1.416000 -237.707000 -595.581000
1.417000 -237.725000 -591.979000
1.418000 -237.717000 -587.893000
1.419000 -237.745000 -583.920000
1.420000 -237.692000 -579.903000
1.421000 -237.704000 -576.501000
1.422000 -237.654000 -572.958000
1.423000 -237.492000 -569.661000
1.424000 -237.442000 -566.180000
1.425000 -237.601000 -562.764000
1.426000 -237.471000 -559.387000
1.427000 -237.545000 -556.132000
1.428000 -237.561000 -552.946000
1.429000 -237.602000 -549.790000
1.430000 -237.728000 -546.295000
1.431000 -237.629000 -542.293000
1.432000 -237.671000 -538.631000
1.433000 -237.565000 -535.120000
1.434000 -237.614000 -531.611000
1.435000 -237.667000 -528.228000
1.436000 -237.708000 -524.578000
1.437000 -237.655000 -520.169000
1.438000 -237.493000 -516.185000
1.439000 -237.497000 -512.547000
1.440000 -237.651000 -508.909000
1.441000 -237.923000 -505.254000
1.442000 -237.569000 -501.442000
1.443000 -237.243000 -498.068000
1.444000 -236.983000 -494.791000
1.445000 -237.020000 -491.383000
1.446000 -237.224000 -487.930000
1.447000 -237.425000 -484.532000
1.448000 -237.541000 -481.754000
1.449000 -237.196000 -478.768000
1.450000 -237.319000 -477.126000
1.451000 -237.327000 -475.526000
1.452000 -237.517000 -473.219000
1.453000 -237.596000 -471.387000
1.454000 -237.744000 -470.005000
1.455000 -237.869000 -467.783000
1.456000 -237.602000 -465.680000
1.457000 -236.698000 -463.683000
1.458000 -236.550000 -461.309000
1.459000 -237.398000 -459.049000
1.460000 -238.091000 -457.055000
1.461000 -236.618000 -455.781000
1.462000 -237.270000 -454.814000
1.463000 -237.881000 -453.885000
1.464000 -236.502000 -452.937000
1.465000 -237.689000 -452.312000
1.466000 -236.934000 -451.437000
1.467000 -238.405000 -450.761000
1.468000 -240.508000 -449.684000
1.469000 -242.394000 -448.594000
1.470000 -240.814000 -447.760000
1.471000 -244.293000 -446.625000
1.472000 -248.346000 -445.431000
1.473000 -252.171000 -444.623000
1.474000 -256.558000 -443.977000
1.475000 -261.454000 -443.136000
1.476000 -265.192000 -442.375000
1.477000 -268.346000 -440.885000
1.478000 -271.061000 -438.941000
1.479000 -274.101000 -437.219000
1.480000 -277.046000 -436.100000
1.481000 -278.456000 -435.197000
1.482000 -277.549000 -434.505000
1.483000 -277.721000 -434.344000
1.484000 -278.722000 -433.801000
1.485000 -278.669000 -432.240000
1.486000 -278.632000 -430.367000
1.487000 -278.534000 -428.430000
1.488000 -277.012000 -426.407000
1.489000 -275.095000 -424.552000
1.490000 -278.254000 -422.974000
1.491000 -281.766000 -421.083000
1.492000 -285.499000 -420.090000
1.493000 -289.507000 -419.389000
1.494000 -293.584000 -418.397000
1.495000 -297.618000 -417.117000
1.496000 -301.251000 -415.832000
1.497000 -304.900000 -414.340000
1.498000 -308.680000 -412.339000
1.499000 -311.976000 -410.067000
1.500000 -315.794000 -408.578000
1.501000 -319.693000 -406.866000
1.502000 -323.573000 -404.256000
1.503000 -327.781000 -401.915000
1.504000 -331.803000 -400.559000
1.505000 -336.011000 -399.349000
1.506000 -339.983000 -398.262000
1.507000 -343.764000 -397.030000
1.508000 -347.242000 -394.825000
1.509000 -350.542000 -392.695000
1.510000 -352.249000 -390.288000
1.511000 -354.177000 -387.636000
1.512000 -353.069000 -385.530000
1.513000 -352.687000 -384.007000
1.514000 -352.870000 -383.113000
1.515000 -352.904000 -382.599000
1.516000 -353.254000 -381.939000
1.517000 -353.568000 -380.168000
1.518000 -353.598000 -377.484000
1.519000 -353.623000 -374.311000
1.520000 -353.617000 -370.767000
1.521000 -353.540000 -367.224000
1.522000 -353.636000 -363.761000
1.523000 -353.614000 -360.317000
1.524000 -353.548000 -356.728000
1.525000 -353.437000 -352.940000
1.526000 -353.445000 -348.926000
1.527000 -353.320000 -345.099000
1.528000 -353.258000 -341.350000
1.529000 -353.180000 -337.817000
1.530000 -353.073000 -334.062000
1.531000 -353.044000 -330.315000
1.532000 -352.982000 -326.377000
1.533000 -353.030000 -322.104000
1.534000 -353.029000 -318.144000
1.535000 -353.042000 -314.367000
1.536000 -353.088000 -310.572000
1.537000 -353.061000 -307.212000
1.538000 -353.039000 -303.523000
1.539000 -353.074000 -299.911000
1.540000 -353.213000 -296.353000
1.541000 -353.281000 -292.998000
1.542000 -353.409000 -289.749000
1.543000 -353.482000 -286.115000
1.544000 -353.561000 -282.222000
1.545000 -353.546000 -278.380000
1.546000 -353.493000 -274.833000
1.547000 -353.467000 -271.722000
1.548000 -353.294000 -268.984000
1.549000 -353.237000 -266.722000
1.550000 -353.304000 -264.205000
1.551000 -353.148000 -261.195000
1.552000 -353.151000 -258.212000
1.553000 -353.198000 -255.897000
1.554000 -353.215000 -254.521000
1.555000 -353.419000 -253.492000
1.556000 -353.445000 -251.747000
1.557000 -353.440000 -249.618000
1.558000 -353.472000 -247.233000
1.559000 -353.491000 -244.739000
1.560000 -353.463000 -242.441000
1.561000 -353.440000 -240.659000
1.562000 -353.427000 -238.291000
1.563000 -353.469000 -235.017000
1.564000 -353.470000 -232.057000
1.565000 -353.458000 -229.769000
1.566000 -353.437000 -227.467000
1.567000 -353.400000 -224.671000
1.568000 -353.351000 -221.705000
1.569000 -353.274000 -218.851000
1.570000 -353.199000 -216.186000
1.571000 -353.136000 -213.271000
1.572000 -353.221000 -210.324000
1.573000 -353.083000 -206.906000
1.574000 -353.128000 -203.391000
1.575000 -353.174000 -199.404000
1.576000 -353.293000 -195.213000
1.577000 -353.375000 -190.856000
1.578000 -353.364000 -186.622000
1.579000 -353.390000 -182.629000
1.580000 -353.393000 -178.727000
1.581000 -353.257000 -174.477000
1.582000 -353.135000 -170.200000
1.583000 -353.237000 -165.985000
1.584000 -353.232000 -161.823000
1.585000 -353.381000 -157.788000
1.586000 -353.438000 -153.736000
1.587000 -353.497000 -149.616000
1.588000 -353.471000 -145.492000
1.589000 -353.421000 -141.418000
1.590000 -353.408000 -137.261000
1.591000 -353.376000 -132.998000
1.592000 -353.348000 -128.897000
1.593000 -353.281000 -125.052000
1.594000 -353.186000 -121.533000
1.595000 -353.257000 -117.885000
1.596000 -353.318000 -114.209000
1.597000 -353.378000 -110.481000
1.598000 -353.405000 -106.928000
1.599000 -353.337000 -103.190000
1.600000 -353.305000 -99.559200
1.601000 -353.274000 -95.738100
1.602000 -353.394000 -92.114800
1.603000 -353.313000 -88.920700
1.604000 -353.181000 -85.979300
1.605000 -353.318000 -83.098200
1.606000 -353.337000 -81.193400
1.607000 -353.475000 -80.779800
1.608000 -353.516000 -81.623800
1.609000 -353.697000 -82.269300
1.610000 -353.746000 -82.314300
1.611000 -353.788000 -82.663000
1.612000 -353.780000 -83.249600
1.613000 -353.752000 -83.432900
1.614000 -353.651000 -83.609100
1.615000 -353.562000 -84.284900
1.616000 -353.386000 -84.899600
1.617000 -353.397000 -85.158400
1.618000 -353.423000 -85.020900
1.619000 -353.376000 -85.224800
1.620000 -353.564000 -85.889300
1.621000 -353.635000 -86.498600
1.622000 -353.740000 -87.106500
1.623000 -353.617000 -87.388500
1.624000 -353.346000 -87.651700
1.625000 -353.131000 -88.567900
1.626000 -352.944000 -89.561100
1.627000 -353.049000 -90.114500
1.628000 -353.188000 -90.800400
1.629000 -353.566000 -91.527000
1.630000 -353.528000 -92.398900
1.631000 -353.195000 -93.470400
1.632000 -353.046000 -95.037700
1.633000 -352.926000 -96.890900
1.634000 -352.799000 -98.672100
1.635000 -352.977000 -100.933000
1.636000 -353.405000 -103.967000
1.637000 -353.841000 -106.538000
1.638000 -353.703000 -108.807000
1.639000 -353.555000 -110.167000
1.640000 -353.318000 -111.391000
1.641000 -353.079000 -112.427000
1.642000 -353.331000 -113.103000
1.643000 -353.541000 -113.249000
1.644000 -353.769000 -113.376000
1.645000 -353.843000 -113.942000
1.646000 -353.800000 -114.205000
1.647000 -353.903000 -114.148000
1.648000 -353.777000 -113.746000
1.649000 -353.744000 -113.265000
1.650000 -353.471000 -112.809000
1.651000 -352.888000 -112.828000
1.652000 -352.542000 -112.986000
1.653000 -353.817000 -113.225000
1.654000 -353.802000 -113.855000
1.655000 -352.466000 -114.352000
1.656000 -353.505000 -114.571000
1.657000 -354.014000 -114.480000
1.658000 -353.202000 -114.478000
1.659000 -352.576000 -114.804000
1.660000 -353.262000 -114.778000
1.661000 -354.089000 -114.236000
1.662000 -353.005000 -113.247000
1.663000 -352.685000 -112.992000
1.664000 -353.689000 -112.765000
1.665000 -353.881000 -112.226000
1.666000 -352.585000 -111.609000
1.667000 -352.980000 -110.977000
1.668000 -353.744000 -110.689000
1.669000 -354.016000 -110.572000
1.670000 -353.194000 -110.157000
1.671000 -352.487000 -109.525000
1.672000 -354.201000 -108.622000
1.673000 -353.074000 -108.157000
1.674000 -352.687000 -107.452000
1.675000 -354.265000 -106.746000
1.676000 -352.201000 -105.991000
1.677000 -349.452000 -105.259000
1.678000 -345.922000 -104.257000
1.679000 -342.522000 -102.678000
1.680000 -338.836000 -101.088000
1.681000 -338.389000 -99.532900
1.682000 -340.671000 -97.487800
1.683000 -339.541000 -94.931800
1.684000 -339.684000 -92.507200
1.685000 -342.617000 -90.019400
1.686000 -342.516000 -87.327300
1.687000 -339.393000 -85.354800
1.688000 -335.504000 -84.328900
1.689000 -332.937000 -83.283600
1.690000 -330.657000 -82.224200
1.691000 -328.106000 -80.858800
1.692000 -325.802000 -79.285900
1.693000 -323.029000 -77.888800
1.694000 -320.109000 -76.558000
1.695000 -317.789000 -74.693300
1.696000 -315.250000 -72.611300
1.697000 -315.357000 -70.356000
1.698000 -313.909000 -68.372100
1.699000 -314.277000 -66.550300
1.700000 -315.383000 -65.115500
1.701000 -314.870000 -63.544500
1.702000 -314.102000 -61.602200
1.703000 -313.995000 -59.195400
1.704000 -314.518000 -56.589500
1.705000 -315.487000 -54.540600
1.706000 -313.874000 -53.332800
1.707000 -315.806000 -52.283600
1.708000 -318.068000 -51.372400
1.709000 -318.836000 -50.649200
1.710000 -319.605000 -49.963600
1.711000 -319.188000 -49.570000
1.712000 -318.082000 -48.618100
1.713000 -318.599000 -47.306700
1.714000 -319.686000 -45.613800
1.715000 -318.982000 -43.271700
1.716000 -318.155000 -41.165800
1.717000 -318.898000 -39.298200
1.718000 -319.770000 -36.835200
1.719000 -318.267000 -34.370800
1.720000 -319.224000 -32.208300
1.721000 -318.529000 -29.573900
1.722000 -318.543000 -26.957600
1.723000 -319.689000 -24.375400
1.724000 -319.030000 -22.026600
1.725000 -318.328000 -20.040300
1.726000 -318.292000 -18.166200
1.727000 -319.133000 -16.264800
1.728000 -319.494000 -13.900700
1.729000 -319.557000 -11.313900
1.730000 -319.188000 -9.017330
1.731000 -318.238000 -7.098240
1.732000 -318.511000 -5.479070
1.733000 -318.982000 -4.425440
1.734000 -319.319000 -2.943300
1.735000 -319.451000 -1.013640
1.736000 -319.432000 1.295920
1.737000 -319.387000 3.469960
1.738000 -319.431000 4.176680
1.739000 -319.325000 4.648660
1.740000 -318.901000 5.003810
1.741000 -318.437000 5.623680
1.742000 -318.442000 6.107590
1.743000 -318.819000 5.692390
1.744000 -318.751000 4.827050
1.745000 -318.994000 4.053730
1.746000 -318.702000 4.218820
1.747000 -319.201000 5.315900
1.748000 -319.382000 6.262400
1.749000 -319.318000 7.217340
1.750000 -319.100000 8.134960
1.751000 -318.098000 8.717920
1.752000 -319.662000 9.380160
1.753000 -318.888000 10.336000
1.754000 -318.566000 11.152100
1.755000 -318.478000 11.612400
1.756000 -318.598000 12.435800
1.757000 -318.541000 13.163600
1.758000 -318.595000 13.458800
1.759000 -318.728000 13.152900
1.760000 -318.797000 12.914300
1.761000 -318.555000 12.429200
1.762000 -318.565000 12.621800
1.763000 -318.746000 12.921200
1.764000 -318.216000 13.076600
1.765000 -318.575000 13.277200
1.766000 -318.412000 13.080500
1.767000 -318.366000 12.784100
1.768000 -318.271000 12.457100
1.769000 -318.887000 11.993300
1.770000 -319.749000 11.570300
1.771000 -317.403000 11.606100
1.772000 -313.958000 12.244000
1.773000 -310.514000 13.551600
1.774000 -306.514000 15.010900
1.775000 -303.377000 16.332600
1.776000 -300.504000 17.716700
1.777000 -296.522000 20.062200
1.778000 -293.838000 22.664700
1.779000 -292.061000 25.468800
1.780000 -294.053000 28.864200
1.781000 -292.122000 32.173800
1.782000 -289.731000 35.989100
1.783000 -286.216000 39.545500
1.784000 -282.924000 42.353000
1.785000 -279.384000 45.019900
1.786000 -276.198000 47.959700
1.787000 -272.021000 50.602700
1.788000 -268.032000 53.382300
1.789000 -263.585000 55.181600
1.790000 -258.608000 56.326500
1.791000 -253.371000 57.470400
1.792000 -247.684000 58.858400
1.793000 -242.286000 60.538400
1.794000 -237.012000 62.062800
1.795000 -231.713000 63.536000
1.796000 -226.057000 65.410000
1.797000 -220.564000 67.412300
1.798000 -215.117000 70.763500
1.799000 -209.820000 73.965300
1.800000 -204.211000 76.148000
1.801000 -199.062000 77.997200
1.802000 -194.565000 79.726700
1.803000 -190.345000 82.469600
1.804000 -186.128000 85.655500
1.805000 -181.916000 89.624900
1.806000 -178.292000 93.899200
1.807000 -175.331000 97.815700
1.808000 -172.719000 102.022000
1.809000 -170.575000 106.085000
1.810000 -167.070000 110.591000
1.811000 -163.219000 115.499000
1.812000 -160.080000 120.004000
1.813000 -157.094000 124.109000
1.814000 -154.614000 127.625000
1.815000 -152.567000 131.282000
1.816000 -149.306000 134.799000
1.817000 -145.869000 137.756000
1.818000 -142.740000 139.955000
1.819000 -139.704000 141.238000
1.820000 -136.971000 142.492000
1.821000 -133.719000 144.289000
1.822000 -130.861000 145.792000
1.823000 -127.159000 147.600000
1.824000 -123.803000 149.946000
1.825000 -120.493000 152.404000
1.826000 -119.440000 154.535000
1.827000 -118.702000 156.490000
1.828000 -120.843000 158.553000
1.829000 -124.073000 160.602000
1.830000 -126.708000 162.892000
1.831000 -129.225000 165.357000
1.832000 -132.374000 167.804000
1.833000 -135.830000 170.233000
1.834000 -139.971000 171.840000
1.835000 -144.020000 172.721000
1.836000 -148.520000 173.239000
1.837000 -152.790000 173.416000
1.838000 -156.547000 173.440000
1.839000 -159.701000 172.671000
1.840000 -163.226000 171.969000
1.841000 -166.533000 172.123000
1.842000 -170.006000 171.783000
1.843000 -174.123000 171.279000
1.844000 -177.996000 170.447000
1.845000 -180.353000 169.205000
1.846000 -182.539000 168.492000
1.847000 -185.439000 167.908000
1.848000 -188.995000 167.708000
1.849000 -191.997000 168.006000
1.850000 -194.994000 168.096000
1.851000 -197.296000 168.290000
1.852000 -194.710000 168.255000
1.853000 -191.310000 167.710000
1.854000 -187.960000 167.054000
1.855000 -184.455000 166.812000
1.856000 -180.388000 167.339000
1.857000 -176.841000 168.000000
1.858000 -173.461000 168.143000
1.859000 -169.859000 167.698000
1.860000 -167.509000 167.542000
1.861000 -164.516000 167.752000
1.862000 -160.432000 167.382000
1.863000 -156.357000 166.524000
1.864000 -152.235000 165.119000
1.865000 -147.924000 163.580000
1.866000 -143.305000 161.803000
1.867000 -138.863000 159.972000
1.868000 -135.066000 158.454000
1.869000 -130.971000 156.695000
1.870000 -126.986000 155.234000
1.871000 -122.513000 153.979000
1.872000 -117.905000 152.664000
1.873000 -113.175000 151.735000
1.874000 -108.856000 150.743000
1.875000 -104.510000 149.617000
1.876000 -99.938300 148.854000
1.877000 -96.027900 147.699000
1.878000 -91.908400 146.878000
1.879000 -87.803600 145.469000
1.880000 -83.989000 143.523000
1.881000 -81.580700 141.861000
1.882000 -83.377200 141.255000
1.883000 -82.667500 141.241000
1.884000 -82.554800 140.363000
1.885000 -82.489100 139.222000
1.886000 -82.531000 138.063000
1.887000 -82.685100 136.135000
1.888000 -82.798700 133.885000
1.889000 -82.772300 131.634000
1.890000 -82.846500 128.401000
1.891000 -82.807700 125.892000
1.892000 -82.961700 123.483000
1.893000 -82.970600 121.319000
1.894000 -82.843200 119.189000
1.895000 -82.978100 116.870000
1.896000 -82.963100 114.750000
1.897000 -82.814900 113.201000
1.898000 -82.923000 112.516000
1.899000 -82.972100 113.033000
1.900000 -82.914200 114.478000
1.901000 -82.957600 116.192000
1.902000 -83.058100 118.435000
1.903000 -83.135500 120.698000
1.904000 -82.966400 122.583000
1.905000 -82.942300 124.449000
1.906000 -82.987500 125.525000
1.907000 -82.949400 126.665000
1.908000 -82.889500 128.348000
1.909000 -82.953600 129.690000
1.910000 -82.897100 131.477000
1.911000 -82.888700 133.464000
1.912000 -82.804400 135.181000
1.913000 -82.704800 137.492000
1.914000 -82.513900 139.604000
1.915000 -82.345300 141.663000
1.916000 -82.233300 144.352000
1.917000 -82.337200 147.262000
1.918000 -82.387700 150.448000
1.919000 -82.289200 153.986000
1.920000 -82.267700 157.724000
1.921000 -82.311500 161.153000
1.922000 -82.248600 164.169000
1.923000 -82.194100 167.505000
1.924000 -82.148000 170.761000
1.925000 -82.194600 174.342000
1.926000 -82.179800 178.260000
1.927000 -82.280900 181.990000
1.928000 -82.442800 185.672000
1.929000 -82.819400 189.059000
1.930000 -83.152800 192.561000
1.931000 -83.135300 196.241000
1.932000 -83.171900 199.876000
1.933000 -83.043300 203.226000
1.934000 -83.038500 206.379000
1.935000 -82.651900 209.603000
1.936000 -82.478200 213.051000
1.937000 -82.463200 216.685000
1.938000 -82.444200 220.480000
1.939000 -82.448200 224.158000
1.940000 -82.276700 228.087000
1.941000 -81.996500 231.868000
1.942000 -82.138300 235.483000
1.943000 -83.167900 239.069000
1.944000 -83.258500 242.326000
1.945000 -82.861500 245.318000
1.946000 -82.637200 248.345000
1.947000 -82.710800 251.271000
1.948000 -82.529000 253.774000
1.949000 -81.895800 255.828000
1.950000 -82.315100 257.929000
1.951000 -83.296900 260.636000
1.952000 -83.066100 263.070000
1.953000 -82.450500 265.703000
1.954000 -82.227700 268.218000
1.955000 -82.106900 270.538000
1.956000 -82.174500 272.956000
1.957000 -82.216500 274.972000
1.958000 -82.255900 276.735000
1.959000 -82.244700 278.261000
1.960000 -82.169800 280.402000
1.961000 -82.135400 282.151000
1.962000 -82.209200 283.742000
1.963000 -82.351100 285.505000
1.964000 -82.359100 287.219000
1.965000 -82.493200 288.643000
1.966000 -82.750600 289.837000
1.967000 -82.951600 290.620000
1.968000 -83.135100 291.009000
1.969000 -83.135300 291.600000
1.970000 -82.926000 292.957000
1.971000 -82.894300 294.893000
1.972000 -82.934600 297.285000
1.973000 -82.918800 300.068000
1.974000 -83.031100 302.785000
1.975000 -82.951500 305.529000
1.976000 -82.832300 308.063000
1.977000 -82.840700 310.002000
1.978000 -82.730700 312.058000
1.979000 -82.711200 314.300000
1.980000 -82.788100 316.266000
1.981000 -82.844100 317.989000
1.982000 -82.916800 319.597000
1.983000 -82.980800 320.915000
1.984000 -83.022200 322.605000
1.985000 -83.080000 324.899000
1.986000 -83.105700 327.237000
1.987000 -83.068400 329.242000
1.988000 -82.975400 331.451000
1.989000 -82.736000 333.720000
1.990000 -82.695400 335.605000
1.991000 -82.364800 337.082000
1.992000 -81.979400 338.818000
1.993000 -82.298700 340.888000
1.994000 -82.943400 342.809000
1.995000 -83.341700 344.598000
1.996000 -83.128300 346.506000
1.997000 -82.496000 348.508000
1.998000 -82.020900 350.532000
1.999000 -82.128300 352.625000
2.000000 -82.165700 354.797000
2.001000 -82.156100 357.215000
2.002000 -82.790500 359.464000
2.003000 -83.065400 361.768000
2.004000 -81.652900 363.484000
2.005000 -79.678500 365.225000
2.006000 -80.414900 367.645000
2.007000 -81.189900 370.107000
2.008000 -80.983700 372.476000
2.009000 -80.723500 374.797000
2.010000 -80.618800 376.895000
2.011000 -80.231500 378.645000
2.012000 -80.024400 380.486000
2.013000 -80.033500 382.025000
2.014000 -80.035600 384.000000
2.015000 -79.985500 385.884000
2.016000 -80.036300 387.791000
2.017000 -80.061200 390.115000
2.018000 -80.107600 392.629000
2.019000 -80.327900 394.822000
2.020000 -80.295800 397.154000
2.021000 -80.409900 399.573000
2.022000 -80.770900 401.927000
2.023000 -80.871900 404.206000
2.024000 -81.037200 406.494000
2.025000 -81.048400 408.644000
2.026000 -80.755400 410.332000
2.027000 -80.578500 411.337000
2.028000 -80.398100 413.109000
2.029000 -80.145800 415.480000
2.030000 -80.005400 418.560000
2.031000 -79.946000 421.880000
2.032000 -79.982300 425.138000
2.033000 -80.068600 428.878000
2.034000 -80.140300 432.567000
2.035000 -80.284900 436.525000
2.036000 -80.599600 440.267000
2.037000 -80.854700 444.085000
2.038000 -81.043100 447.586000
2.039000 -80.975300 450.803000
2.040000 -80.614000 454.037000
2.041000 -80.226000 457.129000
2.042000 -80.044700 460.571000
2.043000 -80.011600 463.370000
2.044000 -80.017200 465.876000
2.045000 -80.090800 468.366000
2.046000 -80.124100 470.913000
2.047000 -80.147500 474.020000
2.048000 -80.184200 477.192000
2.049000 -80.276200 480.550000
2.050000 -80.363400 484.237000
2.051000 -80.356000 487.496000
2.052000 -80.384000 491.072000
2.053000 -80.440300 494.851000
2.054000 -80.617700 498.258000
2.055000 -80.715600 501.846000
2.056000 -80.762200 505.274000
2.057000 -80.856200 508.809000
2.058000 -80.869000 512.308000
2.059000 -80.866100 515.709000
2.060000 -80.783200 518.974000
2.061000 -80.984900 522.121000
2.062000 -81.004100 525.503000
2.063000 -81.050200 528.890000
2.064000 -80.895700 532.305000
2.065000 -80.771800 535.628000
2.066000 -80.620600 539.303000
2.067000 -80.473300 542.925000
2.068000 -80.239500 546.537000
2.069000 -80.171800 549.947000
2.070000 -80.199600 553.557000
2.071000 -80.170700 557.217000
2.072000 -80.098600 560.939000
2.073000 -80.037600 565.091000
2.074000 -80.009000 569.073000
2.075000 -80.198900 572.746000
2.076000 -80.285400 576.641000
2.077000 -80.251100 580.296000
2.078000 -80.425900 583.953000
2.079000 -80.692800 587.731000
2.080000 -80.947700 591.370000
2.081000 -80.962700 595.199000
2.082000 -80.917500 598.578000
2.083000 -80.902500 601.907000
2.084000 -80.859800 605.615000
2.085000 -80.515700 608.835000
2.086000 -80.123500 611.959000
2.087000 -79.992600 615.389000
2.088000 -80.069100 619.117000
2.089000 -80.085800 622.658000
2.090000 -80.092500 626.407000
2.091000 -80.182000 630.208000
2.092000 -80.227600 634.129000
2.093000 -80.169200 637.851000
2.094000 -80.176600 641.728000
2.095000 -80.152200 646.191000
2.096000 -80.146200 650.574000
2.097000 -80.046000 654.447000
2.098000 -80.061500 658.243000
2.099000 -80.071900 661.882000
2.100000 -80.149300 665.711000
2.101000 -80.183000 669.811000
2.102000 -80.272800 674.072000
2.103000 -80.397600 678.498000
2.104000 -80.552700 682.893000
2.105000 -80.691400 687.207000
2.106000 -80.789500 691.464000
2.107000 -80.807700 695.740000
2.108000 -80.792500 700.729000
2.109000 -80.775900 705.829000
2.110000 -80.687800 711.056000
2.111000 -80.744700 716.364000
2.112000 -80.782200 721.894000
2.113000 -80.771700 727.454000
2.114000 -80.797800 733.111000
2.115000 -80.814300 738.720000
2.116000 -80.842100 744.331000
2.117000 -80.840100 749.535000
2.118000 -80.807400 754.430000
2.119000 -80.851100 759.144000
2.120000 -80.731000 764.103000
2.121000 -80.526200 768.904000
2.122000 -80.367700 773.750000
2.123000 -80.287700 778.537000
2.124000 -80.207700 783.454000
2.125000 -80.180200 788.582000
2.126000 -80.145800 794.048000
2.127000 -80.148600 799.495000
2.128000 -80.108600 804.866000
2.129000 -80.104100 810.477000
2.130000 -80.084500 816.241000
2.131000 -80.151700 821.665000
2.132000 -80.084900 826.786000
2.133000 -80.017800 831.608000
2.134000 -79.956100 836.121000
2.135000 -79.980500 840.834000
2.136000 -80.255200 846.217000
2.137000 -80.771700 852.261000
2.138000 -80.979900 857.584000
2.139000 -80.977200 862.891000
2.140000 -81.025700 868.419000
2.141000 -80.599500 873.771000
2.142000 -80.049400 878.883000
2.143000 -79.862700 883.916000
2.144000 -80.165900 888.718000
2.145000 -80.509700 893.477000
2.146000 -80.917500 897.986000
2.147000 -81.024700 902.265000
2.148000 -80.786200 906.840000
2.149000 -80.328200 911.253000
2.150000 -79.996600 915.395000
2.151000 -79.972800 919.447000
2.152000 -79.918800 923.317000
2.153000 -79.997000 926.942000
2.154000 -80.241700 930.248000
2.155000 -80.564000 933.726000
2.156000 -80.885000 937.249000
2.157000 -80.889100 940.735000
2.158000 -80.872200 944.235000
2.159000 -80.912600 947.604000
2.160000 -80.857000 950.912000
2.161000 -80.897900 953.927000
2.162000 -80.968000 957.012000
2.163000 -80.995100 960.348000
2.164000 -80.983400 963.935000
2.165000 -80.918100 967.338000
2.166000 -80.817100 970.430000
2.167000 -80.602500 973.680000
2.168000 -80.409300 976.688000
2.169000 -80.317400 979.930000
2.170000 -80.096600 982.460000
2.171000 -79.959800 984.398000
2.172000 -79.993000 986.667000
2.173000 -79.985600 989.931000
2.174000 -80.075900 993.080000
2.175000 -80.085700 996.024000
2.176000 -80.198700 997.654000
2.177000 -80.182500 999.267000
2.178000 -80.352800 1001.520000
2.179000 -80.610600 1004.490000
2.180000 -80.757700 1007.770000
2.181000 -80.813700 1011.250000
2.182000 -80.770000 1014.880000
2.183000 -80.661100 1018.960000
2.184000 -80.515400 1023.150000
2.185000 -80.255600 1027.080000
2.186000 -80.309200 1030.830000
2.187000 -80.407900 1034.740000
2.188000 -80.213500 1038.350000
2.189000 -80.131000 1041.770000
2.190000 -80.109400 1045.970000
2.191000 -80.282100 1050.370000
2.192000 -80.503800 1054.630000
2.193000 -80.709800 1059.080000
2.194000 -80.703900 1063.550000
2.195000 -80.671400 1068.210000
2.196000 -80.723400 1072.620000
2.197000 -80.722300 1076.950000
2.198000 -80.667500 1081.230000
2.199000 -80.648700 1085.250000
2.200000 -80.652500 1089.610000
2.201000 -80.583000 1094.090000
2.202000 -80.465400 1097.810000
2.203000 -80.327800 1101.470000
2.204000 -80.119600 1105.340000
2.205000 -80.161300 1109.380000
2.206000 -80.159900 1113.400000
2.207000 -80.238300 1117.270000
2.208000 -80.406600 1121.200000
2.209000 -80.169300 1124.860000
2.210000 -80.086400 1128.310000
2.211000 -80.065200 1131.460000
2.212000 -79.980000 1134.300000
2.213000 -80.039200 1137.040000
2.214000 -80.006900 1139.560000
2.215000 -80.232700 1142.120000
2.216000 -80.732600 1144.530000
2.217000 -81.013100 1146.330000
2.218000 -80.992400 1147.650000
2.219000 -80.583300 1148.540000
2.220000 -80.487800 1149.340000
2.221000 -80.084700 1150.030000
2.222000 -79.867000 1151.200000
2.223000 -80.187600 1152.430000
2.224000 -80.903900 1154.030000
2.225000 -81.102800 1155.680000
2.226000 -80.759100 1157.040000
2.227000 -79.987500 1158.410000
2.228000 -79.864300 1159.680000
2.229000 -80.904600 1161.480000
2.230000 -81.132300 1163.170000
2.231000 -80.553000 1164.280000
2.232000 -79.878200 1165.360000
2.233000 -79.848700 1166.450000
2.234000 -80.643000 1168.210000
2.235000 -81.141400 1169.780000
2.236000 -80.981800 1171.080000
2.237000 -80.998000 1172.280000
2.238000 -80.950900 1173.610000
2.239000 -80.895900 1175.360000
2.240000 -80.925300 1177.310000
2.241000 -80.864700 1179.280000
2.242000 -80.677700 1181.130000
2.243000 -80.571600 1182.110000
2.244000 -80.399000 1182.810000
2.245000 -80.243200 1184.110000
2.246000 -80.181500 1185.090000
2.247000 -80.312500 1186.130000
2.248000 -80.481800 1186.840000
2.249000 -80.582800 1187.150000
2.250000 -80.558600 1188.250000
2.251000 -80.344600 1189.310000
2.252000 -80.236200 1190.010000
2.253000 -80.346800 1190.550000
2.254000 -80.483800 1191.370000
2.255000 -80.664500 1193.120000
2.256000 -80.871200 1195.050000
2.257000 -80.838100 1196.230000
2.258000 -80.901300 1197.250000
2.259000 -80.902200 1198.310000
2.260000 -80.887700 1199.440000
2.261000 -80.862500 1201.080000
2.262000 -80.941800 1202.730000
2.263000 -80.920800 1204.100000
2.264000 -80.862700 1205.590000
2.265000 -80.921800 1207.900000
2.266000 -80.895600 1210.270000
2.267000 -80.354600 1212.520000
2.268000 -80.198700 1214.100000
2.269000 -79.906500 1215.920000
2.270000 -79.782200 1217.120000
2.271000 -80.674200 1218.040000
2.272000 -81.192200 1218.580000
2.273000 -81.071600 1219.020000
2.274000 -80.076100 1219.210000
2.275000 -79.734500 1219.880000
2.276000 -80.715600 1220.330000
2.277000 -80.978300 1220.400000
2.278000 -80.525000 1220.520000
2.279000 -80.184000 1220.870000
2.280000 -80.016000 1221.340000
2.281000 -80.058100 1222.210000
2.282000 -80.272700 1223.100000
2.283000 -80.272500 1223.760000
2.284000 -80.156100 1224.600000
2.285000 -80.121800 1225.580000
2.286000 -80.183700 1226.050000
2.287000 -80.276000 1226.620000
2.288000 -80.421400 1226.810000
2.289000 -80.531400 1227.520000
2.290000 -80.529500 1228.060000
2.291000 -80.568100 1228.470000
2.292000 -80.655700 1228.290000
2.293000 -80.739000 1227.030000
2.294000 -80.660300 1225.820000
2.295000 -80.698300 1223.630000
2.296000 -80.531600 1221.120000
2.297000 -80.466900 1219.130000
2.298000 -80.518900 1217.200000
2.299000 -80.591700 1214.380000
2.300000 -80.567700 1211.970000
2.301000 -80.655200 1209.880000
2.302000 -80.691600 1207.380000
2.303000 -80.649300 1205.240000
2.304000 -80.758000 1203.420000
2.305000 -80.782200 1202.340000
2.306000 -80.785200 1201.570000
2.307000 -80.788800 1200.190000
2.308000 -80.766800 1199.280000
2.309000 -80.678200 1198.810000
2.310000 -80.522800 1198.520000
2.311000 -80.516100 1197.990000
2.312000 -80.489300 1197.100000
2.313000 -80.490200 1196.030000
2.314000 -80.485500 1194.990000
2.315000 -80.376300 1193.610000
2.316000 -80.314900 1192.290000
2.317000 -80.345600 1191.570000
2.318000 -80.349200 1191.310000
2.319000 -80.351800 1190.360000
2.320000 -80.272900 1189.200000
2.321000 -80.281000 1188.350000
2.322000 -80.197200 1187.490000
2.323000 -80.189100 1187.130000
2.324000 -80.296100 1187.170000
2.325000 -80.382300 1186.450000
2.326000 -80.818300 1186.130000
2.327000 -80.788900 1185.790000
2.328000 -80.877300 1185.500000
2.329000 -80.861300 1185.650000
2.330000 -81.186000 1186.050000
2.331000 -79.915200 1186.120000
2.332000 -79.773000 1186.030000
2.333000 -80.273700 1185.600000
2.334000 -80.925700 1185.010000
2.335000 -80.865000 1184.920000
2.336000 -80.952600 1184.620000
2.337000 -80.997700 1183.660000
2.338000 -80.976900 1182.730000
2.339000 -80.935000 1181.630000
2.340000 -80.943600 1180.280000
2.341000 -80.995500 1179.570000
2.342000 -81.044900 1179.790000
2.343000 -80.921600 1179.930000
2.344000 -80.926800 1179.530000
2.345000 -80.684200 1178.600000
2.346000 -80.426700 1178.030000
2.347000 -80.184300 1177.540000
2.348000 -80.246500 1177.460000
2.349000 -79.864200 1178.080000
2.350000 -79.932900 1178.670000
2.351000 -80.142300 1178.430000
2.352000 -80.345100 1178.330000
2.353000 -80.458500 1178.440000
2.354000 -80.462100 1178.670000
2.355000 -80.446500 1178.890000
2.356000 -80.534100 1178.700000
2.357000 -80.906200 1178.550000
2.358000 -81.202200 1178.740000
2.359000 -80.336700 1179.270000
2.360000 -79.954400 1179.570000
2.361000 -80.086100 1179.630000
2.362000 -80.209400 1179.250000
2.363000 -80.224100 1179.170000
2.364000 -80.376700 1178.810000
2.365000 -80.324900 1178.790000
2.366000 -80.157600 1178.800000
2.367000 -80.133200 1178.550000
2.368000 -80.200600 1178.160000
2.369000 -80.279100 1177.630000
2.370000 -80.465800 1177.390000
2.371000 -80.421500 1177.170000
2.372000 -80.365500 1176.600000
2.373000 -80.384300 1175.980000
2.374000 -80.283100 1175.410000
2.375000 -80.294400 1174.790000
2.376000 -80.456900 1174.520000
2.377000 -80.591300 1174.210000
2.378000 -80.530500 1174.030000
2.379000 -80.630700 1173.850000
2.380000 -80.515600 1173.730000
2.381000 -80.406300 1173.550000
2.382000 -80.630900 1173.710000
2.383000 -80.714700 1173.890000
2.384000 -80.755400 1173.970000
2.385000 -80.829000 1173.960000
2.386000 -80.881600 1173.890000
2.387000 -80.907400 1174.390000
2.388000 -80.935200 1175.060000
2.389000 -80.899500 1175.510000
2.390000 -80.820200 1176.080000
2.391000 -80.730200 1176.500000
2.392000 -80.662600 1177.160000
2.393000 -80.735100 1177.990000
2.394000 -80.647100 1178.970000
2.395000 -80.596900 1179.860000
2.396000 -80.489900 1180.650000
2.397000 -80.588900 1181.150000
2.398000 -80.517100 1181.740000
2.399000 -80.321200 1182.290000
2.400000 -80.274200 1182.700000
2.401000 -80.286000 1182.860000
2.402000 -80.280800 1183.020000
2.403000 -80.222800 1183.070000
2.404000 -80.136100 1182.990000
2.405000 -80.106400 1182.700000
2.406000 -80.135600 1182.630000
2.407000 -80.201500 1182.670000
2.408000 -80.143600 1183.040000
2.409000 -80.026600 1183.120000
2.410000 -80.056600 1183.280000
2.411000 -80.083400 1183.710000
2.412000 -80.094900 1183.850000
2.413000 -80.231100 1184.090000
2.414000 -80.292800 1184.160000
2.415000 -80.228300 1183.730000
2.416000 -80.203200 1182.710000
2.417000 -80.274000 1181.290000
2.418000 -80.380000 1179.720000
2.419000 -80.444000 1177.740000
2.420000 -80.469800 1175.340000
2.421000 -80.666200 1173.140000
2.422000 -80.668500 1171.390000
2.423000 -80.676900 1169.770000
2.424000 -80.624300 1168.650000
2.425000 -80.716300 1167.730000
2.426000 -80.767400 1166.650000
2.427000 -80.570400 1165.540000
2.428000 -80.456200 1163.900000
2.429000 -80.332100 1161.760000
2.430000 -80.335200 1159.560000
2.431000 -80.275200 1157.730000
2.432000 -80.185200 1156.820000
2.433000 -80.150100 1155.750000
2.434000 -80.210200 1154.960000
2.435000 -80.244500 1154.040000
2.436000 -80.346600 1152.670000
2.437000 -80.686300 1151.240000
2.438000 -80.751100 1149.970000
2.439000 -80.796700 1148.010000
2.440000 -80.782800 1145.650000
2.441000 -80.585000 1143.400000
2.442000 -80.325700 1142.040000
2.443000 -80.228500 1140.920000
2.444000 -80.188500 1140.060000
2.445000 -80.147400 1139.480000
2.446000 -80.146900 1138.680000
2.447000 -80.134400 1138.200000
2.448000 -80.165100 1137.790000
2.449000 -80.175500 1137.330000
2.450000 -80.194000 1136.540000
2.451000 -80.228800 1135.440000
2.452000 -80.229400 1134.350000
2.453000 -80.233600 1133.410000
2.454000 -80.262700 1131.880000
2.455000 -80.267300 1130.110000
2.456000 -80.272200 1128.330000
2.457000 -80.290000 1127.070000
2.458000 -80.305200 1126.480000
2.459000 -80.438900 1126.120000
2.460000 -80.494300 1125.320000
2.461000 -80.466000 1123.510000
2.462000 -80.457300 1121.400000
2.463000 -80.448100 1120.060000
2.464000 -80.554900 1118.720000
2.465000 -80.661400 1116.850000
2.466000 -80.656200 1115.180000
2.467000 -80.692500 1114.150000
2.468000 -80.626300 1112.750000
2.469000 -80.678900 1110.620000
2.470000 -80.675300 1108.800000
2.471000 -80.621600 1106.820000
2.472000 -80.621700 1104.590000
2.473000 -80.628600 1102.470000
2.474000 -80.603500 1100.390000
2.475000 -80.585100 1098.310000
2.476000 -80.422900 1096.630000
2.477000 -80.311800 1095.670000
2.478000 -80.165000 1094.760000
2.479000 -80.319300 1093.680000
2.480000 -80.584700 1092.060000
2.481000 -80.675700 1089.930000
2.482000 -80.676600 1088.080000
2.483000 -80.360300 1086.040000
2.484000 -80.179800 1083.930000
2.485000 -80.143500 1082.650000
2.486000 -80.120500 1081.420000
2.487000 -80.190900 1080.180000
2.488000 -80.282400 1078.570000
2.489000 -80.456200 1077.360000
2.490000 -80.561600 1076.270000
2.491000 -80.598100 1075.150000
2.492000 -80.720500 1073.920000
2.493000 -80.772000 1072.460000
2.494000 -80.677500 1070.740000
2.495000 -80.803800 1069.530000
2.496000 -80.817900 1068.070000
2.497000 -80.905500 1066.860000
2.498000 -80.931400 1065.720000
2.499000 -80.789300 1064.680000
2.500000 -80.806400 1062.910000
2.501000 -80.596600 1061.040000
2.502000 -80.649900 1058.880000
2.503000 -80.839200 1056.570000
2.504000 -80.895700 1054.510000
2.505000 -80.464600 1052.950000
2.506000 -79.900400 1051.480000
2.507000 -79.692400 1049.630000
2.508000 -80.993500 1047.640000
2.509000 -80.726900 1046.560000
2.510000 -79.795400 1045.600000
2.511000 -79.869400 1044.440000
2.512000 -80.636000 1042.710000
2.513000 -80.738600 1040.900000
2.514000 -80.921100 1038.940000
2.515000 -80.974100 1037.310000
2.516000 -80.948300 1036.170000
2.517000 -80.827700 1035.460000
2.518000 -80.756700 1034.610000
2.519000 -80.695300 1033.490000
2.520000 -80.288200 1032.200000
2.521000 -80.041000 1031.670000
2.522000 -79.918100 1031.070000
2.523000 -80.005600 1030.120000
2.524000 -80.088300 1028.740000
2.525000 -80.368200 1027.910000
2.526000 -80.779800 1026.990000
2.527000 -80.976300 1025.840000
2.528000 -80.989600 1024.320000
2.529000 -80.765800 1022.970000
2.530000 -80.254500 1022.010000
2.531000 -80.015400 1021.220000
2.532000 -79.945800 1020.370000
2.533000 -80.014600 1019.760000
2.534000 -80.204000 1019.310000
2.535000 -80.319900 1018.860000
2.536000 -80.299800 1018.530000
2.537000 -80.473000 1017.510000
2.538000 -80.346000 1016.680000
2.539000 -80.307000 1015.870000
2.540000 -80.255800 1015.240000
2.541000 -80.148000 1014.990000
2.542000 -80.168200 1014.580000
2.543000 -80.123700 1013.780000
2.544000 -80.238300 1012.400000
2.545000 -80.255100 1011.200000
2.546000 -80.466800 1010.290000
2.547000 -80.600300 1009.880000
2.548000 -80.716400 1009.490000
2.549000 -80.748900 1009.040000
2.550000 -80.865800 1008.750000
2.551000 -80.830700 1008.540000
2.552000 -80.768600 1008.310000
2.553000 -80.773700 1007.830000
2.554000 -80.611200 1007.990000
2.555000 -80.423900 1008.120000
2.556000 -80.259400 1008.140000
2.557000 -80.341000 1008.500000
2.558000 -80.459200 1008.830000
2.559000 -80.501700 1008.740000
2.560000 -80.406800 1008.890000
2.561000 -80.420900 1008.950000
2.562000 -80.506600 1009.050000
2.563000 -80.449300 1008.930000
2.564000 -80.432400 1008.490000
2.565000 -80.406600 1008.130000
2.566000 -80.355400 1007.260000
2.567000 -80.361200 1006.280000
2.568000 -80.330900 1005.350000
2.569000 -80.297600 1004.600000
2.570000 -80.320600 1003.710000
2.571000 -80.391300 1002.790000
2.572000 -80.556300 1001.580000
2.573000 -80.603100 1000.570000
2.574000 -80.781100 1000.080000
2.575000 -80.630400 999.136000
2.576000 -80.511100 998.359000
2.577000 -80.393500 997.415000
2.578000 -80.421800 996.221000
2.579000 -80.376300 995.333000
2.580000 -80.310000 994.977000
2.581000 -80.349700 994.440000
2.582000 -80.276900 994.101000
2.583000 -80.305000 994.067000
2.584000 -80.423600 993.587000
2.585000 -80.486300 993.275000
2.586000 -80.607400 992.940000
2.587000 -80.628700 992.908000
2.588000 -80.700700 993.158000
2.589000 -80.746500 993.769000
2.590000 -80.701500 994.290000
2.591000 -80.618900 994.916000
2.592000 -80.498500 995.528000
2.593000 -80.397600 995.842000
2.594000 -80.301700 995.612000
2.595000 -80.293900 996.289000
2.596000 -80.297400 997.821000
2.597000 -80.407200 999.307000
2.598000 -80.555400 1000.160000
2.599000 -80.474300 1000.970000
2.600000 -80.545600 1001.590000
2.601000 -80.431200 1001.850000
2.602000 -80.361200 1002.280000
2.603000 -80.368400 1002.600000
2.604000 -80.449000 1002.160000
2.605000 -80.521400 1001.460000
2.606000 -80.597900 1000.910000
2.607000 -80.695300 999.999000
2.608000 -80.602100 998.618000
2.609000 -80.524500 997.013000
2.610000 -80.408400 995.881000
2.611000 -80.375500 994.928000
2.612000 -80.333300 993.746000
2.613000 -80.362200 992.737000
2.614000 -80.426500 991.627000
2.615000 -80.526500 990.788000
2.616000 -80.523800 990.118000
2.617000 -80.483900 989.150000
2.618000 -80.569700 987.827000
2.619000 -80.522400 986.574000
2.620000 -80.530900 985.458000
2.621000 -80.406400 984.540000
2.622000 -80.379800 984.217000
2.623000 -80.352100 983.735000
2.624000 -80.380300 983.396000
2.625000 -80.412700 983.104000
2.626000 -80.564600 983.358000
2.627000 -80.678700 983.608000
2.628000 -80.698200 984.352000
2.629000 -80.573900 985.125000
2.630000 -80.465400 985.885000
2.631000 -80.350000 986.994000
2.632000 -80.206600 988.126000
2.633000 -80.210200 989.668000
2.634000 -80.303300 991.680000
2.635000 -80.444700 993.534000
2.636000 -80.588500 994.499000
2.637000 -80.511800 995.384000
2.638000 -80.359800 995.978000
2.639000 -80.332800 996.760000
2.640000 -80.426900 997.625000
2.641000 -80.605400 998.741000
2.642000 -80.643300 999.857000
2.643000 -80.554600 1001.110000
2.644000 -80.453500 1002.500000
2.645000 -80.367900 1003.770000
2.646000 -80.304800 1004.600000
2.647000 -80.272300 1005.290000
2.648000 -80.425000 1005.870000
2.649000 -80.516800 1006.790000
2.650000 -80.625800 1007.710000
2.651000 -80.605200 1009.380000
2.652000 -80.545900 1012.080000
2.653000 -80.366400 1014.580000
2.654000 -80.408200 1017.250000
2.655000 -80.358100 1020.390000
2.656000 -80.318700 1023.940000
2.657000 -80.413800 1027.570000
2.658000 -80.421100 1030.620000
2.659000 -80.566900 1033.140000
2.660000 -80.664400 1035.850000
2.661000 -80.717600 1038.790000
2.662000 -80.684100 1041.690000
2.663000 -80.574600 1044.300000
2.664000 -80.633500 1046.650000
2.665000 -80.515600 1049.070000
2.666000 -80.353800 1050.440000
2.667000 -80.291300 1051.060000
2.668000 -80.239800 1051.200000
2.669000 -80.245000 1052.180000
2.670000 -80.164100 1053.570000
2.671000 -80.210000 1055.790000
2.672000 -80.277600 1057.800000
2.673000 -80.257700 1058.940000
2.674000 -80.390500 1059.880000
2.675000 -80.317500 1061.080000
2.676000 -80.251700 1062.600000
2.677000 -80.342800 1064.180000
2.678000 -80.327400 1065.950000
2.679000 -80.314800 1067.690000
2.680000 -80.331400 1068.800000
2.681000 -80.419100 1069.760000
2.682000 -80.470100 1071.210000
2.683000 -80.590500 1073.600000
2.684000 -80.629700 1075.660000
2.685000 -80.687000 1077.870000
2.686000 -80.590200 1080.410000
2.687000 -80.476900 1081.870000
2.688000 -80.387200 1083.100000
2.689000 -80.336500 1085.080000
2.690000 -80.220900 1087.700000
2.691000 -80.212800 1090.390000
2.692000 -80.252100 1093.360000
2.693000 -80.359300 1096.490000
2.694000 -80.271300 1099.570000
2.695000 -80.177300 1102.510000
2.696000 -80.174300 1105.630000
2.697000 -80.268900 1108.630000
2.698000 -80.231900 1110.710000
2.699000 -80.342700 1112.320000
2.700000 -80.489100 1114.640000
2.701000 -80.531900 1117.900000
2.702000 -80.494600 1120.640000
2.703000 -80.443600 1122.520000
2.704000 -80.645900 1124.220000
2.705000 -80.601800 1126.430000
2.706000 -80.505100 1128.990000
2.707000 -80.390300 1131.680000
2.708000 -80.488400 1134.850000
2.709000 -80.467800 1137.850000
2.710000 -80.432300 1141.050000
2.711000 -80.360100 1143.900000
2.712000 -80.279600 1146.420000
2.713000 -80.279500 1148.530000
2.714000 -80.473900 1150.170000
2.715000 -80.397100 1151.650000
2.716000 -80.660500 1153.270000
2.717000 -80.734600 1155.590000
2.718000 -80.440200 1157.960000
2.719000 -80.295100 1160.680000
2.720000 -80.470300 1163.050000
2.721000 -79.998000 1164.420000
2.722000 -79.980500 1165.590000
2.723000 -79.901700 1166.510000
2.724000 -80.217600 1167.390000
2.725000 -80.712400 1168.190000
2.726000 -81.099900 1169.110000
2.727000 -81.033200 1170.450000
2.728000 -80.860000 1172.330000
2.729000 -80.591400 1174.170000
2.730000 -79.826200 1175.790000
2.731000 -80.165900 1176.810000
2.732000 -80.984600 1177.270000
2.733000 -81.125500 1177.770000
2.734000 -79.950000 1178.160000
2.735000 -79.725400 1178.490000
2.736000 -81.669100 1178.740000
2.737000 -84.952900 1179.570000
2.738000 -87.621700 1180.670000
2.739000 -90.016900 1181.370000
2.740000 -92.240400 1181.990000
2.741000 -94.353700 1182.840000
2.742000 -96.637300 1183.410000
2.743000 -99.318300 1183.940000
2.744000 -103.056000 1184.550000
2.745000 -106.867000 1185.160000
2.746000 -110.846000 1185.750000
2.747000 -114.086000 1186.470000
2.748000 -117.847000 1186.960000
2.749000 -121.792000 1187.470000
2.750000 -125.708000 1187.790000
2.751000 -129.319000 1188.060000
2.752000 -132.920000 1188.760000
2.753000 -135.570000 1189.410000
2.754000 -138.957000 1190.530000
2.755000 -141.209000 1191.870000
2.756000 -139.699000 1194.050000
2.757000 -141.816000 1195.810000
2.758000 -142.950000 1197.420000
2.759000 -143.526000 1199.140000
2.760000 -142.577000 1200.830000
2.761000 -142.093000 1202.610000
2.762000 -142.888000 1204.870000
2.763000 -143.468000 1207.210000
2.764000 -142.980000 1209.420000
2.765000 -142.186000 1211.820000
2.766000 -142.244000 1214.540000
2.767000 -143.354000 1217.490000
2.768000 -143.431000 1220.590000
2.769000 -142.176000 1223.570000
2.770000 -142.126000 1226.500000
2.771000 -143.216000 1229.350000
2.772000 -143.406000 1232.020000
2.773000 -142.932000 1234.970000
2.774000 -142.297000 1237.590000
2.775000 -142.245000 1239.920000
2.776000 -142.430000 1241.750000
2.777000 -142.701000 1244.180000
2.778000 -143.203000 1247.100000
2.779000 -143.175000 1250.090000
2.780000 -143.473000 1253.100000
2.781000 -142.630000 1256.090000
2.782000 -142.807000 1259.400000
2.783000 -143.490000 1262.840000
2.784000 -142.528000 1266.290000
2.785000 -142.193000 1269.390000
2.786000 -143.651000 1272.520000
2.787000 -142.090000 1275.100000
2.788000 -142.760000 1277.430000
2.789000 -143.433000 1279.360000
2.790000 -142.451000 1280.630000
2.791000 -142.009000 1282.880000
2.792000 -142.764000 1285.750000
2.793000 -143.466000 1288.460000
2.794000 -143.068000 1291.370000
2.795000 -142.218000 1294.260000
2.796000 -141.976000 1297.340000
2.797000 -143.710000 1300.290000
2.798000 -141.236000 1303.470000
2.799000 -139.692000 1306.760000
2.800000 -142.341000 1309.830000
2.801000 -146.189000 1313.430000
2.802000 -150.541000 1317.120000
2.803000 -154.893000 1320.810000
2.804000 -159.009000 1324.540000
2.805000 -163.422000 1328.090000
2.806000 -168.008000 1331.250000
2.807000 -172.043000 1334.400000
2.808000 -175.884000 1337.450000
2.809000 -179.571000 1340.750000
2.810000 -182.769000 1344.560000
2.811000 -184.001000 1348.420000
2.812000 -184.209000 1352.210000
2.813000 -182.694000 1356.050000
2.814000 -183.935000 1359.870000
2.815000 -184.285000 1363.540000
2.816000 -183.706000 1367.240000
2.817000 -183.299000 1370.720000
2.818000 -182.936000 1373.980000
2.819000 -183.693000 1377.360000
2.820000 -184.405000 1381.050000
2.821000 -182.751000 1384.660000
2.822000 -183.144000 1388.140000
2.823000 -183.221000 1391.820000
2.824000 -186.170000 1395.140000
2.825000 -184.859000 1398.520000
2.826000 -186.696000 1402.010000
2.827000 -185.018000 1405.960000
2.828000 -185.784000 1409.980000
2.829000 -186.445000 1413.820000
2.830000 -185.040000 1417.540000
2.831000 -185.699000 1421.240000
2.832000 -186.487000 1424.930000
2.833000 -185.578000 1428.670000
2.834000 -185.075000 1432.610000
2.835000 -185.253000 1436.490000
2.836000 -185.897000 1440.340000
2.837000 -186.377000 1444.670000
2.838000 -186.179000 1449.090000
2.839000 -185.768000 1453.560000
2.840000 -185.628000 1458.080000
2.841000 -185.517000 1462.360000
2.842000 -185.176000 1467.030000
2.843000 -185.162000 1471.920000
2.844000 -185.246000 1476.440000
2.845000 -185.669000 1481.030000
2.846000 -186.250000 1485.470000
2.847000 -186.274000 1490.300000
2.848000 -185.730000 1495.050000
2.849000 -185.631000 1499.470000
2.850000 -185.826000 1503.670000
2.851000 -186.002000 1507.740000
2.852000 -186.090000 1511.700000
2.853000 -186.105000 1515.730000
2.854000 -186.102000 1519.950000
2.855000 -186.137000 1524.090000
2.856000 -186.089000 1528.630000
2.857000 -185.934000 1532.960000
2.858000 -185.765000 1537.160000
2.859000 -185.534000 1541.600000
2.860000 -185.325000 1545.920000
2.861000 -185.282000 1550.090000
2.862000 -185.421000 1554.390000
2.863000 -185.559000 1558.620000
2.864000 -185.839000 1562.790000
2.865000 -186.006000 1566.840000
2.866000 -185.954000 1571.170000
2.867000 -185.710000 1575.190000
2.868000 -185.538000 1579.500000
2.869000 -185.460000 1583.880000
2.870000 -185.424000 1588.250000
2.871000 -185.505000 1592.220000
2.872000 -185.644000 1596.070000
2.873000 -185.813000 1600.490000
2.874000 -185.924000 1605.190000
2.875000 -185.888000 1609.920000
2.876000 -185.589000 1615.080000
2.877000 -185.516000 1619.840000
2.878000 -185.432000 1624.720000
2.879000 -185.473000 1629.330000
2.880000 -185.465000 1633.600000
2.881000 -185.544000 1637.830000
2.882000 -185.664000 1642.090000
2.883000 -185.746000 1646.290000
2.884000 -185.852000 1650.140000
2.885000 -185.959000 1654.270000
2.886000 -185.983000 1658.480000
2.887000 -185.964000 1662.460000
2.888000 -186.035000 1666.050000
2.889000 -186.099000 1670.250000
2.890000 -186.058000 1674.530000
2.891000 -185.947000 1678.630000
2.892000 -185.844000 1682.660000
2.893000 -185.747000 1687.000000
2.894000 -185.564000 1691.820000
2.895000 -185.437000 1696.720000
2.896000 -185.439000 1701.020000
2.897000 -185.603000 1704.860000
2.898000 -185.808000 1708.450000
2.899000 -185.982000 1712.290000
2.900000 -186.013000 1716.070000
2.901000 -185.903000 1719.730000
2.902000 -185.581000 1723.540000
2.903000 -185.420000 1727.630000
2.904000 -185.427000 1732.140000
2.905000 -185.387000 1736.630000
2.906000 -185.250000 1741.490000
2.907000 -185.272000 1746.340000
2.908000 -185.338000 1750.400000
2.909000 -185.780000 1754.590000
2.910000 -186.226000 1758.450000
2.911000 -186.426000 1762.380000
2.912000 -185.874000 1766.140000
2.913000 -184.760000 1770.090000
2.914000 -182.803000 1774.230000
2.915000 -184.543000 1779.040000
2.916000 -182.001000 1783.650000
2.917000 -178.380000 1787.730000
2.918000 -175.132000 1791.510000
2.919000 -175.523000 1795.750000
2.920000 -174.097000 1800.460000
2.921000 -175.448000 1804.930000
2.922000 -175.670000 1809.210000
2.923000 -178.105000 1813.310000
2.924000 -180.698000 1817.700000
2.925000 -184.355000 1822.270000
2.926000 -187.660000 1827.350000
2.927000 -191.286000 1832.130000
2.928000 -195.270000 1836.620000
2.929000 -199.254000 1841.110000
2.930000 -203.010000 1845.260000
2.931000 -206.048000 1849.540000
2.932000 -204.439000 1854.060000
2.933000 -201.895000 1858.720000
2.934000 -198.586000 1863.780000
2.935000 -195.001000 1868.630000
2.936000 -191.016000 1873.390000
2.937000 -187.214000 1877.590000
2.938000 -184.267000 1881.640000
2.939000 -180.556000 1885.780000
2.940000 -177.391000 1889.610000
2.941000 -173.932000 1893.390000
2.942000 -171.806000 1897.140000
2.943000 -173.904000 1900.420000
2.944000 -176.635000 1902.330000
2.945000 -180.270000 1903.050000
2.946000 -184.257000 1903.690000
2.947000 -187.861000 1904.610000
2.948000 -191.779000 1905.320000
2.949000 -196.294000 1906.470000
2.950000 -201.172000 1907.160000
2.951000 -206.399000 1908.130000
2.952000 -212.265000 1908.030000
2.953000 -218.258000 1906.460000
2.954000 -224.286000 1904.700000
2.955000 -230.383000 1903.010000
2.956000 -236.613000 1900.830000
2.957000 -242.874000 1899.000000
2.958000 -249.425000 1897.240000
2.959000 -256.121000 1895.920000
2.960000 -262.378000 1895.480000
2.961000 -268.113000 1896.210000
2.962000 -273.966000 1896.050000
2.963000 -279.518000 1894.960000
2.964000 -285.526000 1894.120000
2.965000 -291.209000 1893.540000
2.966000 -296.238000 1892.860000
2.967000 -300.705000 1891.620000
2.968000 -304.931000 1890.720000
2.969000 -309.322000 1890.110000
2.970000 -313.609000 1889.040000
2.971000 -317.722000 1887.910000
2.972000 -320.859000 1887.330000
2.973000 -324.654000 1886.740000
2.974000 -328.226000 1885.820000
2.975000 -330.861000 1884.940000
2.976000 -334.727000 1883.800000
2.977000 -337.320000 1882.670000
2.978000 -340.840000 1881.540000
2.979000 -344.062000 1880.610000
2.980000 -347.887000 1879.900000
2.981000 -351.356000 1879.420000
2.982000 -354.954000 1878.680000
2.983000 -358.536000 1877.610000
2.984000 -360.967000 1876.350000
2.985000 -364.523000 1875.030000
2.986000 -367.840000 1874.570000
2.987000 -371.485000 1874.290000
2.988000 -373.907000 1874.160000
2.989000 -377.480000 1873.520000
2.990000 -380.756000 1873.150000
2.991000 -384.421000 1872.560000
2.992000 -387.695000 1870.930000
2.993000 -391.182000 1868.900000
2.994000 -394.844000 1866.750000
2.995000 -398.438000 1865.560000
2.996000 -402.122000 1865.110000
2.997000 -405.760000 1864.800000
2.998000 -408.886000 1864.710000
2.999000 -412.210000 1864.780000
3.000000 -414.055000 1864.890000
3.001000 -414.111000 1864.230000
3.002000 -413.759000 1863.630000
3.003000 -413.244000 1862.850000
3.004000 -413.008000 1862.530000
3.005000 -412.932000 1861.960000
3.006000 -412.879000 1860.590000
3.007000 -413.027000 1859.210000
3.008000 -413.202000 1858.360000
3.009000 -413.476000 1857.510000
3.010000 -413.904000 1856.420000
3.011000 -414.090000 1855.250000
3.012000 -413.787000 1854.100000
3.013000 -412.723000 1852.910000
3.014000 -413.091000 1851.540000
3.015000 -413.041000 1850.660000
3.016000 -413.197000 1850.100000
3.017000 -413.381000 1849.780000
3.018000 -413.526000 1849.010000
3.019000 -413.567000 1848.150000
3.020000 -413.960000 1847.200000
3.021000 -414.052000 1846.140000
3.022000 -413.154000 1845.830000
3.023000 -412.694000 1845.750000
3.024000 -414.294000 1845.990000
3.025000 -413.039000 1846.280000
3.026000 -412.618000 1846.470000
3.027000 -413.657000 1846.710000
3.028000 -414.189000 1846.720000
3.029000 -413.505000 1846.690000
3.030000 -412.544000 1846.200000
3.031000 -414.439000 1845.460000
3.032000 -413.040000 1844.800000
3.033000 -412.860000 1844.260000
3.034000 -412.975000 1843.950000
3.035000 -413.016000 1844.110000
3.036000 -413.011000 1844.100000
3.037000 -412.975000 1844.060000
3.038000 -412.828000 1843.930000
3.039000 -412.939000 1843.760000
3.040000 -413.149000 1843.800000
3.041000 -413.430000 1844.070000
3.042000 -413.853000 1844.300000
3.043000 -414.085000 1844.660000
3.044000 -413.864000 1845.450000
3.045000 -413.632000 1846.240000
3.046000 -413.229000 1847.040000
3.047000 -412.897000 1848.330000
3.048000 -412.963000 1849.960000
3.049000 -412.930000 1852.310000
3.050000 -412.990000 1854.090000
3.051000 -413.016000 1855.380000
3.052000 -412.978000 1856.590000
3.053000 -413.016000 1858.780000
3.054000 -413.091000 1860.230000
3.055000 -413.066000 1861.690000
3.056000 -413.138000 1863.330000
3.057000 -413.124000 1864.700000
3.058000 -413.114000 1866.290000
3.059000 -413.198000 1867.750000
3.060000 -413.225000 1869.100000
3.061000 -413.302000 1870.860000
3.062000 -413.416000 1872.390000
3.063000 -413.477000 1873.530000
3.064000 -413.610000 1875.690000
3.065000 -413.486000 1878.060000
3.066000 -413.302000 1879.910000
3.067000 -413.242000 1881.930000
3.068000 -413.193000 1883.890000
3.069000 -413.062000 1885.260000
3.070000 -413.034000 1886.200000
3.071000 -413.028000 1887.370000
3.072000 -413.073000 1888.160000
3.073000 -413.070000 1889.110000
3.074000 -413.108000 1889.590000
3.075000 -413.147000 1890.260000
3.076000 -413.095000 1891.340000
3.077000 -413.111000 1892.850000
3.078000 -413.204000 1894.040000
3.079000 -413.208000 1894.780000
3.080000 -413.203000 1895.620000
3.081000 -413.234000 1896.760000
3.082000 -413.283000 1898.250000
3.083000 -413.319000 1899.570000
3.084000 -413.434000 1900.800000
3.085000 -413.526000 1901.850000
3.086000 -413.644000 1903.790000
3.087000 -413.683000 1906.100000
3.088000 -413.730000 1908.480000
3.089000 -413.638000 1910.980000
3.090000 -413.546000 1912.530000
3.091000 -413.402000 1914.590000
3.092000 -413.328000 1916.250000
3.093000 -413.318000 1917.210000
3.094000 -413.379000 1918.040000
3.095000 -413.275000 1919.490000
3.096000 -413.282000 1921.420000
3.097000 -413.233000 1922.490000
3.098000 -413.464000 1924.060000
3.099000 -413.651000 1925.570000
3.100000 -413.634000 1927.570000
3.101000 -413.660000 1929.540000
3.102000 -413.639000 1930.740000
3.103000 -413.628000 1931.610000
3.104000 -413.675000 1932.440000
3.105000 -413.723000 1932.640000
3.106000 -413.794000 1932.100000
3.107000 -413.782000 1931.660000
3.108000 -413.847000 1930.950000
3.109000 -414.109000 1930.890000
3.110000 -414.004000 1931.030000
3.111000 -413.468000 1930.890000
3.112000 -412.759000 1930.600000
3.113000 -414.406000 1930.280000
3.114000 -411.856000 1930.270000
3.115000 -411.809000 1930.500000
3.116000 -411.816000 1930.980000
3.117000 -411.842000 1931.630000
3.118000 -410.224000 1931.820000
3.119000 -412.102000 1932.000000
3.120000 -414.337000 1932.400000
3.121000 -412.360000 1932.510000
3.122000 -414.315000 1932.540000
3.123000 -417.365000 1932.930000
3.124000 -421.163000 1933.080000
3.125000 -425.212000 1932.750000
3.126000 -429.181000 1932.550000
3.127000 -433.264000 1932.470000
3.128000 -437.815000 1931.930000
3.129000 -442.458000 1931.100000
3.130000 -446.793000 1930.050000
3.131000 -451.364000 1928.770000
3.132000 -456.028000 1927.260000
3.133000 -460.348000 1925.480000
3.134000 -465.190000 1923.570000
3.135000 -469.698000 1921.850000
3.136000 -473.907000 1920.620000
3.137000 -477.893000 1919.440000
3.138000 -482.257000 1918.610000
3.139000 -486.547000 1918.050000
3.140000 -490.863000 1917.220000
3.141000 -495.287000 1915.850000
3.142000 -499.534000 1914.430000
3.143000 -504.013000 1913.610000
3.144000 -508.142000 1912.920000
3.145000 -511.490000 1912.020000
3.146000 -515.140000 1910.530000
3.147000 -517.926000 1909.700000
3.148000 -521.493000 1909.590000
3.149000 -524.099000 1909.220000
3.150000 -525.754000 1907.750000
3.151000 -525.756000 1907.030000
3.152000 -524.369000 1907.110000
3.153000 -525.307000 1906.680000
3.154000 -525.559000 1905.550000
3.155000 -524.760000 1905.060000
3.156000 -524.500000 1904.900000
3.157000 -525.479000 1904.710000
3.158000 -525.897000 1903.680000
3.159000 -525.439000 1902.780000
3.160000 -524.808000 1902.030000
3.161000 -528.083000 1901.800000
3.162000 -526.047000 1902.170000
3.163000 -522.958000 1902.710000
3.164000 -520.268000 1903.170000
3.165000 -517.796000 1903.360000
3.166000 -520.732000 1903.810000
3.167000 -523.950000 1904.050000
3.168000 -525.375000 1904.910000
3.169000 -525.781000 1906.090000
3.170000 -525.679000 1907.530000
3.171000 -525.548000 1909.850000
3.172000 -524.720000 1911.500000
3.173000 -524.511000 1912.260000
3.174000 -524.487000 1912.870000
3.175000 -524.882000 1913.360000
3.176000 -524.907000 1914.020000
3.177000 -525.835000 1915.030000
3.178000 -525.702000 1916.190000
3.179000 -525.039000 1917.430000
3.180000 -524.656000 1918.710000
3.181000 -524.407000 1919.700000
3.182000 -525.176000 1921.130000
3.183000 -525.799000 1922.610000
3.184000 -524.188000 1924.630000
3.185000 -522.073000 1926.360000
3.186000 -523.855000 1927.840000
3.187000 -522.306000 1929.450000
3.188000 -522.486000 1930.540000
3.189000 -523.876000 1931.560000
3.190000 -523.001000 1932.630000
3.191000 -522.472000 1933.590000
3.192000 -522.390000 1935.030000
3.193000 -522.331000 1936.850000
3.194000 -522.814000 1938.830000
3.195000 -523.596000 1940.480000
3.196000 -523.569000 1941.640000
3.197000 -522.731000 1942.250000
3.198000 -522.795000 1942.860000
3.199000 -519.729000 1943.530000
3.200000 -516.367000 1944.230000
3.201000 -512.723000 1945.080000
3.202000 -508.902000 1945.650000
3.203000 -504.912000 1945.930000
3.204000 -500.982000 1946.320000
3.205000 -497.392000 1946.590000
3.206000 -497.840000 1946.850000
3.207000 -496.342000 1947.090000
3.208000 -493.917000 1947.600000
3.209000 -490.566000 1948.830000
3.210000 -487.547000 1950.490000
3.211000 -484.327000 1952.220000
3.212000 -480.963000 1953.370000
3.213000 -477.106000 1954.240000
3.214000 -473.004000 1954.610000
3.215000 -470.208000 1955.320000
3.216000 -466.517000 1955.700000
3.217000 -462.653000 1956.530000
3.218000 -458.775000 1957.700000
3.219000 -454.639000 1959.380000
3.220000 -450.020000 1960.750000
3.221000 -444.987000 1961.850000
3.222000 -440.142000 1963.130000
3.223000 -435.147000 1964.200000
3.224000 -429.625000 1964.800000
3.225000 -424.313000 1966.760000
3.226000 -418.862000 1968.620000
3.227000 -413.408000 1970.100000
3.228000 -407.829000 1971.590000
3.229000 -402.114000 1973.140000
3.230000 -396.272000 1975.070000
3.231000 -390.460000 1976.730000
3.232000 -384.655000 1978.190000
3.233000 -379.350000 1979.540000
3.234000 -373.857000 1980.290000
3.235000 -369.273000 1981.390000
3.236000 -364.835000 1982.810000
3.237000 -359.597000 1984.620000
3.238000 -354.210000 1986.230000
3.239000 -348.332000 1988.140000
3.240000 -342.391000 1990.240000
3.241000 -336.215000 1991.810000
3.242000 -330.319000 1993.180000
3.243000 -324.914000 1994.360000
3.244000 -320.359000 1995.720000
3.245000 -315.960000 1996.880000
3.246000 -311.103000 1997.600000
3.247000 -306.673000 1997.940000
3.248000 -302.055000 1998.120000
3.249000 -298.073000 1998.310000
3.250000 -293.762000 1998.470000
3.251000 -289.341000 1998.570000
3.252000 -284.837000 1998.410000
3.253000 -280.289000 1997.730000
3.254000 -276.180000 1996.540000
3.255000 -272.073000 1994.540000
3.256000 -267.912000 1992.430000
3.257000 -264.043000 1989.980000
3.258000 -260.200000 1987.950000
3.259000 -257.592000 1986.390000
3.260000 -254.102000 1985.060000
3.261000 -251.277000 1982.950000
3.262000 -248.326000 1980.380000
3.263000 -245.781000 1978.720000
3.264000 -245.397000 1977.620000
3.265000 -248.099000 1976.450000
3.266000 -247.380000 1975.140000
3.267000 -248.868000 1973.550000
3.268000 -247.915000 1972.230000
3.269000 -247.290000 1971.220000
3.270000 -248.258000 1970.010000
3.271000 -248.672000 1969.040000
3.272000 -247.722000 1968.080000
3.273000 -247.385000 1967.230000
3.274000 -247.441000 1966.040000
3.275000 -249.096000 1964.930000
3.276000 -251.345000 1964.510000
3.277000 -254.263000 1964.510000
3.278000 -257.489000 1964.460000
3.279000 -260.131000 1963.790000
3.280000 -263.330000 1963.410000
3.281000 -266.817000 1963.150000
3.282000 -270.517000 1963.140000
3.283000 -273.116000 1963.380000
3.284000 -276.413000 1963.850000
3.285000 -280.508000 1964.880000
3.286000 -284.259000 1966.040000
3.287000 -287.786000 1967.040000
3.288000 -290.650000 1968.370000
3.289000 -290.148000 1970.350000
3.290000 -291.859000 1972.570000
3.291000 -289.857000 1974.360000
3.292000 -288.049000 1975.740000
3.293000 -288.402000 1976.910000
3.294000 -289.492000 1978.070000
3.295000 -288.783000 1979.110000
3.296000 -290.083000 1979.990000
3.297000 -291.606000 1980.760000
3.298000 -291.418000 1981.690000
3.299000 -293.845000 1982.510000
3.300000 -296.106000 1983.850000
3.301000 -299.070000 1985.090000
3.302000 -302.991000 1986.660000
3.303000 -306.795000 1988.110000
3.304000 -310.406000 1989.710000
3.305000 -313.771000 1991.210000
3.306000 -316.856000 1993.380000
3.307000 -320.259000 1995.540000
3.308000 -324.392000 1997.840000
3.309000 -328.974000 1999.670000
3.310000 -334.432000 2001.160000
3.311000 -339.958000 2002.760000
3.312000 -345.466000 2003.870000
3.313000 -350.011000 2004.400000
3.314000 -354.746000 2004.640000
3.315000 -360.175000 2004.790000
3.316000 -364.598000 2005.030000
3.317000 -367.818000 2005.230000
3.318000 -371.283000 2005.450000
3.319000 -373.511000 2005.380000
3.320000 -372.009000 2005.370000
3.321000 -372.018000 2005.230000
3.322000 -373.134000 2005.010000
3.323000 -371.748000 2004.970000
3.324000 -373.610000 2004.880000
3.325000 -376.197000 2004.810000
3.326000 -379.030000 2004.760000
3.327000 -382.626000 2004.620000
3.328000 -386.763000 2004.290000
3.329000 -390.759000 2003.920000
3.330000 -393.392000 2003.630000
3.331000 -397.051000 2003.600000
3.332000 -399.424000 2003.570000
3.333000 -401.931000 2003.590000
3.334000 -405.580000 2003.680000
3.335000 -408.267000 2004.090000
3.336000 -409.884000 2004.200000
3.337000 -406.722000 2004.580000
3.338000 -407.752000 2005.270000
3.339000 -406.513000 2005.660000
3.340000 -407.862000 2006.220000
3.341000 -406.548000 2006.700000
3.342000 -406.463000 2007.080000
3.343000 -407.520000 2007.770000
3.344000 -407.559000 2008.060000
3.345000 -407.296000 2008.620000
3.346000 -406.243000 2009.470000
3.347000 -406.665000 2010.510000
3.348000 -407.281000 2011.280000
3.349000 -407.360000 2012.150000
3.350000 -407.567000 2012.630000
3.351000 -407.723000 2013.130000
3.352000 -406.689000 2013.760000
3.353000 -406.375000 2014.200000
3.354000 -407.326000 2014.400000
3.355000 -407.649000 2014.930000
3.356000 -407.507000 2015.310000
3.357000 -406.826000 2015.610000
3.358000 -406.581000 2015.870000
3.359000 -406.400000 2016.010000
3.360000 -406.717000 2016.750000
3.361000 -407.256000 2017.550000
3.362000 -407.393000 2018.460000
3.363000 -407.543000 2018.920000
3.364000 -407.632000 2019.150000
3.365000 -407.482000 2019.840000
3.366000 -407.326000 2020.180000
3.367000 -407.053000 2020.160000
3.368000 -406.626000 2020.330000
3.369000 -406.277000 2020.050000
3.370000 -407.416000 2019.840000
3.371000 -407.694000 2019.130000
3.372000 -405.847000 2018.660000
3.373000 -403.947000 2017.790000
3.374000 -406.027000 2017.400000
3.375000 -407.869000 2016.940000
3.376000 -406.809000 2016.280000
3.377000 -406.345000 2015.730000
3.378000 -406.400000 2015.080000
3.379000 -407.159000 2014.540000
3.380000 -407.704000 2013.990000
3.381000 -406.964000 2013.530000
3.382000 -406.290000 2013.490000
3.383000 -406.842000 2013.440000
3.384000 -407.747000 2013.320000
3.385000 -406.151000 2013.440000
3.386000 -406.697000 2013.630000
3.387000 -407.146000 2013.930000
3.388000 -406.267000 2014.310000
3.389000 -407.144000 2014.380000
3.390000 -407.485000 2014.720000
3.391000 -407.523000 2014.850000
3.392000 -407.531000 2014.740000
3.393000 -407.484000 2014.410000
3.394000 -407.562000 2014.780000
3.395000 -407.579000 2015.440000
3.396000 -407.458000 2016.090000
3.397000 -407.264000 2015.880000
3.398000 -407.107000 2015.690000
3.399000 -406.932000 2014.500000
3.400000 -406.850000 2012.730000
3.401000 -406.755000 2010.380000
3.402000 -406.393000 2008.550000
3.403000 -406.395000 2006.960000
3.404000 -407.177000 2005.400000
3.405000 -407.621000 2003.940000
3.406000 -407.538000 2002.360000
3.407000 -406.351000 2001.140000
3.408000 -406.510000 2000.470000
3.409000 -407.802000 1999.160000
3.410000 -407.141000 1997.310000
3.411000 -406.251000 1995.190000
3.412000 -406.910000 1993.520000
3.413000 -407.719000 1992.660000
3.414000 -407.238000 1991.830000
3.415000 -406.397000 1990.790000
3.416000 -408.090000 1989.840000
3.417000 -410.106000 1989.140000
3.418000 -408.497000 1988.230000
3.419000 -410.757000 1987.500000
3.420000 -410.974000 1987.420000
3.421000 -412.070000 1987.170000
3.422000 -410.167000 1986.590000
3.423000 -408.103000 1985.810000
3.424000 -405.250000 1984.800000
3.425000 -404.916000 1983.630000
3.426000 -407.637000 1982.580000
3.427000 -410.009000 1981.810000
3.428000 -408.381000 1981.300000
3.429000 -409.329000 1980.930000
3.430000 -409.170000 1980.410000
3.431000 -408.551000 1980.160000
3.432000 -409.819000 1980.270000
3.433000 -409.500000 1980.490000
3.434000 -409.347000 1980.950000
3.435000 -409.322000 1981.150000
3.436000 -408.967000 1980.970000
3.437000 -408.721000 1980.490000
3.438000 -408.664000 1980.160000
3.439000 -408.644000 1979.510000
3.440000 -408.917000 1978.550000
3.441000 -409.448000 1978.340000
3.442000 -409.613000 1978.130000
3.443000 -409.640000 1977.990000
3.444000 -409.677000 1978.230000
3.445000 -409.599000 1978.460000
3.446000 -409.575000 1978.250000
3.447000 -409.296000 1977.950000
3.448000 -409.189000 1977.570000
3.449000 -409.003000 1976.930000
3.450000 -408.868000 1976.280000
3.451000 -408.785000 1976.110000
3.452000 -408.786000 1976.310000
3.453000 -408.788000 1976.280000
3.454000 -408.752000 1976.340000
3.455000 -408.738000 1976.520000
3.456000 -408.735000 1976.350000
3.457000 -408.768000 1976.580000
3.458000 -408.673000 1976.810000
3.459000 -408.678000 1977.060000
3.460000 -408.713000 1977.260000
3.461000 -408.754000 1977.620000
3.462000 -408.802000 1978.160000
3.463000 -408.754000 1978.540000
3.464000 -408.771000 1978.870000
3.465000 -408.908000 1979.620000
3.466000 -409.000000 1980.530000
3.467000 -409.058000 1981.270000
3.468000 -409.036000 1981.700000
3.469000 -409.136000 1982.110000
3.470000 -408.980000 1982.920000
3.471000 -409.012000 1984.410000
3.472000 -409.061000 1985.650000
3.473000 -408.875000 1985.910000
3.474000 -408.783000 1985.660000
3.475000 -408.785000 1985.350000
3.476000 -408.831000 1985.040000
3.477000 -408.894000 1984.800000
3.478000 -409.051000 1984.600000
3.479000 -408.821000 1984.420000
3.480000 -409.143000 1984.210000
3.481000 -409.360000 1983.800000
3.482000 -409.388000 1983.220000
3.483000 -409.313000 1982.700000
3.484000 -409.121000 1982.430000
3.485000 -409.014000 1982.480000
3.486000 -409.039000 1982.780000
3.487000 -408.789000 1982.640000
3.488000 -408.748000 1981.800000
3.489000 -408.809000 1981.020000
3.490000 -408.851000 1980.990000
3.491000 -408.977000 1981.660000
3.492000 -409.078000 1983.080000
3.493000 -409.090000 1984.920000
3.494000 -409.134000 1986.770000
3.495000 -409.174000 1988.830000
3.496000 -409.292000 1991.070000
3.497000 -409.356000 1993.260000
3.498000 -409.374000 1995.170000
3.499000 -409.448000 1997.110000
3.500000 -409.385000 1999.670000
3.501000 -409.308000 2002.680000
3.502000 -409.200000 2004.450000
3.503000 -409.116000 2006.000000
3.504000 -409.029000 2007.760000
3.505000 -408.903000 2010.120000
3.506000 -408.880000 2011.920000
3.507000 -408.994000 2012.810000
3.508000 -409.155000 2013.520000
3.509000 -409.305000 2014.440000
3.510000 -409.443000 2015.620000
3.511000 -409.394000 2016.460000
3.512000 -409.283000 2017.200000
3.513000 -409.013000 2017.840000
3.514000 -408.936000 2018.470000
3.515000 -408.941000 2018.290000
3.516000 -408.939000 2017.620000
3.517000 -408.910000 2017.710000
3.518000 -409.100000 2018.340000
3.519000 -409.234000 2018.980000
3.520000 -409.385000 2020.110000
3.521000 -409.446000 2021.360000
3.522000 -409.380000 2023.290000
3.523000 -409.376000 2025.610000
3.524000 -409.242000 2027.200000
3.525000 -409.110000 2028.560000
3.526000 -408.961000 2030.350000
3.527000 -408.853000 2032.810000
3.528000 -408.794000 2035.270000
3.529000 -408.780000 2037.980000
3.530000 -408.813000 2039.880000
3.531000 -408.855000 2040.800000
3.532000 -408.863000 2041.610000
3.533000 -408.669000 2042.810000
3.534000 -408.856000 2044.940000
3.535000 -409.023000 2047.220000
3.536000 -409.060000 2049.260000
3.537000 -409.051000 2051.010000
3.538000 -409.054000 2052.210000
3.539000 -409.137000 2052.810000
3.540000 -409.226000 2053.470000
3.541000 -409.176000 2053.780000
3.542000 -409.029000 2054.460000
3.543000 -409.189000 2055.280000
3.544000 -409.385000 2056.610000
3.545000 -409.452000 2058.310000
3.546000 -409.493000 2059.930000
3.547000 -409.500000 2061.060000
3.548000 -409.501000 2061.900000
3.549000 -409.434000 2062.260000
3.550000 -409.436000 2062.800000
3.551000 -409.327000 2064.190000
3.552000 -409.300000 2065.060000
3.553000 -409.104000 2065.320000
3.554000 -408.988000 2065.550000
3.555000 -409.003000 2065.760000
3.556000 -408.926000 2065.360000
3.557000 -408.944000 2064.700000
3.558000 -409.029000 2063.910000
3.559000 -409.114000 2063.890000
3.560000 -409.293000 2065.360000
3.561000 -409.369000 2067.070000
3.562000 -409.433000 2069.180000
3.563000 -409.419000 2071.660000
3.564000 -409.359000 2073.030000
3.565000 -409.272000 2074.370000
3.566000 -409.279000 2076.240000
3.567000 -409.130000 2078.770000
3.568000 -409.050000 2081.130000
3.569000 -408.876000 2083.820000
3.570000 -408.978000 2085.810000
3.571000 -409.014000 2087.030000
3.572000 -409.086000 2087.710000
3.573000 -409.094000 2089.130000
3.574000 -408.990000 2091.050000
3.575000 -409.001000 2093.050000
3.576000 -408.969000 2095.050000
3.577000 -408.853000 2097.980000
3.578000 -408.829000 2100.990000
3.579000 -408.912000 2103.600000
3.580000 -408.851000 2106.230000
3.581000 -408.881000 2109.510000
3.582000 -408.853000 2112.940000
3.583000 -408.924000 2116.650000
3.584000 -408.917000 2120.520000
3.585000 -408.895000 2124.150000
3.586000 -408.896000 2127.510000
3.587000 -408.911000 2130.720000
3.588000 -408.856000 2134.600000
3.589000 -408.869000 2138.520000
3.590000 -408.926000 2142.000000
3.591000 -408.900000 2144.760000
3.592000 -408.919000 2147.520000
3.593000 -408.905000 2150.470000
3.594000 -408.996000 2153.390000
3.595000 -409.090000 2156.600000
3.596000 -409.289000 2160.310000
3.597000 -409.345000 2164.170000
3.598000 -409.442000 2168.360000
3.599000 -409.470000 2172.550000
3.600000 -409.508000 2176.580000
3.601000 -409.451000 2180.770000
3.602000 -409.388000 2184.970000
3.603000 -409.450000 2188.810000
3.604000 -409.235000 2192.670000
3.605000 -409.316000 2196.930000
3.606000 -409.489000 2201.680000
3.607000 -409.484000 2206.890000
3.608000 -409.439000 2211.710000
3.609000 -409.579000 2216.390000
3.610000 -409.563000 2221.080000
3.611000 -409.535000 2225.790000
3.612000 -409.521000 2230.630000
3.613000 -409.479000 2235.630000
3.614000 -409.294000 2240.820000
3.615000 -408.905000 2246.040000
3.616000 -408.782000 2250.940000
3.617000 -408.720000 2255.790000
3.618000 -408.664000 2260.430000
3.619000 -408.632000 2265.010000
3.620000 -408.647000 2270.090000
3.621000 -408.681000 2274.990000
3.622000 -408.597000 2279.660000
3.623000 -408.760000 2284.560000
3.624000 -408.888000 2289.010000
3.625000 -409.079000 2293.140000
3.626000 -409.287000 2297.090000
3.627000 -409.334000 2301.380000
3.628000 -409.339000 2305.220000
3.629000 -409.498000 2308.930000
3.630000 -409.484000 2312.720000
3.631000 -409.475000 2316.590000
3.632000 -409.543000 2320.570000
3.633000 -409.415000 2324.180000
3.634000 -409.234000 2327.690000
3.635000 -409.241000 2331.190000
3.636000 -409.625000 2334.830000
3.637000 -409.714000 2338.140000
3.638000 -409.437000 2342.200000
3.639000 -408.559000 2346.500000
3.640000 -408.622000 2350.840000
3.641000 -409.361000 2355.130000
3.642000 -409.903000 2358.730000
3.643000 -409.409000 2362.580000
3.644000 -408.416000 2366.140000
3.645000 -409.147000 2369.590000
3.646000 -406.746000 2372.960000
3.647000 -407.616000 2376.340000
3.648000 -407.437000 2379.480000
3.649000 -407.454000 2382.610000
3.650000 -407.483000 2385.650000
3.651000 -407.500000 2388.560000
3.652000 -407.322000 2391.230000
3.653000 -407.365000 2394.040000
3.654000 -407.323000 2396.810000
3.655000 -406.748000 2399.300000
3.656000 -406.256000 2401.580000
3.657000 -408.171000 2403.200000
3.658000 -410.504000 2404.430000
3.659000 -411.352000 2405.740000
3.660000 -408.979000 2407.390000
3.661000 -409.706000 2409.280000
3.662000 -408.193000 2410.810000
3.663000 -409.898000 2412.720000
3.664000 -409.509000 2414.150000
3.665000 -408.750000 2416.340000
3.666000 -408.615000 2418.460000
3.667000 -408.679000 2420.490000
3.668000 -408.734000 2423.060000
3.669000 -408.884000 2425.550000
3.670000 -408.855000 2428.260000
3.671000 -408.930000 2430.500000
3.672000 -409.324000 2432.430000
3.673000 -409.867000 2434.550000
3.674000 -409.593000 2437.310000
3.675000 -409.590000 2440.060000
3.676000 -409.228000 2442.880000
3.677000 -408.355000 2445.230000
3.678000 -408.775000 2447.240000
3.679000 -409.282000 2449.030000
3.680000 -409.386000 2451.620000
3.681000 -409.444000 2455.180000
3.682000 -409.790000 2458.520000
3.683000 -409.112000 2462.170000
3.684000 -409.048000 2465.610000
3.685000 -409.042000 2469.430000
3.686000 -409.164000 2473.250000
3.687000 -409.163000 2476.830000
3.688000 -409.288000 2480.700000
3.689000 -409.114000 2484.560000
3.690000 -409.099000 2487.910000
3.691000 -409.040000 2490.880000
3.692000 -409.012000 2494.090000
3.693000 -409.042000 2497.600000
3.694000 -409.228000 2501.250000
3.695000 -409.251000 2504.600000
3.696000 -409.223000 2507.600000
3.697000 -409.133000 2510.640000
3.698000 -409.201000 2514.040000
3.699000 -409.241000 2517.230000
3.700000 -409.132000 2520.410000
3.701000 -409.196000 2523.370000
3.702000 -409.154000 2525.960000
3.703000 -409.242000 2528.300000
3.704000 -409.199000 2530.410000
3.705000 -409.194000 2533.240000
3.706000 -409.263000 2536.360000
3.707000 -409.236000 2539.920000
3.708000 -409.193000 2543.390000
3.709000 -409.263000 2546.410000
3.710000 -409.220000 2549.190000
3.711000 -409.258000 2551.370000
3.712000 -409.136000 2551.980000
3.713000 -409.075000 2552.110000
3.714000 -408.940000 2552.210000
3.715000 -409.040000 2551.960000
3.716000 -409.063000 2551.580000
3.717000 -409.305000 2550.910000
3.718000 -409.441000 2549.930000
3.719000 -409.427000 2548.930000
3.720000 -409.388000 2548.000000
3.721000 -409.146000 2546.730000
3.722000 -409.098000 2546.000000
3.723000 -409.003000 2545.420000
3.724000 -408.886000 2544.780000
3.725000 -408.764000 2544.160000
3.726000 -408.726000 2543.790000
3.727000 -408.704000 2543.050000
3.728000 -408.642000 2542.120000
3.729000 -408.916000 2541.750000
3.730000 -409.240000 2542.170000
3.731000 -409.746000 2542.140000
3.732000 -409.766000 2542.660000
3.733000 -408.918000 2543.180000
3.734000 -408.562000 2543.370000
3.735000 -408.629000 2543.800000
3.736000 -408.995000 2544.770000
3.737000 -409.105000 2546.510000
3.738000 -408.882000 2548.220000
3.739000 -408.699000 2549.870000
3.740000 -408.710000 2551.820000
3.741000 -408.760000 2552.810000
3.742000 -408.805000 2553.400000
3.743000 -408.724000 2553.960000
3.744000 -408.674000 2554.390000
3.745000 -408.748000 2554.710000
3.746000 -408.707000 2555.230000
3.747000 -408.800000 2555.670000
3.748000 -409.370000 2556.500000
3.749000 -409.759000 2557.310000
3.750000 -409.874000 2558.440000
3.751000 -409.560000 2559.560000
3.752000 -409.419000 2560.620000
3.753000 -408.542000 2561.430000
3.754000 -408.643000 2562.350000
3.755000 -409.848000 2563.720000
3.756000 -408.026000 2564.280000
3.757000 -405.457000 2564.850000
3.758000 -402.763000 2565.260000
3.759000 -399.912000 2565.700000
3.760000 -397.339000 2566.100000
3.761000 -393.605000 2566.960000
3.762000 -390.665000 2567.790000
3.763000 -388.741000 2568.630000
3.764000 -386.559000 2569.580000
3.765000 -383.652000 2570.860000
3.766000 -379.963000 2572.210000
3.767000 -376.468000 2574.190000
3.768000 -373.351000 2575.580000
3.769000 -369.729000 2577.480000
3.770000 -366.992000 2579.460000
3.771000 -363.081000 2580.860000
3.772000 -359.333000 2582.250000
3.773000 -356.705000 2583.300000
3.774000 -359.449000 2583.990000
3.775000 -363.074000 2584.140000
3.776000 -367.136000 2584.470000
3.777000 -371.074000 2584.740000
3.778000 -374.651000 2584.920000
3.779000 -379.211000 2585.050000
3.780000 -384.403000 2584.910000
3.781000 -389.360000 2584.950000
3.782000 -394.602000 2584.820000
3.783000 -399.619000 2584.510000
3.784000 -404.338000 2584.170000
3.785000 -408.950000 2583.420000
3.786000 -413.976000 2582.650000
3.787000 -418.998000 2582.390000
3.788000 -423.930000 2582.710000
3.789000 -429.127000 2583.040000
3.790000 -433.614000 2583.060000
3.791000 -437.968000 2583.350000
3.792000 -442.288000 2583.870000
3.793000 -447.031000 2584.360000
3.794000 -452.132000 2585.210000
3.795000 -457.269000 2586.510000
3.796000 -462.798000 2587.770000
3.797000 -468.311000 2588.960000
3.798000 -473.740000 2590.120000
3.799000 -479.029000 2591.700000
3.800000 -484.017000 2593.580000
3.801000 -489.336000 2596.020000
3.802000 -494.471000 2598.900000
3.803000 -500.292000 2601.040000
3.804000 -506.658000 2603.450000
3.805000 -513.117000 2606.190000
3.806000 -519.684000 2609.620000
3.807000 -526.173000 2613.030000
3.808000 -532.729000 2615.890000
3.809000 -539.237000 2618.450000
3.810000 -545.550000 2620.260000
3.811000 -551.460000 2622.660000
3.812000 -556.891000 2625.300000
3.813000 -562.546000 2628.600000
3.814000 -567.993000 2631.420000
3.815000 -573.964000 2633.360000
3.816000 -579.952000 2634.880000
3.817000 -585.757000 2636.620000
3.818000 -591.137000 2638.390000
3.819000 -596.835000 2639.820000
3.820000 -602.551000 2641.480000
3.821000 -608.006000 2643.680000
3.822000 -613.535000 2645.720000
3.823000 -618.934000 2648.390000
3.824000 -624.484000 2651.310000
3.825000 -629.625000 2654.120000
3.826000 -635.174000 2656.980000
3.827000 -640.316000 2659.320000
3.828000 -645.630000 2661.670000
3.829000 -650.965000 2664.720000
3.830000 -656.857000 2667.520000
3.831000 -662.690000 2670.510000
3.832000 -668.129000 2673.520000
3.833000 -673.440000 2676.390000
3.834000 -678.758000 2679.220000
3.835000 -684.495000 2681.510000
3.836000 -689.773000 2683.010000
3.837000 -695.685000 2683.980000
3.838000 -701.685000 2685.270000
3.839000 -707.732000 2686.830000
3.840000 -713.595000 2688.410000
3.841000 -719.674000 2690.230000
3.842000 -725.788000 2692.670000
3.843000 -731.933000 2694.790000
3.844000 -738.184000 2696.820000
3.845000 -744.151000 2699.390000
3.846000 -749.741000 2701.880000
3.847000 -755.302000 2703.980000
3.848000 -760.783000 2706.200000
3.849000 -766.654000 2707.870000
3.850000 -772.921000 2709.170000
3.851000 -779.288000 2710.250000
3.852000 -785.352000 2711.580000
3.853000 -791.337000 2713.240000
3.854000 -797.043000 2715.340000
3.855000 -802.554000 2717.080000
3.856000 -807.921000 2718.230000
3.857000 -813.093000 2719.300000
3.858000 -818.068000 2720.300000
3.859000 -822.367000 2721.330000
3.860000 -826.586000 2722.540000
3.861000 -831.303000 2723.700000
3.862000 -835.651000 2724.860000
3.863000 -836.516000 2725.710000
3.864000 -833.067000 2726.980000
3.865000 -828.925000 2729.230000
3.866000 -824.488000 2731.670000
3.867000 -819.570000 2734.120000
3.868000 -814.367000 2736.510000
3.869000 -809.119000 2738.660000
3.870000 -803.586000 2740.480000
3.871000 -798.518000 2741.900000
3.872000 -793.171000 2744.290000
3.873000 -788.113000 2747.330000
3.874000 -782.777000 2750.580000
3.875000 -777.453000 2753.200000
3.876000 -771.980000 2755.010000
3.877000 -766.056000 2756.560000
3.878000 -759.892000 2758.070000
3.879000 -753.965000 2760.190000
3.880000 -748.480000 2762.170000
3.881000 -742.285000 2764.050000
3.882000 -735.669000 2765.650000
3.883000 -728.722000 2767.680000
3.884000 -722.062000 2770.170000
3.885000 -715.456000 2772.900000
3.886000 -708.895000 2775.150000
3.887000 -702.102000 2777.620000
3.888000 -695.523000 2780.560000
3.889000 -689.017000 2783.290000
3.890000 -682.598000 2785.560000
3.891000 -676.428000 2787.520000
3.892000 -670.497000 2790.370000
3.893000 -664.768000 2793.460000
3.894000 -658.830000 2796.680000
3.895000 -652.848000 2799.920000
3.896000 -646.739000 2803.300000
3.897000 -640.898000 2806.620000
3.898000 -635.341000 2810.440000
3.899000 -629.491000 2814.300000
3.900000 -623.546000 2818.320000
3.901000 -617.716000 2821.920000
3.902000 -612.354000 2825.790000
3.903000 -607.406000 2829.530000
3.904000 -602.044000 2833.490000
3.905000 -596.928000 2837.510000
3.906000 -592.664000 2841.380000
3.907000 -588.616000 2845.390000
3.908000 -584.042000 2849.560000
3.909000 -579.317000 2853.600000
3.910000 -574.815000 2857.440000
3.911000 -569.563000 2861.360000
3.912000 -564.626000 2865.400000
3.913000 -559.688000 2869.150000
3.914000 -555.866000 2872.500000
3.915000 -552.538000 2875.830000
3.916000 -550.084000 2879.390000
3.917000 -551.942000 2882.860000
3.918000 -554.112000 2886.580000
3.919000 -556.116000 2889.950000
3.920000 -555.155000 2893.420000
3.921000 -554.411000 2896.770000
3.922000 -554.773000 2900.320000
3.923000 -555.760000 2903.860000
3.924000 -555.425000 2907.510000
3.925000 -554.759000 2911.070000
3.926000 -554.416000 2914.080000
3.927000 -555.636000 2915.770000
3.928000 -555.978000 2917.100000
3.929000 -554.803000 2918.370000
3.930000 -555.613000 2919.340000
3.931000 -554.128000 2920.600000
3.932000 -554.986000 2922.770000
3.933000 -554.635000 2924.880000
3.934000 -555.058000 2926.650000
3.935000 -555.519000 2928.090000
3.936000 -555.819000 2928.880000
3.937000 -555.731000 2929.760000
3.938000 -558.873000 2930.750000
3.939000 -562.726000 2931.780000
3.940000 -566.744000 2932.700000
3.941000 -570.571000 2933.200000
3.942000 -573.294000 2934.050000
3.943000 -571.346000 2935.010000
3.944000 -573.163000 2935.930000
3.945000 -572.478000 2936.560000
3.946000 -571.404000 2936.810000
3.947000 -572.004000 2936.130000
3.948000 -572.118000 2935.090000
3.949000 -572.599000 2934.710000
3.950000 -572.808000 2934.090000
3.951000 -573.024000 2933.740000
3.952000 -572.882000 2933.620000
3.953000 -572.723000 2933.390000
3.954000 -572.605000 2932.640000
3.955000 -572.565000 2932.060000
3.956000 -572.579000 2931.620000
3.957000 -572.380000 2931.200000
3.958000 -572.350000 2930.860000
3.959000 -572.314000 2930.900000
3.960000 -572.312000 2930.240000
3.961000 -572.466000 2929.980000
3.962000 -572.390000 2929.680000
3.963000 -572.547000 2929.360000
3.964000 -572.542000 2929.000000
3.965000 -572.600000 2928.760000
3.966000 -572.784000 2927.960000
3.967000 -572.760000 2927.080000
3.968000 -572.890000 2927.090000
3.969000 -572.650000 2926.920000
3.970000 -572.724000 2926.960000
3.971000 -572.811000 2926.960000
3.972000 -572.770000 2926.800000
3.973000 -572.520000 2926.300000
3.974000 -572.163000 2926.410000
3.975000 -571.828000 2926.520000
3.976000 -572.015000 2927.050000
3.977000 -572.802000 2927.760000
3.978000 -573.011000 2928.700000
3.979000 -572.168000 2929.840000
3.980000 -571.655000 2930.580000
3.981000 -573.125000 2930.990000
3.982000 -572.463000 2931.890000
3.983000 -571.793000 2932.790000
3.984000 -571.981000 2933.690000
3.985000 -572.996000 2934.970000
3.986000 -572.942000 2936.690000
3.987000 -571.705000 2938.140000
3.988000 -572.285000 2939.750000
3.989000 -573.127000 2941.310000
3.990000 -571.440000 2943.170000
3.991000 -573.155000 2945.190000
3.992000 -572.865000 2946.990000
3.993000 -571.892000 2948.710000
3.994000 -571.819000 2951.070000
3.995000 -572.392000 2953.550000
3.996000 -573.096000 2956.100000
3.997000 -572.722000 2958.710000
3.998000 -571.903000 2961.520000
3.999000 -571.741000 2964.260000
4.000000 -572.783000 2967.010000
4.001000 -573.065000 2969.570000
4.002000 -572.230000 2972.170000
4.003000 -571.750000 2975.350000
4.004000 -572.479000 2978.260000
4.005000 -572.978000 2981.370000
4.006000 -573.099000 2984.880000
4.007000 -572.578000 2988.160000
4.008000 -572.322000 2991.610000
4.009000 -572.084000 2995.150000
4.010000 -571.829000 2997.750000
4.011000 -571.979000 2999.600000
4.012000 -571.950000 3001.400000
4.013000 -571.859000 3003.690000
4.014000 -571.975000 3006.640000
4.015000 -572.011000 3009.640000
4.016000 -572.100000 3012.350000
4.017000 -572.200000 3014.540000
4.018000 -572.091000 3016.620000
4.019000 -572.024000 3018.740000
4.020000 -572.096000 3020.690000
4.021000 -572.118000 3022.600000
4.022000 -572.173000 3024.620000
4.023000 -572.128000 3026.410000
4.024000 -572.088000 3028.260000
4.025000 -572.100000 3030.350000
4.026000 -572.008000 3032.470000
4.027000 -572.069000 3033.860000
4.028000 -572.057000 3034.920000
4.029000 -571.991000 3036.390000
4.030000 -572.024000 3038.120000
4.031000 -571.954000 3040.160000
4.032000 -571.962000 3042.020000
4.033000 -572.198000 3043.710000
4.034000 -572.401000 3045.480000
4.035000 -572.478000 3047.350000
4.036000 -572.756000 3048.520000
4.037000 -572.937000 3049.110000
4.038000 -572.956000 3050.130000
4.039000 -572.879000 3051.260000
4.040000 -572.433000 3052.620000
4.041000 -572.025000 3054.260000
4.042000 -571.806000 3056.520000
4.043000 -572.142000 3059.190000
4.044000 -573.025000 3061.560000
4.045000 -573.027000 3064.330000
4.046000 -572.151000 3067.560000
4.047000 -571.696000 3070.630000
4.048000 -572.377000 3072.650000
4.049000 -572.904000 3074.660000
4.050000 -573.012000 3077.440000
4.051000 -572.864000 3080.010000
4.052000 -572.388000 3082.420000
4.053000 -571.977000 3084.960000
4.054000 -571.875000 3088.020000
4.055000 -572.065000 3091.120000
4.056000 -572.366000 3094.500000
4.057000 -572.592000 3097.920000
4.058000 -572.742000 3101.490000
4.059000 -572.939000 3105.140000
4.060000 -572.974000 3108.100000
4.061000 -572.518000 3110.970000
4.062000 -572.180000 3113.660000
4.063000 -572.109000 3116.380000
4.064000 -571.967000 3118.960000
4.065000 -571.918000 3121.330000
4.066000 -571.852000 3123.680000
4.067000 -571.870000 3125.960000
4.068000 -572.091000 3127.920000
4.069000 -572.428000 3129.380000
4.070000 -572.942000 3130.530000
4.071000 -572.963000 3131.340000
4.072000 -572.852000 3131.930000
4.073000 -572.802000 3132.870000
4.074000 -572.537000 3133.730000
4.075000 -572.166000 3134.950000
4.076000 -572.086000 3136.180000
4.077000 -572.029000 3137.290000
4.078000 -571.883000 3138.370000
4.079000 -571.893000 3139.560000
4.080000 -571.991000 3140.920000
4.081000 -572.365000 3142.520000
4.082000 -572.976000 3144.040000
4.083000 -572.997000 3145.820000
4.084000 -572.712000 3147.860000
4.085000 -572.182000 3150.630000
4.086000 -571.868000 3153.440000
4.087000 -571.905000 3156.300000
4.088000 -571.946000 3158.590000
4.089000 -571.996000 3160.770000
4.090000 -572.121000 3162.840000
4.091000 -572.661000 3164.760000
4.092000 -572.928000 3166.770000
4.093000 -572.914000 3169.170000
4.094000 -572.757000 3171.260000
4.095000 -572.630000 3173.010000
4.096000 -572.523000 3174.700000
4.097000 -572.523000 3176.240000
4.098000 -572.691000 3177.990000
4.099000 -572.775000 3179.920000
4.100000 -572.796000 3181.830000
4.101000 -572.827000 3183.240000
4.102000 -572.648000 3184.240000
4.103000 -572.335000 3185.210000
4.104000 -572.165000 3185.980000
4.105000 -572.352000 3187.150000
4.106000 -572.474000 3188.490000
4.107000 -572.622000 3190.070000
4.108000 -572.698000 3191.340000
4.109000 -572.697000 3192.120000
4.110000 -572.622000 3192.780000
4.111000 -572.639000 3193.470000
4.112000 -572.692000 3194.240000
4.113000 -572.603000 3195.180000
4.114000 -572.333000 3196.570000
4.115000 -572.108000 3198.310000
4.116000 -572.237000 3199.770000
4.117000 -572.341000 3200.770000
4.118000 -572.417000 3201.580000
4.119000 -572.511000 3202.250000
4.120000 -572.544000 3202.950000
4.121000 -572.464000 3203.500000
4.122000 -572.320000 3204.170000
4.123000 -572.223000 3204.710000
4.124000 -572.214000 3205.490000
4.125000 -572.298000 3206.500000
4.126000 -572.425000 3207.720000
4.127000 -572.523000 3208.810000
4.128000 -572.455000 3210.140000
4.129000 -572.405000 3211.630000
4.130000 -572.337000 3212.820000
4.131000 -572.260000 3213.790000
4.132000 -572.462000 3214.930000
4.133000 -572.486000 3215.580000
4.134000 -572.406000 3216.210000
4.135000 -572.353000 3217.040000
4.136000 -572.275000 3217.790000
4.137000 -572.298000 3218.320000
4.138000 -572.259000 3219.240000
4.139000 -572.350000 3220.310000
4.140000 -572.542000 3221.340000
4.141000 -572.522000 3222.010000
4.142000 -572.533000 3222.500000
4.143000 -572.550000 3223.020000
4.144000 -572.572000 3223.490000
4.145000 -572.414000 3224.020000
4.146000 -572.334000 3224.480000
4.147000 -572.353000 3225.010000
4.148000 -572.339000 3224.980000
4.149000 -572.277000 3225.150000
4.150000 -572.180000 3225.210000
4.151000 -572.257000 3225.130000
4.152000 -572.327000 3224.940000
4.153000 -572.482000 3225.220000
4.154000 -572.551000 3225.750000
4.155000 -572.589000 3226.520000
4.156000 -572.523000 3227.540000
4.157000 -572.507000 3228.470000
4.158000 -572.426000 3228.860000
4.159000 -572.453000 3229.480000
4.160000 -572.407000 3229.850000
4.161000 -572.407000 3229.690000
4.162000 -572.438000 3230.080000
4.163000 -572.465000 3230.560000
4.164000 -572.443000 3230.660000
4.165000 -572.434000 3230.260000
4.166000 -572.405000 3229.710000
4.167000 -572.391000 3229.300000
4.168000 -572.441000 3229.220000
4.169000 -572.467000 3228.810000
4.170000 -572.409000 3228.030000
4.171000 -572.384000 3227.130000
4.172000 -572.401000 3226.130000
4.173000 -572.381000 3225.420000
4.174000 -572.435000 3224.690000
4.175000 -572.627000 3224.390000
4.176000 -572.568000 3224.260000
4.177000 -572.589000 3224.240000
4.178000 -572.477000 3224.040000
4.179000 -572.459000 3224.120000
4.180000 -572.411000 3223.600000
4.181000 -572.474000 3222.640000
4.182000 -572.482000 3221.750000
4.183000 -572.404000 3220.940000
4.184000 -572.441000 3219.870000
4.185000 -572.322000 3218.380000
4.186000 -572.157000 3216.470000
4.187000 -572.174000 3214.810000
4.188000 -572.010000 3213.700000
4.189000 -572.019000 3212.500000
4.190000 -572.120000 3210.970000
4.191000 -572.083000 3209.070000
4.192000 -572.227000 3207.680000
4.193000 -572.387000 3206.830000
4.194000 -572.541000 3206.140000
4.195000 -572.782000 3205.610000
4.196000 -572.737000 3204.780000
4.197000 -572.766000 3203.350000
4.198000 -572.689000 3201.390000
4.199000 -572.553000 3199.210000
4.200000 -572.477000 3196.610000
4.201000 -572.629000 3193.900000
4.202000 -572.650000 3192.160000
4.203000 -572.507000 3190.090000
4.204000 -572.389000 3187.970000
4.205000 -572.321000 3186.140000
4.206000 -572.468000 3185.370000
4.207000 -572.361000 3185.370000
4.208000 -572.459000 3185.750000
4.209000 -572.461000 3186.670000
4.210000 -572.505000 3188.100000
4.211000 -572.405000 3189.150000
4.212000 -572.452000 3189.540000
4.213000 -572.279000 3189.940000
4.214000 -572.299000 3190.020000
4.215000 -572.229000 3189.490000
4.216000 -572.295000 3189.160000
4.217000 -572.402000 3189.050000
4.218000 -572.446000 3189.070000
4.219000 -572.547000 3189.060000
4.220000 -572.795000 3188.900000
4.221000 -572.874000 3188.830000
4.222000 -572.860000 3188.360000
4.223000 -572.904000 3187.360000
4.224000 -572.899000 3186.300000
4.225000 -572.991000 3185.840000
4.226000 -572.896000 3185.490000
4.227000 -572.779000 3185.010000
4.228000 -572.329000 3184.680000
4.229000 -572.197000 3183.850000
4.230000 -572.077000 3182.710000
4.231000 -572.347000 3181.420000
4.232000 -572.372000 3180.560000
4.233000 -572.088000 3180.390000
4.234000 -572.122000 3180.730000
4.235000 -572.337000 3181.140000
4.236000 -572.566000 3181.480000
4.237000 -572.109000 3181.610000
4.238000 -571.877000 3181.470000
4.239000 -573.653000 3181.450000
4.240000 -575.886000 3181.840000
4.241000 -579.241000 3181.050000
4.242000 -581.982000 3180.040000
4.243000 -580.243000 3179.630000
4.244000 -580.625000 3179.910000
4.245000 -581.800000 3180.250000
4.246000 -581.143000 3180.870000
4.247000 -580.549000 3181.300000
4.248000 -580.262000 3182.540000
4.249000 -581.472000 3183.300000
4.250000 -581.666000 3183.720000
4.251000 -581.414000 3183.540000
4.252000 -581.202000 3183.010000
4.253000 -580.575000 3181.760000
4.254000 -580.342000 3180.360000
4.255000 -580.814000 3178.450000
4.256000 -581.872000 3177.560000
4.257000 -580.781000 3177.710000
4.258000 -580.256000 3177.960000
4.259000 -581.892000 3177.850000
4.260000 -580.548000 3177.860000
4.261000 -581.253000 3177.840000
4.262000 -577.702000 3178.270000
4.263000 -573.618000 3178.730000
4.264000 -569.361000 3179.640000
4.265000 -565.564000 3180.440000
4.266000 -563.293000 3181.610000
4.267000 -560.265000 3183.400000
4.268000 -556.944000 3184.850000
4.269000 -557.793000 3186.180000
4.270000 -557.952000 3187.240000
4.271000 -558.007000 3188.200000
4.272000 -557.186000 3189.620000
4.273000 -556.640000 3191.410000
4.274000 -557.283000 3192.850000
4.275000 -558.224000 3194.490000
4.276000 -556.687000 3195.750000
4.277000 -557.204000 3196.520000
4.278000 -558.181000 3197.200000
4.279000 -557.169000 3198.030000
4.280000 -556.904000 3199.430000
4.281000 -558.347000 3200.880000
4.282000 -560.856000 3201.780000
4.283000 -564.571000 3202.470000
4.284000 -568.427000 3202.310000
4.285000 -571.437000 3201.860000
4.286000 -573.126000 3201.390000
4.287000 -572.163000 3200.820000
4.288000 -573.871000 3200.210000
4.289000 -574.595000 3199.390000
4.290000 -575.480000 3198.400000
4.291000 -573.591000 3197.400000
4.292000 -571.578000 3196.580000
4.293000 -573.234000 3195.240000
4.294000 -571.688000 3192.860000
4.295000 -572.308000 3191.290000
4.296000 -572.960000 3189.940000
4.297000 -571.610000 3188.170000
4.298000 -572.264000 3186.280000
4.299000 -572.876000 3183.790000
4.300000 -572.917000 3181.070000
4.301000 -572.993000 3178.210000
4.302000 -572.536000 3175.670000
4.303000 -572.109000 3172.480000
4.304000 -571.664000 3168.890000
4.305000 -572.506000 3165.760000
4.306000 -572.880000 3162.110000
4.307000 -572.180000 3158.430000
4.308000 -571.818000 3154.800000
4.309000 -571.843000 3151.400000
4.310000 -572.198000 3148.070000
4.311000 -572.710000 3144.970000
4.312000 -572.715000 3142.050000
4.313000 -573.052000 3139.000000
4.314000 -573.027000 3136.110000
4.315000 -571.432000 3133.390000
4.316000 -567.926000 3131.000000
4.317000 -564.669000 3128.900000
4.318000 -563.585000 3126.820000
4.319000 -563.376000 3125.120000
4.320000 -563.301000 3123.760000
4.321000 -563.215000 3122.060000
4.322000 -564.298000 3120.520000
4.323000 -564.507000 3119.460000
4.324000 -563.833000 3117.350000
4.325000 -563.136000 3114.810000
4.326000 -563.370000 3112.300000
4.327000 -563.593000 3109.360000
4.328000 -563.575000 3106.150000
4.329000 -563.706000 3102.980000
4.330000 -563.441000 3099.850000
4.331000 -563.621000 3096.610000
4.332000 -563.429000 3093.860000
4.333000 -563.936000 3091.480000
4.334000 -564.311000 3089.710000
4.335000 -564.435000 3088.060000
4.336000 -563.729000 3086.190000
4.337000 -563.152000 3084.450000
4.338000 -563.276000 3082.310000
4.339000 -563.883000 3079.550000
4.340000 -564.202000 3076.750000
4.341000 -564.190000 3074.280000
4.342000 -564.329000 3071.700000
4.343000 -564.315000 3069.040000
4.344000 -564.220000 3065.630000
4.345000 -564.320000 3062.990000
4.346000 -564.292000 3060.780000
4.347000 -564.093000 3058.380000
4.348000 -564.061000 3055.490000
4.349000 -563.958000 3052.650000
4.350000 -563.638000 3050.970000
4.351000 -563.457000 3050.280000
4.352000 -563.712000 3049.920000
4.353000 -563.586000 3050.000000
4.354000 -563.506000 3049.180000
4.355000 -563.527000 3048.050000
4.356000 -563.570000 3046.900000
4.357000 -563.429000 3045.950000
4.358000 -563.353000 3045.220000
4.359000 -563.414000 3045.120000
4.360000 -563.716000 3044.880000
4.361000 -563.973000 3044.960000
4.362000 -564.071000 3045.030000
4.363000 -564.148000 3044.600000
4.364000 -564.199000 3043.880000
4.365000 -564.089000 3043.480000
4.366000 -564.095000 3042.980000
4.367000 -564.013000 3042.280000
4.368000 -563.865000 3041.990000
4.369000 -563.963000 3041.950000
4.370000 -563.980000 3041.950000
4.371000 -563.957000 3042.140000
4.372000 -564.131000 3042.650000
4.373000 -564.098000 3043.210000
4.374000 -563.939000 3043.750000
4.375000 -564.020000 3044.160000
4.376000 -564.044000 3044.680000
4.377000 -563.903000 3045.200000
4.378000 -563.625000 3045.740000
4.379000 -563.443000 3047.100000
4.380000 -563.506000 3048.550000
4.381000 -563.554000 3049.950000
4.382000 -563.940000 3051.460000
4.383000 -564.045000 3053.180000
4.384000 -563.829000 3054.570000
4.385000 -563.632000 3055.500000
4.386000 -563.634000 3056.090000
4.387000 -563.624000 3056.360000
4.388000 -563.951000 3056.740000
4.389000 -563.964000 3056.780000
4.390000 -563.914000 3057.070000
4.391000 -563.907000 3057.610000
4.392000 -563.710000 3058.660000
4.393000 -563.639000 3059.580000
4.394000 -563.586000 3061.480000
4.395000 -563.596000 3064.080000
4.396000 -563.646000 3065.370000
4.397000 -563.704000 3067.140000
4.398000 -563.791000 3069.560000
4.399000 -563.822000 3071.020000
4.400000 -563.834000 3072.190000
4.401000 -563.810000 3073.790000
4.402000 -563.859000 3075.580000
4.403000 -563.852000 3077.530000
4.404000 -563.988000 3078.390000
4.405000 -564.075000 3079.160000
4.406000 -564.040000 3080.390000
4.407000 -563.999000 3081.760000
4.408000 -564.020000 3082.970000
4.409000 -563.965000 3084.050000
4.410000 -564.024000 3085.400000
4.411000 -564.012000 3087.310000
4.412000 -564.069000 3089.810000
4.413000 -564.273000 3092.430000
4.414000 -564.227000 3095.350000
4.415000 -564.233000 3097.420000
4.416000 -564.152000 3098.800000
4.417000 -564.086000 3100.420000
4.418000 -564.134000 3102.670000
4.419000 -564.140000 3105.030000
4.420000 -564.245000 3107.250000
4.421000 -564.143000 3109.580000
4.422000 -564.068000 3112.110000
4.423000 -563.932000 3113.880000
4.424000 -563.806000 3115.400000
4.425000 -563.674000 3117.380000
4.426000 -563.624000 3119.640000
4.427000 -563.686000 3122.450000
4.428000 -563.603000 3125.070000
4.429000 -563.542000 3127.540000
4.430000 -563.537000 3129.170000
4.431000 -563.519000 3130.760000
4.432000 -563.507000 3131.880000
4.433000 -563.599000 3132.510000
4.434000 -563.579000 3133.560000
4.435000 -563.579000 3135.070000
4.436000 -563.706000 3136.590000
4.437000 -563.897000 3138.520000
4.438000 -564.049000 3140.800000
4.439000 -563.976000 3143.410000
4.440000 -563.798000 3145.960000
4.441000 -563.642000 3148.070000
4.442000 -563.653000 3148.850000
4.443000 -563.681000 3148.920000
4.444000 -563.639000 3149.060000
4.445000 -563.665000 3149.190000
4.446000 -563.835000 3149.380000
4.447000 -563.923000 3150.200000
4.448000 -563.942000 3151.140000
4.449000 -564.058000 3151.680000
4.450000 -564.012000 3152.510000
4.451000 -563.941000 3153.460000
4.452000 -563.827000 3153.840000
4.453000 -563.755000 3154.230000
4.454000 -563.642000 3155.090000
4.455000 -563.587000 3155.400000
4.456000 -563.729000 3155.790000
4.457000 -563.922000 3155.570000
4.458000 -563.961000 3155.300000
4.459000 -563.983000 3154.920000
4.460000 -564.122000 3154.440000
4.461000 -564.064000 3153.710000
4.462000 -563.904000 3153.110000
4.463000 -563.932000 3152.610000
4.464000 -563.985000 3152.210000
4.465000 -563.985000 3151.720000
4.466000 -564.071000 3151.720000
4.467000 -564.060000 3151.760000
4.468000 -564.070000 3152.370000
4.469000 -564.084000 3152.730000
4.470000 -564.069000 3153.100000
4.471000 -564.001000 3154.050000
4.472000 -563.996000 3155.520000
4.473000 -563.922000 3156.200000
4.474000 -563.834000 3156.440000
4.475000 -563.822000 3157.320000
4.476000 -563.813000 3158.260000
4.477000 -563.812000 3159.200000
4.478000 -563.851000 3160.460000
4.479000 -563.961000 3161.440000
4.480000 -564.023000 3162.040000
4.481000 -564.064000 3162.890000
4.482000 -564.120000 3163.680000
4.483000 -564.080000 3164.770000
4.484000 -564.099000 3166.180000
4.485000 -564.016000 3167.540000
4.486000 -563.938000 3168.830000
4.487000 -563.857000 3170.340000
4.488000 -563.804000 3171.990000
4.489000 -563.808000 3173.920000
4.490000 -563.773000 3175.970000
4.491000 -563.760000 3177.540000
4.492000 -563.789000 3178.680000
4.493000 -563.753000 3179.870000
4.494000 -563.675000 3181.470000
4.495000 -563.617000 3182.880000
4.496000 -563.638000 3184.490000
4.497000 -563.725000 3186.250000
4.498000 -563.669000 3188.380000
4.499000 -563.727000 3190.870000
4.500000 -563.661000 3193.100000
4.501000 -563.627000 3194.770000
4.502000 -563.636000 3196.740000
4.503000 -563.609000 3199.090000
4.504000 -563.551000 3200.910000
4.505000 -563.563000 3202.510000
4.506000 -563.593000 3204.200000
4.507000 -563.593000 3206.150000
4.508000 -563.557000 3208.080000
4.509000 -563.598000 3209.820000
4.510000 -563.641000 3211.920000
4.511000 -563.597000 3213.930000
4.512000 -563.584000 3216.030000
4.513000 -563.598000 3217.430000
4.514000 -563.609000 3218.600000
4.515000 -563.659000 3219.260000
4.516000 -563.719000 3219.470000
4.517000 -563.829000 3219.540000
4.518000 -563.925000 3219.670000
4.519000 -564.030000 3219.510000
4.520000 -564.044000 3219.080000
4.521000 -564.043000 3218.920000
4.522000 -563.980000 3218.700000
4.523000 -563.891000 3218.230000
4.524000 -563.738000 3217.390000
4.525000 -563.635000 3216.540000
4.526000 -563.533000 3215.870000
4.527000 -563.551000 3215.490000
4.528000 -563.673000 3215.430000
4.529000 -563.773000 3215.850000
4.530000 -563.830000 3216.460000
4.531000 -563.938000 3216.990000
4.532000 -564.026000 3217.230000
4.533000 -564.088000 3217.700000
4.534000 -564.089000 3218.070000
4.535000 -564.084000 3218.270000
4.536000 -564.099000 3218.650000
4.537000 -564.024000 3219.030000
4.538000 -563.970000 3219.530000
4.539000 -564.014000 3220.320000
4.540000 -563.875000 3221.310000
4.541000 -563.781000 3222.410000
4.542000 -563.704000 3223.280000
4.543000 -563.639000 3223.940000
4.544000 -563.600000 3224.590000
4.545000 -563.572000 3225.110000
4.546000 -563.501000 3225.260000
4.547000 -563.576000 3225.430000
4.548000 -563.636000 3225.570000
4.549000 -563.670000 3225.710000
4.550000 -563.701000 3226.150000
4.551000 -563.754000 3226.370000
4.552000 -563.773000 3226.480000
4.553000 -563.880000 3226.940000
4.554000 -563.985000 3227.400000
4.555000 -563.896000 3227.540000
4.556000 -563.849000 3227.270000
4.557000 -563.811000 3226.510000
4.558000 -563.735000 3226.160000
4.559000 -563.721000 3225.240000
4.560000 -563.736000 3224.280000
4.561000 -563.845000 3223.290000
4.562000 -563.832000 3222.250000
4.563000 -563.830000 3220.710000
4.564000 -563.869000 3218.830000
4.565000 -563.886000 3217.210000
4.566000 -563.890000 3215.740000
4.567000 -563.855000 3214.230000
4.568000 -563.809000 3213.100000
4.569000 -563.744000 3212.230000
4.570000 -563.775000 3211.360000
4.571000 -563.782000 3210.360000
4.572000 -563.815000 3208.420000
4.573000 -563.891000 3206.490000
4.574000 -563.884000 3204.730000
4.575000 -563.864000 3202.590000
4.576000 -563.861000 3200.030000
4.577000 -563.837000 3197.430000
4.578000 -563.787000 3194.950000
4.579000 -563.820000 3192.810000
4.580000 -563.795000 3190.460000
4.581000 -563.793000 3188.620000
4.582000 -563.806000 3186.710000
4.583000 -563.843000 3185.140000
4.584000 -563.805000 3183.790000
4.585000 -563.847000 3182.900000
4.586000 -563.814000 3181.900000
4.587000 -563.797000 3181.250000
4.588000 -563.771000 3180.450000
4.589000 -563.721000 3179.910000
4.590000 -563.827000 3180.070000
4.591000 -563.827000 3180.410000
4.592000 -563.763000 3181.110000
4.593000 -563.758000 3182.050000
4.594000 -563.754000 3182.700000
4.595000 -563.878000 3183.090000
4.596000 -563.892000 3183.380000
4.597000 -563.776000 3183.250000
4.598000 -563.715000 3182.830000
4.599000 -563.721000 3182.340000
4.600000 -563.842000 3181.940000
4.601000 -563.923000 3181.430000
4.602000 -563.896000 3181.810000
4.603000 -563.739000 3182.580000
4.604000 -563.705000 3183.660000
4.605000 -563.749000 3185.020000
4.606000 -563.878000 3186.230000
4.607000 -563.882000 3187.430000
4.608000 -563.903000 3188.590000
4.609000 -563.881000 3189.220000
4.610000 -563.867000 3189.920000
4.611000 -563.750000 3191.040000
4.612000 -563.634000 3191.280000
4.613000 -563.570000 3192.140000
4.614000 -563.768000 3193.210000
4.615000 -563.978000 3194.210000
4.616000 -564.070000 3194.950000
4.617000 -564.091000 3195.040000
4.618000 -564.048000 3194.900000
4.619000 -564.007000 3194.620000
4.620000 -563.966000 3194.360000
4.621000 -563.855000 3194.670000
4.622000 -563.786000 3194.910000
4.623000 -563.717000 3195.300000
4.624000 -563.819000 3195.120000
4.625000 -563.763000 3194.470000
4.626000 -563.621000 3193.330000
4.627000 -563.477000 3191.980000
4.628000 -563.600000 3189.720000
4.629000 -563.467000 3187.270000
4.630000 -563.491000 3185.700000
4.631000 -563.571000 3184.370000
4.632000 -563.632000 3183.350000
4.633000 -563.714000 3182.460000
4.634000 -563.612000 3181.720000
4.635000 -563.706000 3180.620000
4.636000 -563.758000 3178.960000
4.637000 -563.805000 3177.320000
4.638000 -563.893000 3175.870000
4.639000 -563.881000 3174.200000
4.640000 -564.010000 3172.310000
4.641000 -563.973000 3171.140000
4.642000 -563.927000 3169.690000
4.643000 -563.865000 3167.870000
4.644000 -563.719000 3166.100000
4.645000 -563.626000 3163.970000
4.646000 -563.681000 3162.050000
4.647000 -563.898000 3160.270000
4.648000 -563.971000 3158.360000
4.649000 -563.644000 3156.380000
4.650000 -563.613000 3154.700000
4.651000 -563.775000 3153.510000
4.652000 -563.852000 3152.570000
4.653000 -563.890000 3151.900000
4.654000 -563.667000 3151.690000
4.655000 -563.554000 3151.690000
4.656000 -563.644000 3151.780000
4.657000 -563.823000 3152.330000
4.658000 -563.947000 3152.870000
4.659000 -564.024000 3153.490000
4.660000 -564.089000 3154.090000
4.661000 -564.114000 3154.730000
4.662000 -564.003000 3155.780000
4.663000 -563.853000 3156.160000
4.664000 -563.669000 3156.410000
4.665000 -563.517000 3157.020000
4.666000 -563.519000 3157.230000
4.667000 -563.544000 3156.850000
4.668000 -563.656000 3156.830000
4.669000 -563.826000 3156.810000
4.670000 -563.905000 3156.420000
4.671000 -564.056000 3155.420000
4.672000 -564.012000 3154.300000
4.673000 -563.912000 3152.780000
4.674000 -563.751000 3151.240000
4.675000 -563.718000 3149.650000
4.676000 -563.643000 3148.100000
4.677000 -563.642000 3146.760000
4.678000 -563.626000 3145.680000
4.679000 -563.737000 3144.810000
4.680000 -563.849000 3143.800000
4.681000 -563.914000 3142.650000
4.682000 -564.027000 3141.060000
4.683000 -564.022000 3138.850000
4.684000 -563.934000 3136.700000
4.685000 -563.673000 3134.990000
4.686000 -563.700000 3133.300000
4.687000 -563.969000 3131.900000
4.688000 -564.162000 3131.310000
4.689000 -564.341000 3131.050000
4.690000 -564.373000 3130.690000
4.691000 -564.119000 3130.940000
4.692000 -563.602000 3131.590000
4.693000 -563.125000 3132.320000
4.694000 -563.636000 3133.350000
4.695000 -564.581000 3134.230000
4.696000 -564.125000 3135.170000
4.697000 -563.320000 3136.060000
4.698000 -563.111000 3137.090000
4.699000 -564.340000 3137.960000
4.700000 -564.460000 3138.920000
4.701000 -563.703000 3139.700000
4.702000 -563.192000 3140.330000
4.703000 -563.286000 3141.050000
4.704000 -563.311000 3142.190000
4.705000 -563.724000 3143.100000
4.706000 -564.288000 3144.200000
4.707000 -564.396000 3145.630000
4.708000 -564.357000 3147.170000
4.709000 -564.162000 3149.490000
4.710000 -563.537000 3152.060000
4.711000 -563.318000 3154.650000
4.712000 -563.406000 3157.140000
4.713000 -563.646000 3159.750000
4.714000 -564.043000 3162.720000
4.715000 -564.274000 3165.570000
4.716000 -564.461000 3168.160000
4.717000 -564.069000 3171.060000
4.718000 -563.111000 3174.290000
4.719000 -564.191000 3177.320000
4.720000 -564.350000 3180.300000
4.721000 -562.928000 3183.400000
4.722000 -564.414000 3186.420000
4.723000 -563.517000 3189.180000
4.724000 -563.183000 3191.910000
4.725000 -564.458000 3194.500000
4.726000 -564.252000 3197.340000
4.727000 -563.657000 3200.370000
4.728000 -563.168000 3203.460000
4.729000 -563.239000 3206.750000
4.730000 -560.367000 3209.630000
4.731000 -556.605000 3212.460000
4.732000 -553.133000 3215.350000
4.733000 -549.793000 3217.800000
4.734000 -546.672000 3220.070000
4.735000 -543.682000 3222.530000
4.736000 -541.515000 3224.750000
4.737000 -542.022000 3226.640000
4.738000 -542.651000 3228.830000
4.739000 -542.976000 3231.140000
4.740000 -542.688000 3233.110000
4.741000 -541.261000 3234.310000
4.742000 -538.397000 3236.210000
4.743000 -535.124000 3238.710000
4.744000 -532.828000 3241.510000
4.745000 -535.162000 3242.810000
4.746000 -538.819000 3243.820000
4.747000 -541.182000 3244.520000
4.748000 -539.203000 3245.060000
4.749000 -537.331000 3245.510000
4.750000 -538.839000 3245.430000
4.751000 -537.254000 3246.250000
4.752000 -538.339000 3247.020000
4.753000 -538.802000 3248.100000
4.754000 -537.518000 3249.110000
4.755000 -537.416000 3249.990000
4.756000 -538.101000 3252.050000
4.757000 -538.358000 3255.200000
4.758000 -538.534000 3258.280000
4.759000 -538.485000 3261.640000
4.760000 -538.488000 3265.210000
4.761000 -538.567000 3268.570000
4.762000 -538.226000 3272.010000
4.763000 -537.772000 3275.120000
4.764000 -537.433000 3278.500000
4.765000 -537.604000 3281.630000
4.766000 -537.596000 3284.740000
4.767000 -538.691000 3288.130000
4.768000 -538.450000 3291.350000
4.769000 -538.462000 3294.670000
4.770000 -538.101000 3298.130000
4.771000 -537.511000 3301.830000
4.772000 -537.364000 3305.320000
4.773000 -537.466000 3308.450000
4.774000 -538.000000 3312.020000
4.775000 -538.684000 3315.430000
4.776000 -538.110000 3318.700000
4.777000 -537.604000 3322.230000
4.778000 -537.408000 3325.930000
4.779000 -537.848000 3329.560000
4.780000 -538.273000 3333.430000
4.781000 -538.447000 3337.170000
4.782000 -538.464000 3340.610000
4.783000 -538.723000 3344.210000
4.784000 -538.592000 3347.960000
4.785000 -537.283000 3351.740000
4.786000 -537.657000 3354.800000
4.787000 -538.639000 3357.720000
4.788000 -538.713000 3360.250000
4.789000 -537.902000 3362.310000
4.790000 -537.121000 3363.320000
4.791000 -538.744000 3364.000000
4.792000 -537.075000 3365.710000
4.793000 -538.726000 3367.100000
4.794000 -538.560000 3367.750000
4.795000 -537.968000 3369.120000
4.796000 -537.391000 3370.750000
4.797000 -537.418000 3372.440000
4.798000 -538.111000 3373.760000
4.799000 -538.542000 3374.690000
4.800000 -538.677000 3376.550000
4.801000 -538.478000 3378.860000
4.802000 -537.762000 3380.830000
4.803000 -537.334000 3381.990000
4.804000 -537.545000 3383.150000
4.805000 -538.085000 3384.210000
4.806000 -538.623000 3384.730000
4.807000 -538.667000 3385.320000
4.808000 -537.869000 3385.710000
4.809000 -537.459000 3385.950000
4.810000 -537.535000 3385.900000
4.811000 -538.126000 3385.510000
4.812000 -538.444000 3384.930000
4.813000 -538.550000 3384.070000
4.814000 -538.530000 3382.610000
4.815000 -538.455000 3380.760000
4.816000 -538.531000 3378.910000
4.817000 -538.603000 3377.310000
4.818000 -538.193000 3375.390000
4.819000 -537.901000 3373.200000
4.820000 -537.776000 3371.460000
4.821000 -537.703000 3370.020000
4.822000 -537.664000 3369.010000
4.823000 -537.603000 3367.980000
4.824000 -537.480000 3367.090000
4.825000 -537.489000 3366.130000
4.826000 -537.701000 3365.120000
4.827000 -538.255000 3364.140000
4.828000 -538.589000 3363.120000
4.829000 -538.746000 3361.860000
4.830000 -538.451000 3360.630000
4.831000 -537.614000 3359.560000
4.832000 -537.593000 3358.550000
4.833000 -538.994000 3357.880000
4.834000 -537.191000 3357.220000
4.835000 -538.241000 3356.240000
4.836000 -538.721000 3354.640000
4.837000 -538.017000 3353.290000
4.838000 -537.551000 3352.710000
4.839000 -537.431000 3352.500000
4.840000 -537.971000 3352.590000
4.841000 -538.599000 3352.720000
4.842000 -538.719000 3352.770000
4.843000 -537.796000 3353.050000
4.844000 -537.658000 3353.450000
4.845000 -538.637000 3353.990000
4.846000 -538.608000 3354.550000
4.847000 -538.444000 3355.670000
4.848000 -537.810000 3357.060000
4.849000 -537.396000 3358.050000
4.850000 -537.419000 3358.950000
4.851000 -537.553000 3359.710000
4.852000 -537.720000 3360.280000
4.853000 -538.605000 3360.510000
4.854000 -538.670000 3360.400000
4.855000 -537.259000 3360.480000
4.856000 -537.907000 3360.070000
4.857000 -538.624000 3359.660000
4.858000 -538.657000 3358.890000
4.859000 -537.992000 3357.990000
4.860000 -537.406000 3356.620000
4.861000 -537.583000 3354.890000
4.862000 -537.769000 3352.650000
4.863000 -538.289000 3350.890000
4.864000 -538.389000 3349.520000
4.865000 -538.576000 3348.210000
4.866000 -538.593000 3346.840000
4.867000 -538.464000 3345.050000
4.868000 -538.480000 3343.030000
4.869000 -538.515000 3340.980000
4.870000 -538.361000 3339.150000
4.871000 -538.382000 3337.620000
4.872000 -538.128000 3335.990000
4.873000 -537.913000 3333.950000
4.874000 -537.921000 3331.560000
4.875000 -537.709000 3329.610000
4.876000 -537.675000 3327.820000
4.877000 -537.590000 3325.970000
4.878000 -537.680000 3323.640000
4.879000 -537.671000 3321.460000
4.880000 -537.577000 3319.100000
4.881000 -537.757000 3316.720000
4.882000 -538.137000 3314.440000
4.883000 -538.374000 3311.850000
4.884000 -538.388000 3309.060000
4.885000 -538.212000 3306.580000
4.886000 -538.076000 3304.820000
4.887000 -537.789000 3302.870000
4.888000 -537.551000 3301.280000
4.889000 -537.510000 3299.380000
4.890000 -537.543000 3297.180000
4.891000 -537.637000 3294.930000
4.892000 -538.109000 3293.180000
4.893000 -538.614000 3291.420000
4.894000 -538.781000 3289.860000
4.895000 -537.832000 3288.700000
4.896000 -537.367000 3287.120000
4.897000 -537.652000 3285.630000
4.898000 -537.741000 3284.420000
4.899000 -538.106000 3282.670000
4.900000 -538.364000 3280.390000
4.901000 -538.380000 3278.110000
4.902000 -538.306000 3275.550000
4.903000 -538.392000 3273.400000
4.904000 -538.456000 3271.420000
4.905000 -538.387000 3269.400000
4.906000 -538.240000 3267.390000
4.907000 -537.876000 3265.210000
4.908000 -537.763000 3262.890000
4.909000 -537.841000 3260.530000
4.910000 -538.065000 3258.590000
4.911000 -538.200000 3257.000000
4.912000 -538.038000 3255.440000
4.913000 -537.957000 3253.840000
4.914000 -537.909000 3252.110000
4.915000 -537.997000 3250.560000
4.916000 -538.078000 3249.110000
4.917000 -538.166000 3247.450000
4.918000 -538.143000 3245.770000
4.919000 -537.929000 3243.810000
4.920000 -537.891000 3241.690000
4.921000 -537.965000 3239.260000
4.922000 -538.090000 3238.030000
4.923000 -538.199000 3236.740000
4.924000 -538.163000 3235.280000
4.925000 -538.056000 3233.280000
4.926000 -537.875000 3231.330000
4.927000 -537.993000 3229.590000
4.928000 -538.020000 3228.150000
4.929000 -538.066000 3226.540000
4.930000 -538.161000 3224.740000
4.931000 -538.249000 3222.780000
4.932000 -538.141000 3220.420000
4.933000 -538.075000 3217.780000
4.934000 -538.017000 3214.850000
4.935000 -537.838000 3212.190000
4.936000 -537.873000 3209.300000
4.937000 -537.805000 3206.350000
4.938000 -537.840000 3203.760000
4.939000 -537.843000 3201.600000
4.940000 -537.697000 3199.710000
4.941000 -537.923000 3197.070000
4.942000 -537.919000 3193.770000
4.943000 -537.949000 3190.450000
4.944000 -537.931000 3187.330000
4.945000 -537.903000 3184.590000
4.946000 -537.864000 3181.800000
4.947000 -537.797000 3179.130000
4.948000 -537.802000 3176.660000
4.949000 -537.930000 3173.830000
4.950000 -537.868000 3171.270000
4.951000 -537.904000 3168.720000
4.952000 -537.981000 3165.410000
4.953000 -538.034000 3161.790000
4.954000 -538.074000 3158.280000
4.955000 -538.112000 3155.130000
4.956000 -538.144000 3152.340000
4.957000 -538.237000 3150.920000
4.958000 -538.092000 3149.300000
4.959000 -537.961000 3147.880000
4.960000 -537.943000 3145.820000
4.961000 -537.882000 3143.100000
4.962000 -538.086000 3140.550000
4.963000 -538.198000 3138.000000
4.964000 -537.917000 3136.430000
4.965000 -537.749000 3135.440000
4.966000 -537.753000 3134.830000
4.967000 -537.744000 3134.590000
4.968000 -537.912000 3134.910000
4.969000 -538.009000 3135.760000
4.970000 -538.015000 3136.370000
4.971000 -538.097000 3136.780000
4.972000 -538.241000 3136.540000
4.973000 -538.262000 3135.770000
4.974000 -538.128000 3134.150000
4.975000 -537.996000 3132.750000
4.976000 -538.010000 3131.560000
4.977000 -537.934000 3130.660000
4.978000 -537.803000 3129.700000
4.979000 -537.769000 3127.210000
4.980000 -537.753000 3124.100000
4.981000 -537.742000 3121.300000
4.982000 -537.749000 3118.630000
4.983000 -537.675000 3115.610000
4.984000 -537.671000 3112.230000
4.985000 -537.656000 3108.880000
4.986000 -537.683000 3105.990000
4.987000 -537.764000 3102.890000
4.988000 -537.689000 3100.450000
4.989000 -537.675000 3098.480000
4.990000 -537.784000 3096.920000
4.991000 -537.924000 3095.820000
4.992000 -538.081000 3094.920000
4.993000 -538.387000 3093.780000
4.994000 -538.445000 3092.210000
4.995000 -538.408000 3089.910000
4.996000 -538.458000 3087.170000
4.997000 -538.520000 3084.750000
4.998000 -538.481000 3082.710000
4.999000 -538.316000 3080.860000
5.000000 -538.311000 3078.720000
5.001000 -538.321000 3076.430000
5.002000 -538.293000 3074.340000
5.003000 -538.307000 3072.810000
5.004000 -538.290000 3070.860000
5.005000 -538.370000 3068.230000
5.006000 -538.428000 3065.780000
5.007000 -538.368000 3063.380000
5.008000 -538.284000 3061.130000
5.009000 -538.139000 3059.190000
5.010000 -537.939000 3057.280000
5.011000 -537.803000 3054.930000
5.012000 -537.977000 3052.340000
5.013000 -537.969000 3050.110000
5.014000 -537.771000 3048.730000
5.015000 -537.725000 3048.170000
5.016000 -537.781000 3047.700000
5.017000 -537.833000 3047.290000
5.018000 -537.799000 3047.250000
5.019000 -537.934000 3047.690000
5.020000 -537.720000 3048.070000
5.021000 -537.643000 3048.980000
5.022000 -537.629000 3049.750000
5.023000 -537.764000 3050.800000
5.024000 -538.002000 3052.600000
5.025000 -538.237000 3054.580000
5.026000 -538.262000 3056.550000
5.027000 -538.136000 3058.890000
5.028000 -537.961000 3061.040000
5.029000 -537.854000 3063.320000
5.030000 -537.908000 3066.060000
5.031000 -537.984000 3069.070000
5.032000 -538.144000 3071.980000
5.033000 -538.114000 3074.340000
5.034000 -538.073000 3076.170000
5.035000 -537.977000 3077.880000
5.036000 -537.980000 3080.530000
5.037000 -538.008000 3083.350000
5.038000 -538.127000 3086.160000
5.039000 -538.143000 3088.460000
5.040000 -538.073000 3090.370000
5.041000 -537.991000 3091.870000
5.042000 -537.982000 3092.510000
5.043000 -538.004000 3092.410000
5.044000 -538.008000 3091.250000
5.045000 -537.917000 3090.480000
5.046000 -538.021000 3090.740000
5.047000 -538.100000 3091.890000
5.048000 -538.176000 3092.950000
5.049000 -538.153000 3093.940000
5.050000 -538.013000 3094.460000
5.051000 -537.911000 3094.610000
5.052000 -537.875000 3094.640000
5.053000 -537.884000 3094.550000
5.054000 -538.128000 3094.260000
5.055000 -538.129000 3093.960000
5.056000 -538.235000 3094.030000
5.057000 -538.224000 3094.220000
5.058000 -538.135000 3094.260000
5.059000 -538.140000 3094.020000
5.060000 -538.169000 3093.970000
5.061000 -538.184000 3093.860000
5.062000 -538.131000 3093.500000
5.063000 -538.274000 3093.150000
5.064000 -538.238000 3092.660000
5.065000 -538.185000 3092.370000
5.066000 -538.023000 3092.190000
5.067000 -537.996000 3091.600000
5.068000 -537.933000 3091.040000
5.069000 -537.942000 3090.070000
5.070000 -537.824000 3089.130000
5.071000 -537.831000 3088.430000
5.072000 -537.801000 3087.510000
5.073000 -537.980000 3086.620000
5.074000 -538.189000 3086.320000
5.075000 -538.280000 3085.840000
5.076000 -538.199000 3085.420000
5.077000 -538.071000 3085.140000
5.078000 -537.966000 3084.890000
5.079000 -537.964000 3084.580000
5.080000 -537.978000 3084.480000
5.081000 -537.890000 3084.520000
5.082000 -537.803000 3084.900000
5.083000 -537.783000 3084.460000
5.084000 -537.726000 3083.140000
5.085000 -537.773000 3081.710000
5.086000 -537.786000 3080.190000
5.087000 -537.956000 3078.120000
5.088000 -538.192000 3076.080000
5.089000 -537.995000 3073.650000
5.090000 -537.971000 3072.210000
5.091000 -538.229000 3070.620000
5.092000 -538.273000 3068.170000
5.093000 -537.965000 3065.600000
5.094000 -537.509000 3063.590000
5.095000 -537.524000 3061.650000
5.096000 -537.556000 3059.520000
5.097000 -537.608000 3058.130000
5.098000 -537.662000 3056.850000
5.099000 -537.702000 3055.040000
5.100000 -537.882000 3053.520000
5.101000 -538.111000 3051.540000
5.102000 -538.315000 3049.150000
5.103000 -538.353000 3046.550000
5.104000 -538.470000 3044.200000
5.105000 -538.440000 3042.350000
5.106000 -538.389000 3040.550000
5.107000 -538.326000 3037.830000
5.108000 -538.288000 3035.270000
5.109000 -538.105000 3032.900000
5.110000 -537.974000 3030.420000
5.111000 -537.831000 3028.020000
5.112000 -537.875000 3026.100000
5.113000 -537.741000 3023.950000
5.114000 -537.735000 3022.190000
5.115000 -537.671000 3020.920000
5.116000 -537.672000 3019.790000
5.117000 -537.769000 3018.720000
5.118000 -537.729000 3017.540000
5.119000 -537.734000 3016.560000
5.120000 -537.671000 3015.270000
5.121000 -537.666000 3014.140000
5.122000 -537.640000 3013.040000
5.123000 -537.654000 3011.910000
5.124000 -537.693000 3010.450000
5.125000 -537.591000 3008.620000
5.126000 -537.624000 3006.800000
5.127000 -537.630000 3005.400000
5.128000 -537.630000 3004.010000
5.129000 -537.734000 3002.250000
5.130000 -537.832000 3000.300000
5.131000 -537.915000 2998.730000
5.132000 -538.022000 2997.280000
5.133000 -538.281000 2996.320000
5.134000 -538.389000 2995.670000
5.135000 -538.362000 2994.950000
5.136000 -538.439000 2994.080000
5.137000 -538.394000 2993.300000
5.138000 -538.353000 2992.080000
5.139000 -538.377000 2990.890000
5.140000 -538.351000 2989.990000
5.141000 -538.444000 2988.890000
5.142000 -538.335000 2987.310000
5.143000 -538.292000 2985.300000
5.144000 -538.221000 2983.740000
5.145000 -537.714000 2982.460000
5.146000 -537.604000 2981.420000
5.147000 -537.756000 2980.200000
5.148000 -537.754000 2978.510000
5.149000 -537.566000 2976.970000
5.150000 -537.709000 2976.500000
5.151000 -537.595000 2976.170000
5.152000 -537.577000 2975.820000
5.153000 -537.542000 2975.330000
5.154000 -537.907000 2974.880000
5.155000 -538.050000 2975.050000
5.156000 -538.208000 2975.590000
5.157000 -538.327000 2976.050000
5.158000 -538.469000 2976.140000
5.159000 -538.453000 2976.180000
5.160000 -538.438000 2976.260000
5.161000 -538.408000 2976.120000
5.162000 -538.425000 2976.140000
5.163000 -538.298000 2975.890000
5.164000 -538.147000 2975.640000
5.165000 -537.991000 2975.690000
5.166000 -537.825000 2975.480000
5.167000 -537.845000 2974.970000
5.168000 -537.718000 2974.280000
5.169000 -537.646000 2973.090000
5.170000 -537.700000 2972.590000
5.171000 -537.888000 2972.070000
5.172000 -538.074000 2971.850000
5.173000 -538.171000 2971.310000
5.174000 -538.378000 2970.930000
5.175000 -538.292000 2971.150000
5.176000 -538.247000 2971.780000
5.177000 -538.142000 2972.700000
5.178000 -538.069000 2973.440000
5.179000 -537.917000 2974.120000
5.180000 -537.793000 2975.070000
5.181000 -537.693000 2976.500000
5.182000 -537.737000 2978.300000
5.183000 -537.828000 2979.930000
5.184000 -538.063000 2981.190000
5.185000 -538.220000 2982.510000
5.186000 -538.305000 2983.930000
5.187000 -538.337000 2985.400000
5.188000 -538.406000 2986.520000
5.189000 -538.393000 2987.120000
5.190000 -538.382000 2987.970000
5.191000 -538.455000 2988.750000
5.192000 -538.443000 2989.240000
5.193000 -538.419000 2989.900000
5.194000 -538.193000 2990.330000
5.195000 -537.879000 2990.710000
5.196000 -537.577000 2990.970000
5.197000 -537.485000 2991.120000
5.198000 -537.549000 2991.340000
5.199000 -537.690000 2991.680000
5.200000 -537.807000 2992.070000
5.201000 -537.873000 2992.850000
5.202000 -538.366000 2993.830000
5.203000 -538.577000 2994.770000
5.204000 -538.596000 2995.730000
5.205000 -538.547000 2996.810000
5.206000 -538.542000 2997.940000
5.207000 -538.273000 2999.210000
5.208000 -537.731000 3000.790000
5.209000 -537.557000 3002.870000
5.210000 -537.558000 3004.630000
5.211000 -537.716000 3005.470000
5.212000 -537.646000 3006.240000
5.213000 -537.743000 3007.150000
5.214000 -537.751000 3007.760000
5.215000 -537.656000 3008.720000
5.216000 -537.658000 3010.360000
5.217000 -537.679000 3012.030000
5.218000 -537.692000 3013.750000
5.219000 -537.717000 3015.880000
5.220000 -537.755000 3018.020000
5.221000 -537.681000 3020.410000
5.222000 -537.650000 3022.600000
5.223000 -537.661000 3024.690000
5.224000 -537.659000 3026.560000
5.225000 -537.812000 3027.840000
5.226000 -537.541000 3028.650000
5.227000 -537.414000 3029.430000
5.228000 -537.397000 3030.230000
5.229000 -537.857000 3030.980000
5.230000 -538.247000 3031.860000
5.231000 -538.304000 3032.540000
5.232000 -538.356000 3033.030000
5.233000 -538.577000 3033.720000
5.234000 -538.611000 3034.630000
5.235000 -538.287000 3035.870000
5.236000 -537.857000 3037.010000
5.237000 -537.519000 3037.650000
5.238000 -537.499000 3038.270000
5.239000 -537.503000 3039.160000
5.240000 -537.871000 3041.000000
5.241000 -538.545000 3043.000000
5.242000 -538.654000 3045.130000
5.243000 -538.351000 3047.360000
5.244000 -538.188000 3049.780000
5.245000 -537.812000 3052.400000
5.246000 -537.378000 3054.840000
5.247000 -537.521000 3057.200000
5.248000 -538.259000 3059.420000
5.249000 -538.852000 3061.530000
5.250000 -537.005000 3063.590000
5.251000 -534.862000 3065.580000
5.252000 -531.544000 3067.270000
5.253000 -527.884000 3068.540000
5.254000 -524.029000 3069.940000
5.255000 -521.181000 3071.910000
5.256000 -517.631000 3074.090000
5.257000 -514.208000 3076.020000
5.258000 -511.058000 3077.880000
5.259000 -509.390000 3079.430000
5.260000 -510.159000 3080.820000
5.261000 -510.832000 3082.040000
5.262000 -510.073000 3083.910000
5.263000 -509.186000 3085.930000
5.264000 -510.945000 3087.700000
5.265000 -508.923000 3089.590000
5.266000 -506.739000 3091.220000
5.267000 -505.819000 3092.580000
5.268000 -504.978000 3093.740000
5.269000 -502.654000 3094.260000
5.270000 -500.591000 3094.720000
5.271000 -502.407000 3095.470000
5.272000 -500.911000 3096.760000
5.273000 -504.413000 3098.290000
5.274000 -506.962000 3099.380000
5.275000 -508.477000 3099.840000
5.276000 -508.302000 3100.000000
5.277000 -507.142000 3099.910000
5.278000 -508.846000 3099.930000
5.279000 -508.030000 3100.320000
5.280000 -507.238000 3100.520000
5.281000 -507.548000 3099.880000
5.282000 -508.533000 3098.700000
5.283000 -508.616000 3097.560000
5.284000 -508.369000 3097.290000
5.285000 -507.549000 3096.700000
5.286000 -507.368000 3095.690000
5.287000 -508.342000 3093.980000
5.288000 -508.632000 3092.110000
5.289000 -508.277000 3090.270000
5.290000 -507.971000 3088.250000
5.291000 -507.698000 3085.850000
5.292000 -507.380000 3084.400000
5.293000 -507.376000 3082.660000
5.294000 -507.807000 3080.330000
5.295000 -508.296000 3078.230000
5.296000 -508.508000 3075.820000
5.297000 -508.623000 3073.520000
5.298000 -508.232000 3071.300000
5.299000 -507.545000 3069.030000
5.300000 -507.343000 3067.230000
5.301000 -507.698000 3066.040000
5.302000 -508.310000 3063.950000
5.303000 -508.604000 3061.410000
5.304000 -508.381000 3059.080000
5.305000 -508.070000 3056.930000
5.306000 -507.773000 3054.720000
5.307000 -507.348000 3052.500000
5.308000 -507.540000 3050.900000
5.309000 -508.090000 3048.850000
5.310000 -508.384000 3046.920000
5.311000 -508.592000 3045.650000
5.312000 -508.390000 3044.410000
5.313000 -507.622000 3043.500000
5.314000 -507.343000 3042.540000
5.315000 -507.627000 3041.690000
5.316000 -508.133000 3040.150000
5.317000 -508.354000 3038.920000
5.318000 -508.504000 3038.230000
5.319000 -508.485000 3037.330000
5.320000 -508.193000 3036.630000
5.321000 -508.030000 3035.890000
5.322000 -507.917000 3035.860000
5.323000 -507.968000 3035.600000
5.324000 -507.965000 3034.500000
5.325000 -507.880000 3033.480000
5.326000 -507.887000 3033.000000
5.327000 -507.927000 3031.290000
5.328000 -507.850000 3029.050000
5.329000 -507.943000 3026.510000
5.330000 -508.034000 3023.730000
5.331000 -507.964000 3020.320000
5.332000 -508.024000 3016.480000
5.333000 -508.012000 3012.390000
5.334000 -508.134000 3008.390000
5.335000 -508.119000 3004.600000
5.336000 -508.189000 3000.830000
5.337000 -508.115000 2997.200000
5.338000 -508.119000 2993.400000
5.339000 -508.114000 2989.500000
5.340000 -508.125000 2985.700000
5.341000 -507.923000 2982.060000
5.342000 -507.849000 2978.650000
5.343000 -507.857000 2975.340000
5.344000 -507.932000 2972.030000
5.345000 -508.096000 2968.730000
5.346000 -508.112000 2965.560000
5.347000 -507.800000 2962.360000
5.348000 -507.689000 2959.170000
5.349000 -507.820000 2956.090000
5.350000 -507.632000 2952.950000
5.351000 -507.531000 2950.040000
5.352000 -507.585000 2946.680000
5.353000 -507.688000 2943.390000
5.354000 -507.891000 2939.820000
5.355000 -507.830000 2936.370000
5.356000 -507.912000 2932.790000
5.357000 -508.085000 2929.240000
5.358000 -508.165000 2925.890000
5.359000 -508.080000 2922.260000
5.360000 -507.923000 2918.890000
5.361000 -507.901000 2915.330000
5.362000 -507.988000 2911.440000
5.363000 -508.052000 2907.460000
5.364000 -508.128000 2903.710000
5.365000 -507.935000 2900.380000
5.366000 -507.970000 2897.130000
5.367000 -508.082000 2893.800000
5.368000 -508.093000 2891.330000
5.369000 -508.139000 2888.690000
5.370000 -507.852000 2886.490000
5.371000 -507.963000 2884.850000
5.372000 -508.185000 2882.780000
5.373000 -508.359000 2880.200000
5.374000 -508.254000 2877.550000
5.375000 -508.221000 2875.160000
5.376000 -508.440000 2872.590000
5.377000 -508.409000 2870.470000
5.378000 -508.373000 2869.110000
5.379000 -508.324000 2868.290000
5.380000 -508.370000 2867.160000
5.381000 -508.352000 2865.230000
5.382000 -508.320000 2862.480000
5.383000 -508.244000 2859.460000
5.384000 -508.222000 2856.760000
5.385000 -508.158000 2854.180000
5.386000 -508.095000 2852.110000
5.387000 -508.048000 2850.320000
5.388000 -507.895000 2847.610000
5.389000 -507.710000 2844.950000
5.390000 -507.667000 2842.310000
5.391000 -507.628000 2840.350000
5.392000 -507.678000 2838.990000
5.393000 -507.672000 2836.810000
5.394000 -507.608000 2835.450000
5.395000 -507.589000 2834.640000
5.396000 -507.579000 2833.870000
5.397000 -507.539000 2832.840000
5.398000 -507.573000 2832.300000
5.399000 -507.574000 2832.550000
5.400000 -507.562000 2832.980000
5.401000 -507.639000 2833.630000
5.402000 -507.677000 2834.470000
5.403000 -507.660000 2835.450000
5.404000 -507.721000 2835.850000
5.405000 -507.791000 2835.710000
5.406000 -507.723000 2836.010000
5.407000 -507.743000 2835.910000
5.408000 -507.701000 2836.000000
5.409000 -507.593000 2836.450000
5.410000 -507.572000 2836.820000
5.411000 -507.563000 2836.850000
5.412000 -507.492000 2836.410000
5.413000 -507.592000 2835.820000
5.414000 -507.568000 2836.000000
5.415000 -507.616000 2837.120000
5.416000 -507.671000 2838.120000
5.417000 -507.937000 2839.490000
5.418000 -508.208000 2841.120000
5.419000 -508.368000 2842.760000
5.420000 -508.183000 2844.330000
5.421000 -508.312000 2846.090000
5.422000 -508.468000 2847.300000
5.423000 -508.361000 2848.520000
5.424000 -508.317000 2849.420000
5.425000 -508.279000 2850.250000
5.426000 -508.263000 2850.550000
5.427000 -508.146000 2850.480000
5.428000 -508.120000 2850.510000
5.429000 -508.027000 2851.450000
5.430000 -508.024000 2852.780000
5.431000 -508.130000 2853.700000
5.432000 -508.143000 2854.350000
5.433000 -508.272000 2854.450000
5.434000 -508.164000 2854.910000
5.435000 -508.099000 2854.840000
5.436000 -508.002000 2853.800000
5.437000 -507.822000 2852.120000
5.438000 -507.701000 2850.140000
5.439000 -507.668000 2847.700000
5.440000 -507.898000 2845.640000
5.441000 -508.167000 2843.940000
5.442000 -508.151000 2842.640000
5.443000 -508.024000 2841.280000
5.444000 -507.845000 2840.380000
5.445000 -507.779000 2839.840000
5.446000 -507.753000 2839.540000
5.447000 -507.695000 2839.330000
5.448000 -507.913000 2839.170000
5.449000 -508.023000 2839.170000
5.450000 -508.091000 2838.800000
5.451000 -508.081000 2837.950000
5.452000 -507.939000 2836.410000
5.453000 -507.889000 2835.140000
5.454000 -507.860000 2833.990000
5.455000 -508.043000 2833.420000
5.456000 -507.969000 2833.080000
5.457000 -507.884000 2832.330000
5.458000 -507.853000 2831.170000
5.459000 -508.067000 2830.120000
5.460000 -508.162000 2829.070000
5.461000 -508.072000 2828.330000
5.462000 -507.871000 2827.510000
5.463000 -507.842000 2827.010000
5.464000 -507.877000 2826.720000
5.465000 -507.863000 2825.990000
5.466000 -507.864000 2824.920000
5.467000 -507.904000 2824.120000
5.468000 -507.962000 2823.640000
5.469000 -508.176000 2823.160000
5.470000 -508.202000 2822.780000
5.471000 -508.228000 2822.310000
5.472000 -508.148000 2821.660000
5.473000 -508.034000 2821.030000
5.474000 -507.763000 2820.510000
5.475000 -507.699000 2820.700000
5.476000 -507.633000 2821.300000
5.477000 -507.658000 2821.930000
5.478000 -507.678000 2822.090000
5.479000 -507.812000 2822.180000
5.480000 -507.912000 2822.890000
5.481000 -508.012000 2823.610000
5.482000 -508.117000 2825.100000
5.483000 -508.187000 2827.210000
5.484000 -508.186000 2829.970000
5.485000 -508.289000 2832.340000
5.486000 -508.240000 2833.780000
5.487000 -508.240000 2836.060000
5.488000 -508.212000 2838.410000
5.489000 -508.156000 2839.170000
5.490000 -508.113000 2840.190000
5.491000 -508.136000 2841.580000
5.492000 -508.047000 2843.330000
5.493000 -507.968000 2845.630000
5.494000 -507.946000 2848.090000
5.495000 -507.826000 2850.690000
5.496000 -507.729000 2853.160000
5.497000 -507.679000 2855.840000
5.498000 -507.690000 2858.770000
5.499000 -507.798000 2861.770000
5.500000 -507.947000 2864.740000
5.501000 -508.094000 2867.770000
5.502000 -508.177000 2870.780000
5.503000 -508.200000 2873.610000
5.504000 -508.249000 2876.030000
5.505000 -508.249000 2878.680000
5.506000 -508.240000 2881.240000
5.507000 -508.117000 2883.780000
5.508000 -507.865000 2886.490000
5.509000 -507.749000 2889.140000
5.510000 -507.595000 2891.720000
5.511000 -507.804000 2894.370000
5.512000 -508.048000 2897.150000
5.513000 -508.244000 2899.110000
5.514000 -508.217000 2900.470000
5.515000 -508.034000 2901.520000
5.516000 -507.805000 2902.370000
5.517000 -508.012000 2903.100000
5.518000 -508.290000 2903.770000
5.519000 -508.545000 2904.550000
5.520000 -508.492000 2904.810000
5.521000 -508.100000 2904.710000
5.522000 -507.621000 2904.580000
5.523000 -507.564000 2904.980000
5.524000 -507.441000 2905.340000
5.525000 -507.528000 2905.500000
5.526000 -507.582000 2905.540000
5.527000 -507.794000 2905.810000
5.528000 -508.549000 2906.060000
5.529000 -508.711000 2905.990000
5.530000 -507.101000 2906.280000
5.531000 -507.882000 2906.830000
5.532000 -508.656000 2907.180000
5.533000 -507.780000 2907.750000
5.534000 -507.244000 2908.690000
5.535000 -504.816000 2909.540000
5.536000 -501.036000 2910.760000
5.537000 -498.097000 2911.790000
5.538000 -494.993000 2912.560000
5.539000 -490.901000 2913.680000
5.540000 -486.838000 2914.740000
5.541000 -482.492000 2915.510000
5.542000 -478.458000 2916.460000
5.543000 -474.356000 2917.550000
5.544000 -470.337000 2918.480000
5.545000 -466.292000 2918.990000
5.546000 -462.154000 2918.710000
5.547000 -458.916000 2918.480000
5.548000 -455.855000 2918.260000
5.549000 -457.244000 2918.190000
5.550000 -455.576000 2918.800000
5.551000 -456.421000 2919.310000
5.552000 -457.135000 2919.760000
5.553000 -456.299000 2920.110000
5.554000 -455.698000 2920.110000
5.555000 -456.215000 2919.430000
5.556000 -457.204000 2918.990000
5.557000 -455.954000 2918.930000
5.558000 -457.748000 2918.500000
5.559000 -458.407000 2917.960000
5.560000 -459.372000 2917.210000
5.561000 -460.906000 2916.790000
5.562000 -459.965000 2917.130000
5.563000 -461.485000 2917.710000
5.564000 -460.876000 2917.880000
5.565000 -459.960000 2919.010000
5.566000 -457.494000 2920.120000
5.567000 -455.836000 2921.200000
5.568000 -457.180000 2922.060000
5.569000 -455.552000 2923.510000
5.570000 -457.252000 2924.900000
5.571000 -453.700000 2925.800000
5.572000 -450.625000 2926.410000
5.573000 -447.507000 2926.890000
5.574000 -444.323000 2927.220000
5.575000 -440.514000 2927.670000
5.576000 -437.681000 2928.260000
5.577000 -433.884000 2928.960000
5.578000 -430.056000 2929.780000
5.579000 -427.066000 2931.060000
5.580000 -423.136000 2932.270000
5.581000 -419.096000 2933.600000
5.582000 -417.029000 2935.020000
5.583000 -417.045000 2936.600000
5.584000 -417.743000 2939.170000
5.585000 -418.262000 2941.960000
5.586000 -418.159000 2944.340000
5.587000 -418.296000 2947.190000
5.588000 -418.075000 2949.620000
5.589000 -418.165000 2951.150000
5.590000 -418.035000 2952.380000
5.591000 -417.463000 2953.010000
5.592000 -417.318000 2953.560000
5.593000 -417.303000 2954.020000
5.594000 -417.337000 2955.470000
5.595000 -417.293000 2957.070000
5.596000 -417.221000 2957.850000
5.597000 -417.300000 2958.110000
5.598000 -418.163000 2958.410000
5.599000 -418.438000 2958.440000
5.600000 -418.072000 2958.180000
5.601000 -417.576000 2957.760000
5.602000 -417.202000 2957.210000
5.603000 -417.035000 2956.670000
5.604000 -417.876000 2955.940000
5.605000 -418.411000 2955.270000
5.606000 -418.223000 2954.110000
5.607000 -417.200000 2952.460000
5.608000 -417.122000 2950.640000
5.609000 -417.687000 2948.430000
5.610000 -420.528000 2946.000000
5.611000 -419.235000 2943.580000
5.612000 -420.844000 2941.870000
5.613000 -422.895000 2939.910000
5.614000 -421.553000 2937.680000
5.615000 -421.990000 2935.760000
5.616000 -418.989000 2934.190000
5.617000 -419.312000 2932.910000
5.618000 -419.120000 2931.890000
5.619000 -416.611000 2930.800000
5.620000 -414.478000 2929.710000
5.621000 -413.202000 2928.820000
5.622000 -412.838000 2928.530000
5.623000 -412.994000 2928.400000
5.624000 -414.132000 2928.470000
5.625000 -413.918000 2928.600000
5.626000 -412.554000 2927.950000
5.627000 -415.616000 2926.730000
5.628000 -419.134000 2925.400000
5.629000 -422.665000 2923.550000
5.630000 -425.336000 2920.630000
5.631000 -427.230000 2917.760000
5.632000 -425.923000 2914.630000
5.633000 -425.747000 2911.380000
5.634000 -425.997000 2908.160000
5.635000 -426.159000 2905.050000
5.636000 -426.501000 2901.670000
5.637000 -426.348000 2898.170000
5.638000 -426.087000 2894.930000
5.639000 -426.107000 2891.930000
5.640000 -425.991000 2889.390000
5.641000 -426.027000 2886.410000
5.642000 -426.239000 2882.980000
5.643000 -426.445000 2879.570000
5.644000 -426.639000 2876.160000
5.645000 -426.596000 2872.770000
5.646000 -426.652000 2869.410000
5.647000 -426.472000 2866.740000
5.648000 -426.421000 2863.790000
5.649000 -426.210000 2860.780000
5.650000 -426.186000 2857.350000
5.651000 -426.086000 2853.910000
5.652000 -426.043000 2850.780000
5.653000 -426.141000 2848.350000
5.654000 -426.381000 2846.020000
5.655000 -426.490000 2843.950000
5.656000 -426.568000 2841.880000
5.657000 -426.619000 2839.650000
5.658000 -426.600000 2837.900000
5.659000 -426.620000 2836.040000
5.660000 -426.410000 2833.450000
5.661000 -426.131000 2829.940000
5.662000 -426.088000 2826.860000
5.663000 -426.083000 2823.670000
5.664000 -426.167000 2820.580000
5.665000 -426.185000 2818.250000
5.666000 -426.206000 2816.780000
5.667000 -426.169000 2814.970000
5.668000 -426.067000 2812.940000
5.669000 -425.990000 2811.260000
5.670000 -426.063000 2809.660000
5.671000 -426.223000 2808.170000
5.672000 -426.476000 2807.200000
5.673000 -426.563000 2806.500000
5.674000 -426.490000 2806.020000
5.675000 -426.376000 2805.870000
5.676000 -426.155000 2805.700000
5.677000 -426.204000 2805.030000
5.678000 -426.331000 2804.240000
5.679000 -426.517000 2802.880000
5.680000 -426.650000 2801.750000
5.681000 -426.614000 2801.520000
5.682000 -426.642000 2801.450000
5.683000 -426.512000 2801.300000
5.684000 -426.415000 2801.940000
5.685000 -426.277000 2803.640000
5.686000 -426.020000 2805.870000
5.687000 -426.312000 2807.640000
5.688000 -426.468000 2808.860000
5.689000 -426.457000 2810.650000
5.690000 -426.207000 2812.600000
5.691000 -426.169000 2814.080000
5.692000 -426.474000 2815.210000
5.693000 -426.500000 2816.580000
5.694000 -426.415000 2817.660000
5.695000 -426.519000 2818.250000
5.696000 -426.343000 2819.140000
5.697000 -426.076000 2820.310000
5.698000 -426.120000 2821.140000
5.699000 -426.157000 2822.070000
5.700000 -426.401000 2822.940000
5.701000 -426.545000 2824.170000
5.702000 -426.460000 2825.430000
5.703000 -426.502000 2826.770000
5.704000 -426.550000 2827.410000
5.705000 -426.536000 2826.570000
5.706000 -426.526000 2826.220000
5.707000 -426.429000 2825.270000
5.708000 -426.553000 2824.210000
5.709000 -426.567000 2823.890000
5.710000 -426.517000 2823.570000
5.711000 -426.385000 2823.120000
5.712000 -426.292000 2822.920000
5.713000 -426.252000 2822.680000
5.714000 -426.096000 2822.510000
5.715000 -426.019000 2821.760000
5.716000 -426.171000 2821.480000
5.717000 -426.371000 2820.790000
5.718000 -426.489000 2820.210000
5.719000 -426.526000 2819.880000
5.720000 -426.413000 2819.260000
5.721000 -426.367000 2818.710000
5.722000 -426.220000 2818.070000
5.723000 -426.183000 2817.210000
5.724000 -426.191000 2816.900000
5.725000 -426.227000 2816.880000
5.726000 -426.213000 2816.860000
5.727000 -426.358000 2816.890000
5.728000 -426.397000 2817.020000
5.729000 -426.490000 2817.470000
5.730000 -426.436000 2817.570000
5.731000 -426.477000 2817.130000
5.732000 -426.612000 2815.990000
5.733000 -426.591000 2814.920000
5.734000 -426.607000 2813.990000
5.735000 -426.522000 2812.640000
5.736000 -426.414000 2811.390000
5.737000 -426.307000 2810.710000
5.738000 -426.183000 2810.210000
5.739000 -426.155000 2809.610000
5.740000 -426.191000 2808.920000
5.741000 -426.283000 2808.520000
5.742000 -426.366000 2808.580000
5.743000 -426.509000 2809.170000
5.744000 -426.418000 2810.160000
5.745000 -426.259000 2811.370000
5.746000 -426.283000 2812.600000
5.747000 -426.262000 2813.780000
5.748000 -426.302000 2814.510000
5.749000 -426.314000 2814.920000
5.750000 -426.411000 2815.640000
5.751000 -426.402000 2816.960000
5.752000 -426.365000 2818.500000
5.753000 -426.371000 2820.400000
5.754000 -426.366000 2822.190000
5.755000 -426.337000 2824.290000
5.756000 -426.187000 2825.750000
5.757000 -426.274000 2826.980000
5.758000 -426.337000 2827.860000
5.759000 -426.360000 2829.010000
5.760000 -426.353000 2830.590000
5.761000 -426.241000 2832.690000
5.762000 -426.243000 2835.240000
5.763000 -426.192000 2837.260000
5.764000 -426.243000 2838.790000
5.765000 -426.269000 2839.810000
5.766000 -426.189000 2841.670000
5.767000 -426.216000 2844.290000
5.768000 -426.319000 2846.950000
5.769000 -426.361000 2850.250000
5.770000 -426.414000 2853.430000
5.771000 -426.463000 2856.900000
5.772000 -426.470000 2860.620000
5.773000 -426.493000 2864.300000
5.774000 -426.461000 2867.730000
5.775000 -426.451000 2870.950000
5.776000 -426.364000 2874.580000
5.777000 -426.446000 2878.600000
5.778000 -426.413000 2882.550000
5.779000 -426.290000 2886.220000
5.780000 -426.097000 2889.760000
5.781000 -426.179000 2893.330000
5.782000 -426.247000 2895.980000
5.783000 -426.419000 2897.890000
5.784000 -426.420000 2899.400000
5.785000 -426.349000 2900.350000
5.786000 -426.333000 2902.360000
5.787000 -426.328000 2904.690000
5.788000 -426.350000 2907.210000
5.789000 -426.319000 2909.690000
5.790000 -426.366000 2911.250000
5.791000 -426.347000 2912.280000
5.792000 -426.424000 2914.110000
5.793000 -426.438000 2916.370000
5.794000 -426.445000 2918.230000
5.795000 -426.448000 2919.080000
5.796000 -426.465000 2920.920000
5.797000 -426.494000 2923.090000
5.798000 -426.508000 2924.140000
5.799000 -426.499000 2925.550000
5.800000 -426.444000 2927.580000
5.801000 -426.303000 2929.270000
5.802000 -426.385000 2930.180000
5.803000 -426.403000 2930.520000
5.804000 -426.236000 2930.780000
5.805000 -426.130000 2931.060000
5.806000 -426.117000 2931.090000
5.807000 -426.085000 2931.050000
5.808000 -426.142000 2931.460000
5.809000 -426.131000 2931.510000
5.810000 -426.022000 2931.270000
5.811000 -425.991000 2930.930000
5.812000 -425.937000 2931.040000
5.813000 -425.904000 2931.020000
5.814000 -426.061000 2930.500000
5.815000 -426.414000 2929.610000
5.816000 -426.855000 2928.780000
5.817000 -426.971000 2928.380000
5.818000 -426.706000 2928.210000
5.819000 -426.393000 2928.110000
5.820000 -425.837000 2928.710000
5.821000 -425.831000 2929.350000
5.822000 -425.844000 2930.010000
5.823000 -425.929000 2931.240000
5.824000 -425.908000 2932.730000
5.825000 -425.941000 2934.210000
5.826000 -425.950000 2936.250000
5.827000 -426.012000 2939.100000
5.828000 -426.082000 2941.890000
5.829000 -426.340000 2944.550000
5.830000 -426.474000 2946.770000
5.831000 -426.286000 2948.160000
5.832000 -426.456000 2949.020000
5.833000 -426.594000 2949.930000
5.834000 -426.474000 2950.770000
5.835000 -426.482000 2951.710000
5.836000 -426.602000 2953.760000
5.837000 -426.646000 2955.900000
5.838000 -426.525000 2958.430000
5.839000 -426.234000 2960.830000
5.840000 -426.103000 2963.360000
5.841000 -426.084000 2965.970000
5.842000 -426.113000 2969.090000
5.843000 -426.206000 2972.360000
5.844000 -426.230000 2975.830000
5.845000 -426.160000 2979.090000
5.846000 -426.342000 2982.220000
5.847000 -426.364000 2984.950000
5.848000 -426.378000 2987.580000
5.849000 -426.520000 2989.680000
5.850000 -426.451000 2990.900000
5.851000 -426.361000 2992.040000
5.852000 -426.265000 2993.670000
5.853000 -426.338000 2995.950000
5.854000 -426.360000 2998.490000
5.855000 -426.317000 3001.010000
5.856000 -426.377000 3003.230000
5.857000 -426.396000 3005.190000
5.858000 -426.419000 3007.130000
5.859000 -426.397000 3009.390000
5.860000 -426.358000 3011.300000
5.861000 -426.387000 3012.670000
5.862000 -426.336000 3014.220000
5.863000 -426.246000 3015.960000
5.864000 -426.228000 3017.900000
5.865000 -426.254000 3020.020000
5.866000 -426.310000 3021.990000
5.867000 -426.385000 3023.640000
5.868000 -426.437000 3025.380000
5.869000 -426.414000 3027.710000
5.870000 -426.355000 3030.520000
5.871000 -426.369000 3033.110000
5.872000 -426.325000 3035.810000
5.873000 -426.251000 3037.400000
5.874000 -426.220000 3039.200000
5.875000 -426.232000 3041.220000
5.876000 -426.253000 3043.670000
5.877000 -426.288000 3046.450000
5.878000 -426.346000 3048.670000
5.879000 -426.459000 3049.810000
5.880000 -426.483000 3051.870000
5.881000 -426.457000 3054.570000
5.882000 -426.349000 3057.950000
5.883000 -426.234000 3060.610000
5.884000 -426.213000 3062.530000
5.885000 -426.232000 3063.470000
5.886000 -426.288000 3064.560000
5.887000 -426.450000 3065.910000
5.888000 -426.534000 3066.970000
5.889000 -426.512000 3068.170000
5.890000 -426.375000 3069.310000
5.891000 -426.219000 3072.140000
5.892000 -426.194000 3074.950000
5.893000 -426.245000 3077.870000
5.894000 -426.326000 3081.130000
5.895000 -426.353000 3083.360000
5.896000 -426.424000 3085.650000
5.897000 -426.438000 3088.220000
5.898000 -426.301000 3089.790000
5.899000 -426.139000 3091.110000
5.900000 -426.096000 3093.320000
5.901000 -426.089000 3095.820000
5.902000 -426.116000 3097.980000
5.903000 -426.259000 3100.250000
5.904000 -426.415000 3102.590000
5.905000 -426.584000 3104.690000
5.906000 -426.629000 3106.590000
5.907000 -426.547000 3108.430000
5.908000 -426.640000 3110.400000
5.909000 -426.530000 3112.240000
5.910000 -426.563000 3113.920000
5.911000 -426.549000 3115.830000
5.912000 -426.502000 3117.980000
5.913000 -426.427000 3119.890000
5.914000 -426.274000 3121.540000
5.915000 -426.121000 3122.530000
5.916000 -426.126000 3123.560000
5.917000 -426.154000 3124.820000
5.918000 -426.161000 3126.000000
5.919000 -426.220000 3126.850000
5.920000 -426.335000 3127.660000
5.921000 -426.363000 3128.130000
5.922000 -426.477000 3128.940000
5.923000 -426.576000 3130.130000
5.924000 -426.540000 3131.650000
5.925000 -426.388000 3132.480000
5.926000 -426.424000 3133.350000
5.927000 -426.466000 3134.200000
5.928000 -426.435000 3134.720000
5.929000 -426.274000 3135.100000
5.930000 -426.158000 3135.730000
5.931000 -426.059000 3137.130000
5.932000 -426.310000 3139.270000
5.933000 -426.440000 3141.870000
5.934000 -426.429000 3144.690000
5.935000 -426.385000 3147.400000
5.936000 -426.456000 3150.600000
5.937000 -426.530000 3153.750000
5.938000 -426.413000 3156.660000
5.939000 -426.372000 3159.080000
5.940000 -426.153000 3160.910000
5.941000 -426.021000 3162.410000
5.942000 -426.123000 3163.840000
5.943000 -426.224000 3164.890000
5.944000 -426.206000 3165.570000
5.945000 -426.424000 3166.400000
5.946000 -426.331000 3166.760000
5.947000 -426.554000 3166.390000
5.948000 -426.499000 3166.550000
5.949000 -426.404000 3166.790000
5.950000 -426.286000 3166.670000
5.951000 -426.138000 3166.970000
5.952000 -426.075000 3167.800000
5.953000 -426.291000 3169.230000
5.954000 -426.317000 3170.340000
5.955000 -426.320000 3170.990000
5.956000 -426.231000 3171.230000
5.957000 -426.218000 3171.740000
5.958000 -426.230000 3172.800000
5.959000 -426.315000 3173.990000
5.960000 -426.433000 3175.460000
5.961000 -426.391000 3176.870000
5.962000 -426.356000 3177.860000
5.963000 -426.357000 3178.300000
5.964000 -426.359000 3178.610000
5.965000 -426.201000 3179.420000
5.966000 -426.170000 3180.000000
5.967000 -426.319000 3179.420000
5.968000 -426.362000 3179.090000
5.969000 -426.427000 3178.550000
5.970000 -426.427000 3178.220000
5.971000 -426.475000 3178.870000
5.972000 -426.435000 3179.500000
5.973000 -426.279000 3178.320000
5.974000 -426.178000 3177.370000
5.975000 -426.205000 3177.660000
5.976000 -426.287000 3178.510000
5.977000 -426.381000 3179.550000
5.978000 -426.485000 3180.860000
5.979000 -426.404000 3181.730000
5.980000 -426.471000 3182.470000
5.981000 -426.460000 3183.540000
5.982000 -426.407000 3184.400000
5.983000 -426.399000 3184.690000
5.984000 -426.470000 3184.880000
5.985000 -426.485000 3184.800000
5.986000 -426.595000 3184.270000
5.987000 -426.484000 3183.330000
5.988000 -426.365000 3183.260000
5.989000 -426.256000 3184.000000
5.990000 -426.191000 3184.900000
5.991000 -426.097000 3185.970000
5.992000 -426.103000 3187.890000
5.993000 -426.072000 3190.170000
5.994000 -426.068000 3192.360000
5.995000 -426.061000 3194.510000
5.996000 -426.069000 3196.670000
5.997000 -426.004000 3198.550000
5.998000 -425.987000 3199.960000
5.999000 -426.056000 3201.180000
6.000000 -425.998000 3202.350000
6.001000 -425.951000 3204.280000
6.002000 -425.973000 3207.110000
6.003000 -425.925000 3209.830000
6.004000 -426.021000 3212.160000
6.005000 -425.987000 3214.070000
6.006000 -425.997000 3216.030000
6.007000 -425.912000 3218.210000
6.008000 -425.910000 3220.310000
6.009000 -426.041000 3221.830000
6.010000 -426.102000 3222.890000
6.011000 -426.212000 3224.180000
6.012000 -426.330000 3225.720000
6.013000 -426.402000 3227.320000
6.014000 -426.504000 3228.980000
6.015000 -426.532000 3230.470000
6.016000 -426.488000 3232.250000
6.017000 -426.263000 3234.260000
6.018000 -426.256000 3235.930000
6.019000 -426.307000 3237.560000
6.020000 -426.260000 3239.150000
6.021000 -426.363000 3240.500000
6.022000 -426.381000 3241.870000
6.023000 -426.257000 3243.390000
6.024000 -426.229000 3244.550000
6.025000 -426.123000 3245.840000
6.026000 -426.108000 3247.040000
6.027000 -426.098000 3247.740000
6.028000 -426.274000 3248.410000
6.029000 -426.398000 3248.960000
6.030000 -426.463000 3249.730000
6.031000 -426.407000 3250.390000
6.032000 -426.388000 3250.230000
6.033000 -426.350000 3249.980000
6.034000 -426.313000 3249.630000
6.035000 -426.352000 3249.330000
6.036000 -426.294000 3248.880000
6.037000 -426.261000 3248.630000
6.038000 -426.460000 3248.700000
6.039000 -426.484000 3248.170000
6.040000 -426.530000 3247.520000
6.041000 -426.402000 3246.690000
6.042000 -426.405000 3245.700000
6.043000 -426.335000 3244.920000
6.044000 -426.302000 3245.120000
6.045000 -426.211000 3246.000000
6.046000 -426.314000 3246.680000
6.047000 -426.302000 3247.060000
6.048000 -426.385000 3247.000000
6.049000 -426.413000 3246.800000
6.050000 -426.376000 3245.910000
6.051000 -426.474000 3244.960000
6.052000 -426.460000 3244.290000
6.053000 -426.409000 3243.610000
6.054000 -426.409000 3242.240000
6.055000 -426.328000 3240.730000
6.056000 -426.285000 3239.830000
6.057000 -426.214000 3239.260000
6.058000 -426.383000 3238.210000
6.059000 -426.396000 3237.230000
6.060000 -426.281000 3234.680000
6.061000 -426.376000 3231.040000
6.062000 -426.475000 3227.620000
6.063000 -426.394000 3224.030000
6.064000 -426.458000 3220.310000
6.065000 -426.560000 3216.900000
6.066000 -426.541000 3213.720000
6.067000 -426.522000 3211.100000
6.068000 -426.564000 3208.310000
6.069000 -426.462000 3205.640000
6.070000 -426.395000 3202.940000
6.071000 -426.345000 3200.630000
6.072000 -426.251000 3199.090000
6.073000 -426.172000 3198.510000
6.074000 -426.262000 3197.530000
6.075000 -426.284000 3196.350000
6.076000 -426.382000 3194.880000
6.077000 -426.439000 3193.440000
6.078000 -426.342000 3191.850000
6.079000 -426.292000 3190.560000
6.080000 -426.187000 3189.630000
6.081000 -426.162000 3188.330000
6.082000 -426.278000 3186.790000
6.083000 -426.288000 3184.900000
6.084000 -426.240000 3182.690000
6.085000 -426.398000 3181.280000
6.086000 -426.330000 3180.670000
6.087000 -426.359000 3179.780000
6.088000 -426.471000 3179.340000
6.089000 -426.663000 3179.270000
6.090000 -426.658000 3178.980000
6.091000 -426.742000 3178.460000
6.092000 -426.687000 3177.990000
6.093000 -426.613000 3177.380000
6.094000 -426.643000 3177.110000
6.095000 -426.493000 3177.080000
6.096000 -426.248000 3177.930000
6.097000 -426.166000 3179.260000
6.098000 -426.168000 3180.140000
6.099000 -426.137000 3180.240000
6.100000 -426.082000 3180.080000
6.101000 -426.135000 3179.800000
6.102000 -426.069000 3179.400000
6.103000 -426.166000 3178.680000
6.104000 -426.146000 3177.980000
6.105000 -426.296000 3177.250000
6.106000 -426.271000 3177.560000
6.107000 -426.195000 3178.270000
6.108000 -426.407000 3179.310000
6.109000 -426.495000 3180.310000
6.110000 -426.602000 3180.960000
6.111000 -426.550000 3181.520000
6.112000 -426.491000 3181.970000
6.113000 -426.349000 3182.260000
6.114000 -426.311000 3181.680000
6.115000 -426.387000 3180.260000
6.116000 -426.551000 3180.070000
6.117000 -426.442000 3180.040000
6.118000 -426.387000 3179.060000
6.119000 -426.423000 3178.220000
6.120000 -426.483000 3177.240000
6.121000 -426.375000 3175.120000
6.122000 -426.357000 3173.240000
6.123000 -426.372000 3171.730000
6.124000 -426.262000 3170.200000
6.125000 -426.159000 3167.640000
6.126000 -426.204000 3165.720000
6.127000 -426.252000 3164.190000
6.128000 -426.344000 3161.790000
6.129000 -426.354000 3159.060000
6.130000 -426.416000 3156.620000
6.131000 -426.421000 3153.760000
6.132000 -426.435000 3151.150000
6.133000 -426.376000 3149.250000
6.134000 -426.325000 3147.730000
6.135000 -426.267000 3147.150000
6.136000 -426.231000 3146.620000
6.137000 -426.336000 3146.550000
6.138000 -426.474000 3146.720000
6.139000 -426.347000 3146.720000
6.140000 -426.406000 3146.040000
6.141000 -426.517000 3145.190000
6.142000 -426.449000 3144.110000
6.143000 -426.392000 3142.620000
6.144000 -426.325000 3141.480000
6.145000 -426.220000 3139.390000
6.146000 -426.140000 3136.880000
6.147000 -426.169000 3134.650000
6.148000 -426.215000 3133.270000
6.149000 -426.210000 3131.100000
6.150000 -426.158000 3127.940000
6.151000 -426.076000 3124.800000
6.152000 -426.139000 3123.430000
6.153000 -426.131000 3122.150000
6.154000 -426.236000 3120.710000
6.155000 -426.125000 3119.270000
6.156000 -426.247000 3118.280000
6.157000 -426.258000 3117.640000
6.158000 -426.229000 3117.150000
6.159000 -426.215000 3116.340000
6.160000 -426.304000 3115.700000
6.161000 -426.308000 3114.410000
6.162000 -426.354000 3112.770000
6.163000 -426.356000 3111.100000
6.164000 -426.401000 3109.740000
6.165000 -426.476000 3108.330000
6.166000 -426.467000 3106.550000
6.167000 -426.466000 3104.630000
6.168000 -426.320000 3102.940000
6.169000 -426.281000 3101.170000
6.170000 -426.355000 3099.270000
6.171000 -426.397000 3096.890000
6.172000 -426.314000 3095.010000
6.173000 -426.232000 3093.550000
6.174000 -426.261000 3092.760000
6.175000 -426.285000 3092.150000
6.176000 -426.205000 3091.500000
6.177000 -426.184000 3091.110000
6.178000 -426.243000 3091.400000
6.179000 -426.326000 3091.720000
6.180000 -426.108000 3092.060000
6.181000 -426.089000 3092.120000
6.182000 -426.307000 3092.320000
6.183000 -426.108000 3092.770000
6.184000 -426.047000 3093.260000
6.185000 -426.095000 3093.300000
6.186000 -426.072000 3093.600000
6.187000 -426.108000 3093.830000
6.188000 -426.019000 3093.760000
6.189000 -426.281000 3093.880000
6.190000 -426.342000 3094.200000
6.191000 -426.451000 3094.630000
6.192000 -426.347000 3094.620000
6.193000 -426.240000 3094.510000
6.194000 -426.158000 3094.750000
6.195000 -426.108000 3094.880000
6.196000 -426.186000 3095.050000
6.197000 -426.397000 3095.190000
6.198000 -426.453000 3094.960000
6.199000 -426.523000 3094.730000
6.200000 -426.524000 3094.850000
6.201000 -426.419000 3094.530000
6.202000 -426.567000 3094.250000
6.203000 -426.584000 3093.820000
6.204000 -426.689000 3093.230000
6.205000 -426.690000 3092.860000
6.206000 -426.675000 3092.450000
6.207000 -426.586000 3092.360000
6.208000 -426.396000 3091.550000
6.209000 -426.277000 3090.930000
6.210000 -426.274000 3090.400000
6.211000 -426.330000 3090.340000
6.212000 -426.226000 3090.580000
6.213000 -426.211000 3090.630000
6.214000 -426.078000 3090.960000
6.215000 -425.962000 3091.180000
6.216000 -425.879000 3090.980000
6.217000 -425.908000 3090.690000
6.218000 -425.863000 3090.690000
6.219000 -425.912000 3090.360000
6.220000 -425.959000 3090.150000
6.221000 -425.990000 3089.570000
6.222000 -426.071000 3088.560000
6.223000 -426.043000 3087.670000
6.224000 -426.088000 3086.820000
6.225000 -426.082000 3086.550000
6.226000 -426.133000 3086.840000
6.227000 -426.082000 3087.000000
6.228000 -426.291000 3086.520000
6.229000 -426.236000 3086.330000
6.230000 -426.045000 3086.160000
6.231000 -425.967000 3086.080000
6.232000 -426.007000 3085.310000
6.233000 -426.088000 3084.250000
6.234000 -425.874000 3083.070000
6.235000 -426.079000 3081.980000
6.236000 -426.097000 3081.620000
6.237000 -425.899000 3081.510000
6.238000 -425.908000 3081.550000
6.239000 -426.622000 3081.060000
6.240000 -426.964000 3080.500000
6.241000 -426.331000 3079.620000
6.242000 -425.915000 3079.440000
6.243000 -425.858000 3079.880000
6.244000 -425.764000 3081.180000
6.245000 -425.734000 3082.060000
6.246000 -426.914000 3082.850000
6.247000 -427.056000 3083.630000
6.248000 -425.602000 3084.310000
6.249000 -426.099000 3085.460000
6.250000 -426.451000 3086.740000
6.251000 -427.028000 3087.740000
6.252000 -426.882000 3088.650000
6.253000 -426.827000 3089.220000
6.254000 -426.722000 3089.850000
6.255000 -426.362000 3090.290000
6.256000 -425.848000 3090.530000
6.257000 -425.725000 3090.710000
6.258000 -426.362000 3091.280000
6.259000 -426.780000 3092.060000
6.260000 -426.947000 3092.370000
6.261000 -426.917000 3092.790000
6.262000 -425.929000 3092.820000
6.263000 -425.724000 3092.310000
6.264000 -426.224000 3091.670000
6.265000 -427.236000 3091.140000
6.266000 -426.037000 3090.650000
6.267000 -428.893000 3090.320000
6.268000 -432.378000 3090.180000
6.269000 -435.578000 3090.140000
6.270000 -437.705000 3090.170000
6.271000 -436.347000 3090.090000
6.272000 -436.568000 3090.030000
6.273000 -437.139000 3089.820000
6.274000 -437.760000 3089.850000
6.275000 -437.599000 3089.580000
6.276000 -437.544000 3089.060000
6.277000 -437.438000 3088.300000
6.278000 -437.453000 3087.040000
6.279000 -437.435000 3085.070000
6.280000 -437.240000 3083.240000
6.281000 -437.001000 3081.520000
6.282000 -436.847000 3079.680000
6.283000 -436.922000 3078.550000
6.284000 -436.964000 3077.910000
6.285000 -437.079000 3077.380000
6.286000 -437.129000 3076.630000
6.287000 -437.121000 3075.840000
6.288000 -437.028000 3075.280000
6.289000 -436.978000 3074.620000
6.290000 -436.949000 3074.500000
6.291000 -436.985000 3074.070000
6.292000 -437.071000 3073.760000
6.293000 -437.267000 3072.970000
6.294000 -437.234000 3072.490000
6.295000 -437.162000 3071.990000
6.296000 -437.107000 3071.590000
6.297000 -436.991000 3071.280000
6.298000 -436.945000 3070.740000
6.299000 -436.932000 3070.080000
6.300000 -436.979000 3069.610000
6.301000 -436.928000 3069.250000
6.302000 -436.845000 3069.350000
6.303000 -436.889000 3069.890000
6.304000 -437.032000 3070.580000
6.305000 -437.166000 3070.800000
6.306000 -437.249000 3070.910000
6.307000 -437.189000 3071.330000
6.308000 -437.033000 3070.920000
6.309000 -437.004000 3069.570000
6.310000 -436.875000 3068.000000
6.311000 -436.868000 3066.350000
6.312000 -436.962000 3064.980000
6.313000 -436.952000 3064.210000
6.314000 -437.056000 3063.310000
6.315000 -437.236000 3062.080000
6.316000 -437.317000 3061.010000
6.317000 -437.379000 3059.620000
6.318000 -437.310000 3058.910000
6.319000 -437.312000 3059.220000
6.320000 -437.292000 3059.720000
6.321000 -437.282000 3060.880000
6.322000 -437.253000 3063.140000
6.323000 -437.154000 3066.100000
6.324000 -437.112000 3068.790000
6.325000 -436.914000 3071.670000
6.326000 -436.880000 3074.370000
6.327000 -436.829000 3076.350000
6.328000 -436.754000 3078.250000
6.329000 -436.980000 3079.690000
6.330000 -436.951000 3080.820000
6.331000 -436.748000 3082.820000
6.332000 -436.767000 3085.290000
6.333000 -436.751000 3087.870000
6.334000 -436.786000 3090.240000
6.335000 -436.815000 3091.280000
6.336000 -436.800000 3093.270000
6.337000 -436.984000 3095.370000
6.338000 -436.991000 3097.370000
6.339000 -437.122000 3098.970000
6.340000 -437.221000 3099.890000
6.341000 -437.459000 3100.610000
6.342000 -437.399000 3101.130000
6.343000 -437.488000 3101.560000
6.344000 -437.412000 3101.800000
6.345000 -437.506000 3102.360000
6.346000 -437.510000 3102.760000
6.347000 -437.445000 3102.780000
6.348000 -437.309000 3103.200000
6.349000 -437.365000 3103.830000
6.350000 -437.305000 3104.710000
6.351000 -437.446000 3105.750000
6.352000 -437.413000 3106.890000
6.353000 -437.324000 3107.530000
6.354000 -437.467000 3107.330000
6.355000 -437.537000 3106.160000
6.356000 -437.269000 3105.250000
6.357000 -437.305000 3103.900000
6.358000 -437.362000 3101.470000
6.359000 -437.398000 3098.860000
6.360000 -437.333000 3097.400000
6.361000 -437.206000 3095.540000
6.362000 -437.216000 3092.610000
6.363000 -437.311000 3090.170000
6.364000 -437.278000 3089.500000
6.365000 -437.371000 3087.390000
6.366000 -437.497000 3085.040000
6.367000 -437.512000 3083.860000
6.368000 -437.507000 3082.840000
6.369000 -437.462000 3082.170000
6.370000 -437.538000 3081.440000
6.371000 -437.662000 3081.370000
6.372000 -437.462000 3081.640000
6.373000 -437.531000 3082.530000
6.374000 -437.547000 3084.960000
6.375000 -437.568000 3088.300000
6.376000 -437.527000 3091.450000
6.377000 -437.573000 3095.130000
6.378000 -437.548000 3098.540000
6.379000 -437.530000 3102.150000
6.380000 -437.473000 3105.640000
6.381000 -437.271000 3108.910000
6.382000 -436.727000 3112.440000
6.383000 -436.540000 3115.870000
6.384000 -436.565000 3119.390000
6.385000 -436.598000 3122.700000
6.386000 -436.755000 3126.540000
6.387000 -437.031000 3129.940000
6.388000 -436.848000 3133.610000
6.389000 -436.739000 3137.230000
6.390000 -436.769000 3140.810000
6.391000 -436.877000 3144.700000
6.392000 -437.011000 3148.640000
6.393000 -437.086000 3152.520000
6.394000 -437.175000 3156.050000
6.395000 -437.190000 3159.540000
6.396000 -437.238000 3163.040000
6.397000 -437.377000 3166.360000
6.398000 -437.444000 3169.870000
6.399000 -437.351000 3173.670000
6.400000 -437.336000 3177.150000
6.401000 -437.114000 3180.630000
6.402000 -437.181000 3184.300000
6.403000 -437.265000 3187.990000
6.404000 -437.210000 3191.530000
6.405000 -437.310000 3195.730000
6.406000 -437.299000 3199.510000
6.407000 -437.384000 3203.510000
6.408000 -437.410000 3208.390000
6.409000 -437.452000 3213.230000
6.410000 -437.486000 3218.560000
6.411000 -437.407000 3223.510000
6.412000 -437.302000 3228.230000
6.413000 -437.181000 3232.960000
6.414000 -437.175000 3237.700000
6.415000 -437.127000 3241.670000
6.416000 -437.055000 3245.790000
6.417000 -437.128000 3250.220000
6.418000 -437.141000 3254.870000
6.419000 -437.200000 3259.430000
6.420000 -437.204000 3263.480000
6.421000 -437.248000 3267.400000
6.422000 -437.267000 3271.690000
6.423000 -437.341000 3275.250000
6.424000 -437.375000 3279.170000
6.425000 -437.489000 3282.830000
6.426000 -437.399000 3285.710000
6.427000 -437.356000 3289.320000
6.428000 -437.065000 3293.340000
6.429000 -437.021000 3296.870000
6.430000 -437.072000 3300.990000
6.431000 -437.095000 3305.360000
6.432000 -436.824000 3309.930000
6.433000 -436.631000 3314.200000
6.434000 -436.702000 3318.020000
6.435000 -436.615000 3321.760000
6.436000 -436.623000 3325.930000
6.437000 -436.670000 3330.090000
6.438000 -436.644000 3334.170000
6.439000 -436.706000 3338.200000
6.440000 -436.719000 3342.250000
6.441000 -436.691000 3346.110000
6.442000 -436.828000 3349.950000
6.443000 -436.769000 3353.840000
6.444000 -436.750000 3357.760000
6.445000 -436.740000 3361.570000
6.446000 -436.805000 3365.110000
6.447000 -436.981000 3368.590000
6.448000 -437.251000 3372.080000
6.449000 -437.191000 3375.450000
6.450000 -436.959000 3378.920000
6.451000 -436.821000 3382.530000
6.452000 -436.661000 3385.870000
6.453000 -436.689000 3389.620000
6.454000 -436.675000 3393.120000
6.455000 -436.591000 3396.830000
6.456000 -436.616000 3400.640000
6.457000 -436.636000 3404.560000
6.458000 -436.652000 3408.470000
6.459000 -436.580000 3412.410000
6.460000 -436.483000 3416.360000
6.461000 -436.515000 3420.110000
6.462000 -437.957000 3423.470000
6.463000 -437.260000 3427.060000
6.464000 -436.334000 3430.390000
6.465000 -436.629000 3433.710000
6.466000 -437.934000 3437.200000
6.467000 -441.272000 3440.910000
6.468000 -444.422000 3444.480000
6.469000 -446.435000 3448.100000
6.470000 -445.233000 3451.570000
6.471000 -445.683000 3454.710000
6.472000 -444.141000 3457.850000
6.473000 -440.694000 3461.110000
6.474000 -437.317000 3463.960000
6.475000 -433.816000 3466.570000
6.476000 -430.015000 3468.820000
6.477000 -426.452000 3470.840000
6.478000 -426.966000 3472.700000
6.479000 -426.806000 3474.700000
6.480000 -426.746000 3476.850000
6.481000 -425.932000 3479.400000
6.482000 -425.686000 3482.540000
6.483000 -425.970000 3485.820000
6.484000 -425.975000 3489.230000
6.485000 -426.188000 3492.950000
6.486000 -426.346000 3496.370000
6.487000 -426.150000 3499.940000
6.488000 -426.177000 3503.590000
6.489000 -426.432000 3507.550000
6.490000 -426.223000 3511.710000
6.491000 -426.141000 3515.940000
6.492000 -426.181000 3519.930000
6.493000 -426.161000 3524.050000
6.494000 -426.209000 3528.070000
6.495000 -426.442000 3531.990000
6.496000 -426.482000 3535.830000
6.497000 -426.564000 3539.460000
6.498000 -426.572000 3543.730000
6.499000 -426.506000 3548.010000
6.500000 -426.612000 3552.200000
6.501000 -426.709000 3556.240000
6.502000 -426.755000 3559.920000
6.503000 -426.665000 3563.770000
6.504000 -426.690000 3567.720000
6.505000 -426.843000 3571.630000
6.506000 -426.750000 3575.340000
6.507000 -426.503000 3579.350000
6.508000 -426.260000 3583.710000
6.509000 -425.907000 3587.340000
6.510000 -425.764000 3590.820000
6.511000 -426.028000 3594.340000
6.512000 -426.431000 3597.330000
6.513000 -426.792000 3599.550000
6.514000 -426.783000 3602.180000
6.515000 -426.699000 3605.410000
6.516000 -426.741000 3608.550000
6.517000 -426.832000 3611.020000
6.518000 -426.706000 3613.240000
6.519000 -426.815000 3615.340000
6.520000 -426.754000 3616.730000
6.521000 -426.798000 3618.140000
6.522000 -426.813000 3619.460000
6.523000 -426.746000 3619.940000
6.524000 -426.485000 3619.380000
6.525000 -426.239000 3618.360000
6.526000 -425.737000 3616.690000
6.527000 -425.909000 3615.220000
6.528000 -425.991000 3614.430000
6.529000 -426.908000 3614.370000
6.530000 -426.964000 3614.610000
6.531000 -425.481000 3614.830000
6.532000 -426.692000 3615.400000
6.533000 -426.890000 3616.170000
6.534000 -426.030000 3617.320000
6.535000 -425.575000 3618.800000
6.536000 -426.635000 3620.750000
6.537000 -426.967000 3622.820000
6.538000 -426.949000 3624.740000
6.539000 -426.513000 3626.290000
6.540000 -426.188000 3627.700000
6.541000 -425.587000 3629.080000
6.542000 -428.380000 3630.650000
6.543000 -431.680000 3632.440000
6.544000 -434.545000 3634.400000
6.545000 -437.797000 3635.940000
6.546000 -440.061000 3637.750000
6.547000 -442.384000 3639.740000
6.548000 -440.647000 3641.480000
6.549000 -441.009000 3643.070000
6.550000 -442.147000 3644.610000
6.551000 -441.608000 3646.160000
6.552000 -440.879000 3647.300000
6.553000 -440.638000 3648.270000
6.554000 -441.199000 3649.160000
6.555000 -441.941000 3649.810000
6.556000 -442.091000 3650.680000
6.557000 -440.587000 3651.320000
6.558000 -440.962000 3651.950000
6.559000 -441.170000 3652.990000
6.560000 -441.327000 3653.830000
6.561000 -441.740000 3653.800000
6.562000 -441.963000 3654.100000
6.563000 -441.943000 3654.940000
6.564000 -441.716000 3655.900000
6.565000 -441.212000 3656.240000
6.566000 -440.816000 3656.110000
6.567000 -440.901000 3655.960000
6.568000 -440.936000 3656.150000
6.569000 -440.972000 3656.760000
6.570000 -441.029000 3656.920000
6.571000 -440.918000 3656.550000
6.572000 -441.020000 3655.870000
6.573000 -440.992000 3654.100000
6.574000 -441.083000 3652.270000
6.575000 -441.185000 3650.460000
6.576000 -441.002000 3649.030000
6.577000 -441.173000 3647.950000
6.578000 -441.328000 3645.990000
6.579000 -441.310000 3643.510000
6.580000 -441.225000 3641.260000
6.581000 -441.127000 3639.600000
6.582000 -441.227000 3637.470000
6.583000 -441.332000 3634.710000
6.584000 -441.456000 3631.970000
6.585000 -441.614000 3628.250000
6.586000 -441.683000 3624.820000
6.587000 -441.639000 3621.910000
6.588000 -441.538000 3620.030000
6.589000 -441.476000 3619.150000
6.590000 -441.436000 3618.280000
6.591000 -441.396000 3616.730000
6.592000 -441.316000 3615.220000
6.593000 -441.179000 3613.620000
6.594000 -441.000000 3612.670000
6.595000 -441.037000 3611.710000
6.596000 -441.269000 3610.470000
6.597000 -441.548000 3609.100000
6.598000 -441.695000 3607.550000
6.599000 -441.760000 3605.930000
6.600000 -441.888000 3603.890000
6.601000 -441.912000 3602.010000
6.602000 -441.896000 3600.260000
6.603000 -441.959000 3598.540000
6.604000 -441.016000 3597.450000
6.605000 -440.787000 3595.650000
6.606000 -440.745000 3593.180000
6.607000 -441.397000 3590.920000
6.608000 -442.107000 3588.350000
6.609000 -441.565000 3585.700000
6.610000 -440.845000 3583.400000
6.611000 -440.618000 3581.610000
6.612000 -441.579000 3580.430000
6.613000 -442.185000 3579.560000
6.614000 -440.254000 3578.190000
6.615000 -437.533000 3576.770000
6.616000 -433.731000 3574.610000
6.617000 -429.533000 3571.710000
6.618000 -425.290000 3568.650000
6.619000 -421.375000 3565.620000
6.620000 -418.773000 3562.470000
6.621000 -415.973000 3559.410000
6.622000 -416.120000 3556.520000
6.623000 -415.299000 3553.600000
6.624000 -414.750000 3550.600000
6.625000 -415.171000 3547.280000
6.626000 -416.089000 3543.280000
6.627000 -416.207000 3539.610000
6.628000 -416.013000 3536.490000
6.629000 -415.824000 3533.020000
6.630000 -415.383000 3529.300000
6.631000 -414.945000 3525.830000
6.632000 -414.962000 3522.150000
6.633000 -416.379000 3518.670000
6.634000 -415.891000 3515.320000
6.635000 -414.942000 3511.770000
6.636000 -415.101000 3508.000000
6.637000 -415.307000 3504.030000
6.638000 -415.701000 3499.630000
6.639000 -415.871000 3495.110000
6.640000 -415.771000 3490.880000
6.641000 -415.716000 3486.740000
6.642000 -415.615000 3482.600000
6.643000 -415.450000 3478.320000
6.644000 -415.483000 3474.100000
6.645000 -415.262000 3470.160000
6.646000 -415.248000 3466.090000
6.647000 -415.443000 3462.210000
6.648000 -415.403000 3458.320000
6.649000 -415.390000 3454.510000
6.650000 -415.420000 3450.880000
6.651000 -415.447000 3447.350000
6.652000 -415.402000 3443.590000
6.653000 -415.382000 3440.030000
6.654000 -415.307000 3436.520000
6.655000 -415.334000 3432.870000
6.656000 -415.339000 3429.370000
6.657000 -415.378000 3426.120000
6.658000 -415.475000 3423.240000
6.659000 -415.481000 3419.880000
6.660000 -415.745000 3416.780000
6.661000 -415.846000 3413.570000
6.662000 -415.846000 3409.750000
6.663000 -415.833000 3406.570000
6.664000 -415.727000 3403.230000
6.665000 -415.691000 3400.020000
6.666000 -415.564000 3397.160000
6.667000 -415.405000 3394.430000
6.668000 -415.417000 3391.480000
6.669000 -415.344000 3387.540000
6.670000 -415.388000 3383.330000
6.671000 -415.421000 3379.310000
6.672000 -415.547000 3375.800000
6.673000 -415.554000 3372.370000
6.674000 -415.460000 3368.920000
6.675000 -415.464000 3365.380000
6.676000 -415.431000 3361.680000
6.677000 -415.391000 3357.980000
6.678000 -415.429000 3354.450000
6.679000 -415.355000 3351.000000
6.680000 -415.401000 3347.760000
6.681000 -415.485000 3344.250000
6.682000 -415.587000 3340.760000
6.683000 -415.577000 3337.550000
6.684000 -415.633000 3334.840000
6.685000 -415.547000 3332.210000
6.686000 -415.668000 3329.780000
6.687000 -415.785000 3327.360000
6.688000 -415.659000 3325.410000
6.689000 -415.708000 3323.210000
6.690000 -415.695000 3321.310000
6.691000 -415.605000 3319.330000
6.692000 -415.614000 3317.260000
6.693000 -415.683000 3315.000000
6.694000 -415.730000 3313.350000
6.695000 -415.758000 3312.260000
6.696000 -415.743000 3310.910000
6.697000 -415.688000 3309.730000
6.698000 -415.719000 3308.540000
6.699000 -415.666000 3307.000000
6.700000 -415.823000 3305.180000
6.701000 -415.879000 3303.110000
6.702000 -415.813000 3300.370000
6.703000 -415.716000 3297.590000
6.704000 -415.574000 3294.690000
6.705000 -415.482000 3291.820000
6.706000 -415.483000 3288.880000
6.707000 -415.473000 3285.970000
6.708000 -415.628000 3283.270000
6.709000 -415.604000 3281.560000
6.710000 -415.626000 3280.410000
6.711000 -415.621000 3279.610000
6.712000 -415.562000 3279.050000
6.713000 -415.486000 3278.850000
6.714000 -415.467000 3278.600000
6.715000 -415.783000 3278.300000
6.716000 -415.789000 3277.850000
6.717000 -415.731000 3276.850000
6.718000 -415.634000 3275.790000
6.719000 -415.365000 3274.920000
6.720000 -415.299000 3273.970000
6.721000 -415.245000 3272.670000
6.722000 -415.239000 3271.230000
6.723000 -415.190000 3270.420000
6.724000 -415.146000 3269.660000
6.725000 -415.218000 3269.000000
6.726000 -415.318000 3268.460000
6.727000 -415.459000 3267.790000
6.728000 -415.527000 3267.150000
6.729000 -415.829000 3266.470000
6.730000 -415.739000 3266.680000
6.731000 -415.529000 3267.510000
6.732000 -415.364000 3268.570000
6.733000 -415.462000 3268.820000
6.734000 -415.607000 3268.230000
6.735000 -415.755000 3267.700000
6.736000 -415.751000 3267.250000
6.737000 -415.589000 3266.910000
6.738000 -415.510000 3266.250000
6.739000 -415.534000 3265.970000
6.740000 -415.563000 3265.750000
6.741000 -415.661000 3265.080000
6.742000 -415.538000 3264.650000
6.743000 -415.488000 3264.470000
6.744000 -415.468000 3264.590000
6.745000 -415.494000 3264.750000
6.746000 -415.550000 3265.200000
6.747000 -415.601000 3265.250000
6.748000 -415.579000 3265.770000
6.749000 -415.697000 3266.730000
6.750000 -415.734000 3267.780000
6.751000 -415.637000 3269.010000
6.752000 -415.608000 3270.280000
6.753000 -415.436000 3271.960000
6.754000 -415.539000 3273.610000
6.755000 -415.549000 3275.430000
6.756000 -415.697000 3277.620000
6.757000 -415.696000 3279.560000
6.758000 -415.655000 3281.150000
6.759000 -415.451000 3282.410000
6.760000 -415.312000 3283.820000
6.761000 -415.342000 3285.300000
6.762000 -415.425000 3286.780000
6.763000 -415.608000 3288.580000
6.764000 -415.764000 3290.660000
6.765000 -415.760000 3293.020000
6.766000 -415.721000 3295.030000
6.767000 -415.617000 3296.880000
6.768000 -415.702000 3298.640000
6.769000 -415.757000 3300.120000
6.770000 -415.893000 3301.270000
6.771000 -415.885000 3302.200000
6.772000 -415.976000 3303.150000
6.773000 -416.021000 3304.460000
6.774000 -415.911000 3305.480000
6.775000 -415.582000 3306.280000
6.776000 -415.224000 3307.120000
6.777000 -415.337000 3307.360000
6.778000 -415.288000 3307.410000
6.779000 -415.651000 3307.730000
6.780000 -415.510000 3308.290000
6.781000 -415.588000 3309.330000
6.782000 -415.401000 3310.010000
6.783000 -415.588000 3310.560000
6.784000 -415.770000 3310.990000
6.785000 -415.646000 3311.070000
6.786000 -415.372000 3310.990000
6.787000 -415.194000 3311.230000
6.788000 -415.516000 3311.560000
6.789000 -415.573000 3312.180000
6.790000 -415.707000 3312.790000
6.791000 -415.554000 3313.810000
6.792000 -415.160000 3314.970000
6.793000 -415.054000 3315.940000
6.794000 -414.987000 3316.790000
6.795000 -415.199000 3317.680000
6.796000 -416.128000 3318.360000
6.797000 -415.880000 3319.500000
6.798000 -418.900000 3321.450000
6.799000 -421.884000 3323.590000
6.800000 -425.224000 3325.440000
6.801000 -427.364000 3326.260000
6.802000 -429.304000 3326.660000
6.803000 -427.543000 3326.870000
6.804000 -429.433000 3327.440000
6.805000 -427.591000 3328.170000
6.806000 -428.822000 3329.370000
6.807000 -429.058000 3330.570000
6.808000 -427.496000 3331.560000
6.809000 -429.190000 3332.690000
6.810000 -428.864000 3333.810000
6.811000 -427.694000 3334.600000
6.812000 -428.973000 3335.040000
6.813000 -426.109000 3335.190000
6.814000 -427.064000 3335.280000
6.815000 -426.578000 3335.760000
6.816000 -426.327000 3336.290000
6.817000 -425.959000 3336.260000
6.818000 -425.602000 3336.660000
6.819000 -426.536000 3337.250000
6.820000 -426.990000 3337.260000
6.821000 -429.395000 3336.440000
6.822000 -427.701000 3334.870000
6.823000 -431.271000 3333.450000
6.824000 -434.546000 3331.590000
6.825000 -438.523000 3329.220000
6.826000 -442.043000 3326.760000
6.827000 -444.845000 3323.820000
6.828000 -448.618000 3320.960000
6.829000 -452.503000 3318.110000
6.830000 -457.022000 3315.190000
6.831000 -462.259000 3312.040000
6.832000 -467.025000 3309.240000
6.833000 -471.552000 3306.550000
6.834000 -476.214000 3304.150000
6.835000 -480.765000 3301.840000
6.836000 -485.681000 3299.560000
6.837000 -489.677000 3297.490000
6.838000 -493.615000 3294.880000
6.839000 -497.788000 3291.860000
6.840000 -501.123000 3288.900000
6.841000 -504.697000 3285.910000
6.842000 -508.782000 3282.730000
6.843000 -512.851000 3279.630000
6.844000 -515.808000 3276.370000
6.845000 -519.260000 3273.010000
6.846000 -522.254000 3269.470000
6.847000 -524.995000 3266.200000
6.848000 -528.302000 3262.960000
6.849000 -531.764000 3259.710000
6.850000 -535.012000 3256.180000
6.851000 -538.918000 3252.700000
6.852000 -541.982000 3249.570000
6.853000 -542.226000 3246.420000
6.854000 -542.777000 3243.220000
6.855000 -542.924000 3240.910000
6.856000 -542.814000 3239.040000
6.857000 -542.505000 3236.370000
6.858000 -541.860000 3234.030000
6.859000 -541.734000 3232.680000
6.860000 -543.829000 3232.620000
6.861000 -547.756000 3232.740000
6.862000 -551.553000 3232.190000
6.863000 -555.050000 3231.400000
6.864000 -558.431000 3230.410000
6.865000 -561.401000 3230.050000
6.866000 -561.471000 3229.510000
6.867000 -562.345000 3229.210000
6.868000 -562.304000 3228.400000
6.869000 -561.864000 3227.420000
6.870000 -561.165000 3226.290000
6.871000 -560.977000 3225.710000
6.872000 -561.788000 3225.310000
6.873000 -562.304000 3225.330000
6.874000 -562.287000 3225.510000
6.875000 -562.144000 3225.490000
6.876000 -562.146000 3225.670000
6.877000 -562.277000 3226.050000
6.878000 -562.077000 3226.570000
6.879000 -562.032000 3227.310000
6.880000 -562.055000 3228.160000
6.881000 -562.015000 3229.080000
6.882000 -561.866000 3229.620000
6.883000 -561.881000 3230.140000
6.884000 -561.724000 3230.490000
6.885000 -561.638000 3230.540000
6.886000 -561.697000 3229.790000
6.887000 -561.799000 3229.190000
6.888000 -561.451000 3229.150000
6.889000 -561.349000 3229.570000
6.890000 -561.199000 3230.050000
6.891000 -561.199000 3230.380000
6.892000 -561.272000 3231.000000
6.893000 -561.275000 3231.410000
6.894000 -561.226000 3231.870000
6.895000 -561.408000 3231.940000
6.896000 -561.599000 3232.100000
6.897000 -561.494000 3231.900000
6.898000 -561.356000 3231.650000
6.899000 -561.240000 3231.050000
6.900000 -561.168000 3230.230000
6.901000 -561.223000 3229.640000
6.902000 -561.209000 3228.930000
6.903000 -561.199000 3228.400000
6.904000 -561.215000 3228.210000
6.905000 -561.244000 3228.100000
6.906000 -561.240000 3228.150000
6.907000 -561.261000 3228.100000
6.908000 -561.194000 3228.150000
6.909000 -561.206000 3227.920000
6.910000 -561.237000 3227.790000
6.911000 -561.595000 3227.380000
6.912000 -561.842000 3227.260000
6.913000 -561.908000 3227.370000
6.914000 -561.966000 3227.340000
6.915000 -561.708000 3227.330000
6.916000 -561.556000 3227.330000
6.917000 -561.391000 3226.950000
6.918000 -561.297000 3226.710000
6.919000 -561.376000 3226.380000
6.920000 -561.474000 3226.270000
6.921000 -561.734000 3226.090000
6.922000 -562.022000 3226.000000
6.923000 -561.960000 3226.140000
6.924000 -561.696000 3226.330000
6.925000 -561.450000 3226.120000
6.926000 -561.393000 3225.900000
6.927000 -561.676000 3225.650000
6.928000 -561.836000 3225.540000
6.929000 -561.847000 3225.410000
6.930000 -561.668000 3225.200000
6.931000 -561.516000 3224.710000
6.932000 -561.408000 3224.060000
6.933000 -561.464000 3223.410000
6.934000 -561.615000 3222.580000
6.935000 -561.768000 3221.260000
6.936000 -561.895000 3219.990000
6.937000 -561.956000 3218.710000
6.938000 -561.798000 3217.020000
6.939000 -561.696000 3215.190000
6.940000 -561.607000 3213.030000
6.941000 -561.522000 3211.330000
6.942000 -561.409000 3209.750000
6.943000 -561.579000 3207.720000
6.944000 -561.772000 3205.800000
6.945000 -561.739000 3204.390000
6.946000 -561.729000 3202.600000
6.947000 -561.622000 3200.200000
6.948000 -561.601000 3197.480000
6.949000 -561.564000 3194.950000
6.950000 -561.622000 3192.740000
6.951000 -561.719000 3190.700000
6.952000 -561.703000 3188.990000
6.953000 -561.702000 3187.960000
6.954000 -561.700000 3186.540000
6.955000 -561.713000 3184.690000
6.956000 -561.692000 3182.680000
6.957000 -561.752000 3181.270000
6.958000 -561.674000 3179.980000
6.959000 -561.684000 3178.420000
6.960000 -561.568000 3177.600000
6.961000 -561.614000 3176.570000
6.962000 -561.601000 3175.100000
6.963000 -561.638000 3173.660000
6.964000 -561.642000 3172.710000
6.965000 -561.618000 3171.480000
6.966000 -561.614000 3170.080000
6.967000 -561.670000 3168.130000
6.968000 -561.679000 3165.950000
6.969000 -561.725000 3163.790000
6.970000 -561.752000 3161.530000
6.971000 -561.778000 3159.330000
6.972000 -561.776000 3157.220000
6.973000 -561.764000 3155.080000
6.974000 -561.707000 3153.070000
6.975000 -561.605000 3151.600000
6.976000 -561.538000 3150.570000
6.977000 -561.553000 3149.630000
6.978000 -561.526000 3148.090000
6.979000 -561.580000 3146.720000
6.980000 -561.580000 3145.030000
6.981000 -561.637000 3143.120000
6.982000 -561.778000 3141.050000
6.983000 -561.816000 3139.270000
6.984000 -561.793000 3137.520000
6.985000 -561.812000 3135.800000
6.986000 -561.851000 3133.850000
6.987000 -561.803000 3132.160000
6.988000 -561.790000 3130.280000
6.989000 -561.706000 3128.210000
6.990000 -561.615000 3126.160000
6.991000 -561.524000 3124.020000
6.992000 -561.398000 3121.410000
6.993000 -561.467000 3118.650000
6.994000 -561.491000 3116.130000
6.995000 -561.467000 3113.530000
6.996000 -561.532000 3111.320000
6.997000 -561.528000 3109.210000
6.998000 -561.406000 3107.040000
6.999000 -561.464000 3104.560000
7.000000 -561.582000 3102.190000
7.001000 -561.664000 3100.230000
7.002000 -561.790000 3098.660000
7.003000 -561.738000 3096.700000
7.004000 -561.816000 3094.330000
7.005000 -561.775000 3092.010000
7.006000 -561.785000 3089.670000
7.007000 -561.604000 3087.620000
7.008000 -561.484000 3086.230000
7.009000 -561.463000 3085.400000
7.010000 -561.540000 3084.950000
7.011000 -561.575000 3084.190000
7.012000 -561.644000 3083.300000
7.013000 -561.764000 3082.060000
7.014000 -561.847000 3080.390000
7.015000 -561.981000 3078.270000
7.016000 -561.904000 3075.590000
7.017000 -561.784000 3073.070000
7.018000 -561.621000 3070.770000
7.019000 -561.496000 3068.870000
7.020000 -561.356000 3068.080000
7.021000 -561.506000 3067.770000
7.022000 -561.718000 3067.420000
7.023000 -561.960000 3067.580000
7.024000 -561.964000 3067.890000
7.025000 -561.876000 3068.140000
7.026000 -561.774000 3068.500000
7.027000 -561.651000 3068.460000
7.028000 -561.496000 3068.260000
7.029000 -561.404000 3067.880000
7.030000 -561.378000 3067.410000
7.031000 -561.308000 3067.350000
7.032000 -561.265000 3067.430000
7.033000 -561.272000 3067.420000
7.034000 -561.365000 3067.650000
7.035000 -561.397000 3067.770000
7.036000 -561.676000 3068.060000
7.037000 -561.911000 3068.470000
7.038000 -561.949000 3068.440000
7.039000 -562.012000 3067.520000
7.040000 -561.991000 3066.400000
7.041000 -562.057000 3065.420000
7.042000 -562.102000 3064.390000
7.043000 -562.085000 3063.420000
7.044000 -562.069000 3063.220000
7.045000 -562.146000 3062.940000
7.046000 -562.097000 3062.470000
7.047000 -561.955000 3062.080000
7.048000 -562.080000 3061.330000
7.049000 -562.122000 3060.140000
7.050000 -562.080000 3058.620000
7.051000 -562.030000 3056.550000
7.052000 -561.890000 3053.780000
7.053000 -561.648000 3051.060000
7.054000 -561.536000 3048.250000
7.055000 -561.221000 3045.640000
7.056000 -561.117000 3042.770000
7.057000 -561.196000 3039.950000
7.058000 -561.579000 3037.860000
7.059000 -561.881000 3036.480000
7.060000 -562.030000 3034.740000
7.061000 -562.120000 3033.290000
7.062000 -562.227000 3032.180000
7.063000 -562.180000 3031.240000
7.064000 -562.089000 3030.800000
7.065000 -561.847000 3030.310000
7.066000 -561.484000 3029.530000
7.067000 -561.149000 3028.660000
7.068000 -561.165000 3027.920000
7.069000 -561.234000 3027.000000
7.070000 -561.368000 3025.910000
7.071000 -561.490000 3024.230000
7.072000 -561.668000 3022.590000
7.073000 -561.980000 3020.830000
7.074000 -562.307000 3019.010000
7.075000 -562.145000 3017.480000
7.076000 -561.915000 3016.350000
7.077000 -561.557000 3015.270000
7.078000 -561.284000 3014.000000
7.079000 -561.234000 3012.640000
7.080000 -561.158000 3011.010000
7.081000 -561.293000 3009.390000
7.082000 -561.446000 3007.650000
7.083000 -561.582000 3006.020000
7.084000 -561.609000 3004.580000
7.085000 -561.544000 3002.920000
7.086000 -561.523000 3001.090000
7.087000 -561.505000 2999.340000
7.088000 -561.490000 2997.890000
7.089000 -561.442000 2996.120000
7.090000 -561.415000 2994.300000
7.091000 -561.307000 2992.700000
7.092000 -561.349000 2991.090000
7.093000 -561.255000 2989.320000
7.094000 -561.299000 2987.470000
7.095000 -561.249000 2985.470000
7.096000 -561.312000 2983.650000
7.097000 -561.222000 2982.010000
7.098000 -561.229000 2979.890000
7.099000 -561.535000 2977.680000
7.100000 -561.720000 2975.660000
7.101000 -561.748000 2974.140000
7.102000 -561.922000 2973.140000
7.103000 -561.940000 2972.410000
7.104000 -562.030000 2971.840000
7.105000 -562.008000 2970.660000
7.106000 -561.989000 2969.180000
7.107000 -561.927000 2967.930000
7.108000 -561.886000 2967.060000
7.109000 -561.796000 2965.860000
7.110000 -561.673000 2964.720000
7.111000 -561.795000 2963.460000
7.112000 -561.782000 2962.780000
7.113000 -561.717000 2962.520000
7.114000 -561.825000 2962.390000
7.115000 -561.958000 2962.470000
7.116000 -562.035000 2962.350000
7.117000 -562.129000 2961.690000
7.118000 -561.956000 2961.400000
7.119000 -561.692000 2961.410000
7.120000 -561.506000 2961.220000
7.121000 -561.306000 2961.460000
7.122000 -561.352000 2961.870000
7.123000 -561.390000 2962.010000
7.124000 -561.507000 2962.080000
7.125000 -561.676000 2962.030000
7.126000 -561.773000 2962.350000
7.127000 -561.765000 2962.600000
7.128000 -561.487000 2962.640000
7.129000 -561.501000 2962.500000
7.130000 -561.610000 2962.660000
7.131000 -561.576000 2963.290000
7.132000 -561.683000 2963.870000
7.133000 -561.694000 2964.620000
7.134000 -561.713000 2965.630000
7.135000 -561.855000 2966.880000
7.136000 -561.795000 2968.500000
7.137000 -561.759000 2971.050000
7.138000 -561.753000 2973.600000
7.139000 -561.985000 2975.880000
7.140000 -561.995000 2978.570000
7.141000 -561.969000 2980.400000
7.142000 -561.990000 2981.550000
7.143000 -561.820000 2983.120000
7.144000 -561.617000 2985.310000
7.145000 -561.594000 2986.970000
7.146000 -561.715000 2988.040000
7.147000 -561.805000 2990.000000
7.148000 -561.640000 2991.490000
7.149000 -561.496000 2993.090000
7.150000 -561.408000 2994.740000
7.151000 -561.309000 2996.660000
7.152000 -561.361000 2998.460000
7.153000 -561.446000 3000.040000
7.154000 -561.375000 3001.750000
7.155000 -561.365000 3003.940000
7.156000 -561.269000 3006.040000
7.157000 -561.240000 3007.470000
7.158000 -561.302000 3008.560000
7.159000 -561.324000 3009.880000
7.160000 -561.281000 3011.900000
7.161000 -561.355000 3014.380000
7.162000 -561.408000 3017.040000
7.163000 -561.352000 3019.220000
7.164000 -561.300000 3021.640000
7.165000 -561.230000 3023.770000
7.166000 -561.281000 3025.990000
7.167000 -561.250000 3027.800000
7.168000 -561.261000 3029.700000
7.169000 -561.306000 3031.500000
7.170000 -561.240000 3033.570000
7.171000 -561.236000 3035.950000
7.172000 -561.271000 3037.880000
7.173000 -561.475000 3039.700000
7.174000 -561.552000 3041.080000
7.175000 -561.440000 3042.610000
7.176000 -561.545000 3044.580000
7.177000 -561.733000 3047.390000
7.178000 -561.269000 3049.400000
7.179000 -561.290000 3051.020000
7.180000 -561.351000 3052.900000
7.181000 -561.537000 3055.070000
7.182000 -561.542000 3057.080000
7.183000 -561.468000 3058.950000
7.184000 -561.370000 3060.480000
7.185000 -561.456000 3061.950000
7.186000 -561.549000 3063.850000
7.187000 -561.705000 3065.890000
7.188000 -561.892000 3066.700000
7.189000 -561.839000 3066.640000
7.190000 -561.768000 3066.460000
7.191000 -561.424000 3066.040000
7.192000 -561.245000 3065.420000
7.193000 -561.267000 3064.680000
7.194000 -561.347000 3064.470000
7.195000 -561.480000 3064.670000
7.196000 -561.490000 3065.030000
7.197000 -561.543000 3065.800000
7.198000 -561.549000 3067.170000
7.199000 -561.421000 3069.570000
7.200000 -561.323000 3072.150000
7.201000 -561.172000 3074.260000
7.202000 -561.213000 3076.110000
7.203000 -561.250000 3077.140000
7.204000 -561.365000 3077.770000
7.205000 -561.455000 3077.880000
7.206000 -561.739000 3078.030000
7.207000 -561.773000 3078.500000
7.208000 -561.689000 3079.280000
7.209000 -561.556000 3080.330000
7.210000 -561.611000 3081.330000
7.211000 -561.584000 3082.320000
7.212000 -561.684000 3082.800000
7.213000 -561.767000 3083.350000
7.214000 -561.622000 3084.420000
7.215000 -561.542000 3085.470000
7.216000 -561.452000 3086.570000
7.217000 -561.524000 3087.680000
7.218000 -561.645000 3088.520000
7.219000 -561.827000 3089.420000
7.220000 -561.857000 3090.290000
7.221000 -561.789000 3091.330000
7.222000 -561.625000 3091.920000
7.223000 -561.472000 3091.690000
7.224000 -561.462000 3090.370000
7.225000 -561.455000 3088.550000
7.226000 -561.446000 3088.100000
7.227000 -561.497000 3088.520000
7.228000 -561.482000 3088.540000
7.229000 -561.582000 3088.230000
7.230000 -561.639000 3087.510000
7.231000 -561.772000 3087.250000
7.232000 -561.832000 3087.030000
7.233000 -561.787000 3086.920000
7.234000 -561.635000 3086.890000
7.235000 -561.590000 3087.180000
7.236000 -561.769000 3087.930000
7.237000 -561.729000 3088.440000
7.238000 -561.618000 3089.420000
7.239000 -561.603000 3090.180000
7.240000 -561.594000 3090.610000
7.241000 -561.449000 3091.030000
7.242000 -561.553000 3092.350000
7.243000 -561.686000 3093.210000
7.244000 -561.737000 3094.430000
7.245000 -561.814000 3095.850000
7.246000 -561.934000 3097.700000
7.247000 -561.820000 3100.340000
7.248000 -561.826000 3103.190000
7.249000 -561.862000 3105.520000
7.250000 -561.863000 3107.540000
7.251000 -561.881000 3109.750000
7.252000 -561.852000 3111.980000
7.253000 -561.929000 3113.850000
7.254000 -561.879000 3115.610000
7.255000 -561.995000 3117.780000
7.256000 -561.878000 3119.880000
7.257000 -561.828000 3121.820000
7.258000 -561.962000 3123.680000
7.259000 -561.984000 3125.400000
7.260000 -561.969000 3127.050000
7.261000 -561.957000 3128.710000
7.262000 -562.011000 3130.020000
7.263000 -561.995000 3131.730000
7.264000 -562.065000 3134.130000
7.265000 -562.126000 3136.330000
7.266000 -562.062000 3138.550000
7.267000 -562.003000 3140.540000
7.268000 -562.135000 3142.580000
7.269000 -562.011000 3144.510000
7.270000 -561.946000 3146.070000
7.271000 -561.783000 3146.590000
7.272000 -561.867000 3146.830000
7.273000 -561.847000 3146.250000
7.274000 -561.905000 3144.870000
7.275000 -561.861000 3143.240000
7.276000 -562.038000 3141.800000
7.277000 -562.041000 3140.980000
7.278000 -562.053000 3140.160000
7.279000 -562.026000 3140.110000
7.280000 -562.085000 3139.420000
7.281000 -561.981000 3138.800000
7.282000 -562.045000 3137.460000
7.283000 -561.958000 3136.050000
7.284000 -561.916000 3134.930000
7.285000 -561.702000 3133.520000
7.286000 -561.647000 3131.850000
7.287000 -561.753000 3129.890000
7.288000 -561.755000 3128.360000
7.289000 -561.602000 3127.120000
7.290000 -561.706000 3125.900000
7.291000 -561.898000 3124.950000
7.292000 -561.872000 3124.440000
7.293000 -561.746000 3124.630000
7.294000 -561.706000 3124.510000
7.295000 -561.778000 3123.980000
7.296000 -561.782000 3123.960000
7.297000 -561.744000 3124.670000
7.298000 -561.853000 3126.030000
7.299000 -561.857000 3126.260000
7.300000 -561.812000 3126.350000
7.301000 -561.751000 3126.510000
7.302000 -561.803000 3126.340000
7.303000 -561.642000 3126.000000
7.304000 -561.625000 3124.730000
7.305000 -561.651000 3122.820000
7.306000 -561.665000 3120.050000
7.307000 -561.638000 3116.850000
7.308000 -561.633000 3113.400000
7.309000 -561.677000 3109.730000
7.310000 -561.657000 3105.900000
7.311000 -561.673000 3101.930000
7.312000 -561.701000 3097.920000
7.313000 -561.758000 3093.630000
7.314000 -561.719000 3089.020000
7.315000 -561.702000 3084.370000
7.316000 -561.620000 3079.870000
7.317000 -561.618000 3075.350000
7.318000 -561.583000 3070.930000
7.319000 -561.563000 3066.420000
7.320000 -561.579000 3062.010000
7.321000 -561.554000 3057.830000
7.322000 -561.587000 3053.340000
7.323000 -561.599000 3048.790000
7.324000 -561.646000 3044.200000
7.325000 -561.625000 3039.590000
7.326000 -561.650000 3034.950000
7.327000 -561.662000 3029.910000
7.328000 -561.706000 3024.610000
7.329000 -561.744000 3019.410000
7.330000 -561.759000 3014.050000
7.331000 -561.775000 3008.540000
7.332000 -561.701000 3003.110000
7.333000 -561.698000 2998.090000
7.334000 -561.614000 2992.980000
7.335000 -561.639000 2987.820000
7.336000 -561.600000 2982.720000
7.337000 -561.654000 2977.400000
7.338000 -561.697000 2972.000000
7.339000 -561.715000 2967.140000
7.340000 -561.723000 2962.920000
7.341000 -561.787000 2959.100000
7.342000 -561.796000 2955.100000
7.343000 -561.740000 2951.570000
7.344000 -561.661000 2948.070000
7.345000 -561.600000 2944.790000
7.346000 -561.610000 2941.100000
7.347000 -561.601000 2937.430000
7.348000 -561.639000 2933.930000
7.349000 -561.649000 2930.210000
7.350000 -561.571000 2926.440000
7.351000 -561.595000 2922.740000
7.352000 -561.629000 2919.110000
7.353000 -561.527000 2915.260000
7.354000 -561.482000 2911.470000
7.355000 -561.531000 2907.670000
7.356000 -561.606000 2903.950000
7.357000 -561.634000 2900.040000
7.358000 -561.658000 2896.070000
7.359000 -561.621000 2892.220000
7.360000 -561.723000 2888.470000
7.361000 -561.754000 2884.480000
7.362000 -561.796000 2880.470000
7.363000 -561.834000 2876.320000
7.364000 -561.779000 2871.690000
7.365000 -561.792000 2866.270000
7.366000 -561.776000 2860.640000
7.367000 -561.880000 2855.360000
7.368000 -561.807000 2849.610000
7.369000 -561.727000 2843.430000
7.370000 -561.927000 2837.000000
7.371000 -561.924000 2830.600000
7.372000 -562.141000 2823.840000
7.373000 -561.987000 2817.110000
7.374000 -561.847000 2810.750000
7.375000 -561.730000 2804.800000
7.376000 -561.689000 2798.440000
7.377000 -561.561000 2792.280000
7.378000 -561.497000 2785.980000
7.379000 -561.429000 2779.380000
7.380000 -561.398000 2772.910000
7.381000 -561.317000 2766.320000
7.382000 -561.263000 2759.960000
7.383000 -561.312000 2753.730000
7.384000 -561.258000 2747.690000
7.385000 -561.272000 2741.760000
7.386000 -561.444000 2735.980000
7.387000 -561.463000 2730.270000
7.388000 -561.502000 2724.500000
7.389000 -561.526000 2719.060000
7.390000 -561.549000 2714.260000
7.391000 -561.498000 2709.880000
7.392000 -561.423000 2705.590000
7.393000 -561.433000 2700.840000
7.394000 -561.503000 2696.030000
7.395000 -561.549000 2691.400000
7.396000 -561.585000 2686.420000
7.397000 -561.524000 2681.440000
7.398000 -561.610000 2676.500000
7.399000 -561.739000 2671.730000
7.400000 -561.835000 2666.850000
7.401000 -561.883000 2661.930000
7.402000 -561.788000 2657.000000
7.403000 -561.617000 2652.200000
7.404000 -561.730000 2647.710000
7.405000 -561.581000 2642.790000
7.406000 -561.633000 2637.770000
7.407000 -561.608000 2633.020000
7.408000 -561.598000 2628.360000
7.409000 -561.467000 2622.550000
7.410000 -561.408000 2616.770000
7.411000 -561.420000 2610.980000
7.412000 -561.469000 2606.020000
7.413000 -561.444000 2601.630000
7.414000 -561.487000 2597.860000
7.415000 -561.402000 2593.740000
7.416000 -561.429000 2589.350000
7.417000 -561.432000 2585.070000
7.418000 -561.432000 2580.710000
7.419000 -561.354000 2575.570000
7.420000 -561.236000 2570.300000
7.421000 -561.202000 2565.080000
7.422000 -561.208000 2559.330000
7.423000 -561.328000 2553.660000
7.424000 -561.388000 2547.830000
7.425000 -561.750000 2542.390000
7.426000 -562.308000 2537.350000
7.427000 -562.019000 2532.540000
7.428000 -561.339000 2527.630000
7.429000 -561.048000 2522.710000
7.430000 -561.378000 2518.020000
7.431000 -561.705000 2513.760000
7.432000 -562.179000 2509.840000
7.433000 -562.103000 2506.150000
7.434000 -561.030000 2502.590000
7.435000 -558.529000 2498.890000
7.436000 -555.891000 2495.110000
7.437000 -551.936000 2491.140000
7.438000 -547.632000 2487.590000
7.439000 -543.113000 2484.010000
7.440000 -538.568000 2480.280000
7.441000 -533.864000 2476.570000
7.442000 -529.707000 2472.970000
7.443000 -525.010000 2469.370000
7.444000 -520.765000 2465.740000
7.445000 -517.080000 2462.070000
7.446000 -513.395000 2458.240000
7.447000 -510.502000 2454.410000
7.448000 -507.488000 2450.650000
7.449000 -505.443000 2447.320000
7.450000 -502.568000 2443.900000
7.451000 -498.950000 2440.620000
7.452000 -494.926000 2437.540000
7.453000 -491.394000 2434.580000
7.454000 -487.514000 2431.410000
7.455000 -483.709000 2428.870000
7.456000 -480.899000 2426.230000
7.457000 -480.091000 2424.190000
7.458000 -479.306000 2422.560000
7.459000 -480.392000 2421.290000
7.460000 -480.604000 2419.840000
7.461000 -480.583000 2418.050000
7.462000 -480.501000 2416.110000
7.463000 -480.283000 2414.220000
7.464000 -480.394000 2412.610000
7.465000 -480.425000 2410.830000
7.466000 -480.369000 2408.390000
7.467000 -480.348000 2406.370000
7.468000 -480.300000 2405.030000
7.469000 -480.292000 2403.670000
7.470000 -480.156000 2402.000000
7.471000 -480.017000 2399.720000
7.472000 -479.959000 2397.220000
7.473000 -479.841000 2394.990000
7.474000 -479.749000 2392.590000
7.475000 -479.698000 2389.920000
7.476000 -479.703000 2387.490000
7.477000 -479.830000 2385.130000
7.478000 -479.734000 2382.380000
7.479000 -479.790000 2379.810000
7.480000 -479.737000 2377.230000
7.481000 -479.995000 2375.250000
7.482000 -480.203000 2373.690000
7.483000 -480.324000 2372.690000
7.484000 -480.318000 2373.190000
7.485000 -480.173000 2374.140000
7.486000 -480.270000 2375.680000
7.487000 -480.275000 2376.560000
7.488000 -480.278000 2376.940000
7.489000 -480.226000 2376.860000
7.490000 -480.175000 2377.830000
7.491000 -480.124000 2378.850000
7.492000 -480.179000 2380.110000
7.493000 -480.107000 2381.340000
7.494000 -480.173000 2382.490000
7.495000 -480.271000 2383.620000
7.496000 -480.083000 2384.880000
7.497000 -480.000000 2386.340000
7.498000 -479.943000 2387.730000
7.499000 -480.013000 2388.570000
7.500000 -479.925000 2389.580000
7.501000 -479.946000 2391.190000
7.502000 -480.010000 2392.530000
7.503000 -480.152000 2393.160000
7.504000 -480.085000 2393.890000
7.505000 -479.964000 2394.230000
7.506000 -479.911000 2394.750000
7.507000 -479.900000 2395.670000
7.508000 -479.924000 2396.400000
7.509000 -479.971000 2397.100000
7.510000 -480.042000 2398.120000
7.511000 -480.157000 2398.790000
7.512000 -480.157000 2398.910000
7.513000 -480.085000 2398.630000
7.514000 -480.044000 2397.970000
7.515000 -479.979000 2397.330000
7.516000 -479.989000 2396.340000
7.517000 -479.999000 2394.940000
7.518000 -480.014000 2393.380000
7.519000 -479.981000 2391.630000
7.520000 -479.967000 2389.290000
7.521000 -479.952000 2386.850000
7.522000 -480.048000 2384.450000
7.523000 -480.089000 2381.820000
7.524000 -480.096000 2379.510000
7.525000 -480.129000 2377.660000
7.526000 -480.062000 2375.820000
7.527000 -479.867000 2373.730000
7.528000 -479.808000 2371.420000
7.529000 -479.853000 2369.040000
7.530000 -479.865000 2366.690000
7.531000 -480.010000 2364.680000
7.532000 -480.132000 2362.780000
7.533000 -480.334000 2360.850000
7.534000 -480.263000 2359.000000
7.535000 -480.303000 2357.370000
7.536000 -480.308000 2355.550000
7.537000 -479.988000 2353.460000
7.538000 -479.911000 2350.870000
7.539000 -479.872000 2348.230000
7.540000 -479.886000 2345.140000
7.541000 -479.800000 2341.920000
7.542000 -479.825000 2338.500000
7.543000 -479.923000 2335.330000
7.544000 -479.939000 2332.490000
7.545000 -479.882000 2329.100000
7.546000 -479.890000 2325.210000
7.547000 -479.992000 2321.590000
7.548000 -480.083000 2317.610000
7.549000 -480.191000 2313.840000
7.550000 -480.190000 2309.960000
7.551000 -480.143000 2306.070000
7.552000 -480.065000 2301.870000
7.553000 -479.979000 2297.720000
7.554000 -479.964000 2293.400000
7.555000 -480.017000 2288.170000
7.556000 -479.958000 2282.400000
7.557000 -479.964000 2276.420000
7.558000 -480.042000 2270.160000
7.559000 -480.112000 2263.850000
7.560000 -480.107000 2257.440000
7.561000 -480.124000 2251.080000
7.562000 -480.112000 2244.740000
7.563000 -480.158000 2238.210000
7.564000 -480.134000 2231.900000
7.565000 -480.061000 2225.180000
7.566000 -479.982000 2218.770000
7.567000 -479.928000 2212.330000
7.568000 -479.962000 2205.820000
7.569000 -480.093000 2199.310000
7.570000 -480.146000 2192.700000
7.571000 -480.110000 2186.140000
7.572000 -480.068000 2179.550000
7.573000 -479.913000 2172.810000
7.574000 -479.823000 2166.070000
7.575000 -479.936000 2159.110000
7.576000 -479.976000 2152.080000
7.577000 -480.175000 2144.640000
7.578000 -480.157000 2137.300000
7.579000 -480.083000 2129.410000
7.580000 -480.160000 2121.360000
7.581000 -480.031000 2113.530000
7.582000 -479.991000 2106.470000
7.583000 -479.875000 2099.850000
7.584000 -479.848000 2093.090000
7.585000 -479.776000 2086.080000
7.586000 -479.805000 2079.200000
7.587000 -479.939000 2072.750000
7.588000 -479.824000 2066.400000
7.589000 -479.852000 2059.760000
7.590000 -479.811000 2053.200000
7.591000 -479.910000 2046.990000
7.592000 -480.010000 2040.820000
7.593000 -480.161000 2035.440000
7.594000 -480.161000 2030.490000
7.595000 -480.247000 2025.500000
7.596000 -480.355000 2020.650000
7.597000 -480.381000 2015.760000
7.598000 -480.364000 2010.870000
7.599000 -480.430000 2005.880000
7.600000 -480.449000 2001.070000
7.601000 -480.403000 1996.510000
7.602000 -480.389000 1991.980000
7.603000 -480.360000 1987.210000
7.604000 -480.415000 1982.470000
7.605000 -480.329000 1977.840000
7.606000 -480.239000 1973.390000
7.607000 -480.240000 1968.620000
7.608000 -480.097000 1963.500000
7.609000 -480.199000 1958.510000
7.610000 -480.249000 1953.770000
7.611000 -480.189000 1949.440000
7.612000 -480.120000 1944.760000
7.613000 -480.021000 1939.660000
7.614000 -480.071000 1934.780000
7.615000 -479.859000 1930.080000
7.616000 -479.905000 1925.720000
7.617000 -479.981000 1921.930000
7.618000 -480.006000 1917.960000
7.619000 -479.951000 1914.400000
7.620000 -480.093000 1911.280000
7.621000 -480.062000 1908.170000
7.622000 -480.174000 1905.170000
7.623000 -480.166000 1902.190000
7.624000 -480.264000 1899.250000
7.625000 -480.233000 1896.480000
7.626000 -480.440000 1893.460000
7.627000 -480.598000 1890.750000
7.628000 -480.457000 1888.210000
7.629000 -480.406000 1885.700000
7.630000 -480.102000 1883.010000
7.631000 -479.842000 1879.930000
7.632000 -479.782000 1876.580000
7.633000 -479.654000 1873.220000
7.634000 -479.593000 1869.580000
7.635000 -479.639000 1865.850000
7.636000 -479.687000 1861.870000
7.637000 -479.626000 1857.410000
7.638000 -479.705000 1852.990000
7.639000 -479.724000 1848.570000
7.640000 -479.655000 1844.630000
7.641000 -479.710000 1840.630000
7.642000 -479.768000 1836.510000
7.643000 -479.849000 1832.400000
7.644000 -479.965000 1828.660000
7.645000 -479.835000 1825.180000
7.646000 -479.853000 1821.910000
7.647000 -479.871000 1818.810000
7.648000 -479.796000 1815.730000
7.649000 -479.863000 1812.950000
7.650000 -479.931000 1810.480000
7.651000 -479.955000 1808.790000
7.652000 -480.112000 1808.010000
7.653000 -480.346000 1807.570000
7.654000 -480.421000 1806.930000
7.655000 -480.578000 1805.780000
7.656000 -480.660000 1804.870000
7.657000 -479.815000 1803.940000
7.658000 -479.386000 1802.580000
7.659000 -479.798000 1801.790000
7.660000 -480.289000 1801.040000
7.661000 -480.309000 1799.840000
7.662000 -480.405000 1798.250000
7.663000 -480.538000 1796.550000
7.664000 -480.460000 1795.280000
7.665000 -480.279000 1794.520000
7.666000 -480.034000 1793.700000
7.667000 -479.804000 1793.720000
7.668000 -479.599000 1793.490000
7.669000 -479.503000 1792.870000
7.670000 -479.654000 1792.950000
7.671000 -479.701000 1792.880000
7.672000 -479.740000 1792.510000
7.673000 -480.002000 1792.220000
7.674000 -480.211000 1791.860000
7.675000 -480.520000 1791.580000
7.676000 -480.596000 1791.480000
7.677000 -480.148000 1791.330000
7.678000 -479.640000 1791.110000
7.679000 -479.361000 1791.060000
7.680000 -479.998000 1791.010000
7.681000 -480.665000 1791.430000
7.682000 -480.614000 1791.710000
7.683000 -480.083000 1792.660000
7.684000 -479.730000 1793.160000
7.685000 -479.588000 1793.900000
7.686000 -479.493000 1794.170000
7.687000 -479.456000 1795.180000
7.688000 -479.763000 1796.140000
7.689000 -480.350000 1796.850000
7.690000 -480.695000 1798.570000
7.691000 -480.292000 1800.910000
7.692000 -479.318000 1803.200000
7.693000 -479.570000 1805.380000
7.694000 -479.814000 1807.060000
7.695000 -479.941000 1808.620000
7.696000 -480.255000 1810.060000
7.697000 -480.367000 1811.250000
7.698000 -480.532000 1811.970000
7.699000 -480.532000 1813.040000
7.700000 -480.504000 1814.410000
7.701000 -480.208000 1815.540000
7.702000 -479.991000 1816.390000
7.703000 -479.948000 1817.020000
7.704000 -479.895000 1818.170000
7.705000 -479.666000 1819.290000
7.706000 -479.657000 1819.950000
7.707000 -479.638000 1821.000000
7.708000 -479.668000 1821.490000
7.709000 -479.618000 1822.480000
7.710000 -479.615000 1823.840000
7.711000 -479.668000 1824.820000
7.712000 -479.600000 1825.390000
7.713000 -479.667000 1825.730000
7.714000 -479.728000 1826.000000
7.715000 -479.749000 1826.090000
7.716000 -479.707000 1826.130000
7.717000 -480.094000 1825.870000
7.718000 -480.408000 1824.810000
7.719000 -480.493000 1823.850000
7.720000 -480.479000 1822.990000
7.721000 -480.433000 1822.110000
7.722000 -480.324000 1821.700000
7.723000 -479.982000 1821.070000
7.724000 -479.809000 1820.300000
7.725000 -479.816000 1819.570000
7.726000 -479.924000 1819.210000
7.727000 -479.960000 1818.980000
7.728000 -480.028000 1819.190000
7.729000 -480.143000 1819.390000
7.730000 -480.074000 1819.740000
7.731000 -479.941000 1820.020000
7.732000 -479.926000 1820.150000
7.733000 -480.124000 1820.290000
7.734000 -480.082000 1820.320000
7.735000 -479.924000 1820.690000
7.736000 -479.887000 1820.590000
7.737000 -480.018000 1820.570000
7.738000 -480.146000 1820.450000
7.739000 -480.077000 1820.330000
7.740000 -479.921000 1820.410000
7.741000 -479.859000 1820.530000
7.742000 -479.923000 1820.570000
7.743000 -480.024000 1820.100000
7.744000 -480.133000 1819.280000
7.745000 -479.938000 1818.350000
7.746000 -479.975000 1817.790000
7.747000 -480.068000 1817.040000
7.748000 -479.828000 1816.620000
7.749000 -479.812000 1816.460000
7.750000 -479.947000 1816.630000
7.751000 -480.050000 1816.720000
7.752000 -480.090000 1816.830000
7.753000 -480.221000 1817.060000
7.754000 -480.146000 1817.040000
7.755000 -479.950000 1817.100000
7.756000 -479.902000 1816.950000
7.757000 -479.953000 1816.810000
7.758000 -480.124000 1816.710000
7.759000 -480.069000 1816.820000
7.760000 -479.899000 1817.140000
7.761000 -479.724000 1817.140000
7.762000 -479.737000 1818.080000
7.763000 -479.668000 1820.240000
7.764000 -479.566000 1822.460000
7.765000 -480.254000 1824.810000
7.766000 -480.475000 1827.340000
7.767000 -480.592000 1829.890000
7.768000 -480.111000 1833.080000
7.769000 -479.531000 1836.200000
7.770000 -479.652000 1839.680000
7.771000 -479.801000 1842.380000
7.772000 -479.780000 1844.600000
7.773000 -479.936000 1846.970000
7.774000 -480.023000 1849.920000
7.775000 -480.078000 1852.930000
7.776000 -480.195000 1855.920000
7.777000 -480.051000 1858.830000
7.778000 -479.558000 1861.200000
7.779000 -479.609000 1863.170000
7.780000 -479.639000 1864.620000
7.781000 -479.550000 1867.290000
7.782000 -479.632000 1870.730000
7.783000 -479.750000 1873.730000
7.784000 -479.826000 1876.940000
7.785000 -479.750000 1880.740000
7.786000 -480.045000 1884.390000
7.787000 -480.256000 1887.910000
7.788000 -480.477000 1891.390000
7.789000 -480.799000 1895.020000
7.790000 -479.995000 1899.120000
7.791000 -479.683000 1902.740000
7.792000 -479.347000 1906.360000
7.793000 -480.336000 1910.360000
7.794000 -480.594000 1914.550000
7.795000 -479.499000 1919.170000
7.796000 -479.354000 1924.070000
7.797000 -479.979000 1928.200000
7.798000 -480.458000 1932.660000
7.799000 -480.811000 1937.290000
7.800000 -479.557000 1942.480000
7.801000 -479.371000 1947.650000
7.802000 -479.889000 1952.530000
7.803000 -480.383000 1957.120000
7.804000 -480.531000 1961.520000
7.805000 -480.461000 1966.010000
7.806000 -480.473000 1970.700000
7.807000 -480.592000 1975.630000
7.808000 -479.996000 1980.220000
7.809000 -479.491000 1984.660000
7.810000 -479.370000 1989.200000
7.811000 -479.607000 1993.800000
7.812000 -480.267000 1998.460000
7.813000 -480.704000 2003.050000
7.814000 -480.607000 2007.570000
7.815000 -480.159000 2011.570000
7.816000 -478.875000 2015.320000
7.817000 -474.818000 2019.030000
7.818000 -471.028000 2022.100000
7.819000 -466.874000 2025.290000
7.820000 -462.077000 2028.790000
7.821000 -457.514000 2031.610000
7.822000 -452.610000 2034.370000
7.823000 -447.438000 2037.720000
7.824000 -442.175000 2041.060000
7.825000 -436.961000 2044.380000
7.826000 -431.442000 2048.150000
7.827000 -425.938000 2052.100000
7.828000 -420.514000 2055.680000
7.829000 -414.753000 2058.950000
7.830000 -409.122000 2062.100000
7.831000 -403.961000 2065.080000
7.832000 -399.715000 2068.230000
7.833000 -395.630000 2071.440000
7.834000 -392.149000 2074.740000
7.835000 -388.440000 2078.270000
7.836000 -384.506000 2081.710000
7.837000 -381.496000 2084.940000
7.838000 -377.705000 2088.400000
7.839000 -373.585000 2091.370000
7.840000 -369.628000 2093.460000
7.841000 -365.477000 2095.180000
7.842000 -361.435000 2096.800000
7.843000 -357.394000 2098.330000
7.844000 -353.182000 2100.470000
7.845000 -349.084000 2102.880000
7.846000 -344.654000 2105.200000
7.847000 -340.778000 2107.390000
7.848000 -336.158000 2109.960000
7.849000 -331.065000 2112.880000
7.850000 -326.426000 2116.250000
7.851000 -322.084000 2119.250000
7.852000 -317.374000 2122.060000
7.853000 -312.999000 2124.230000
7.854000 -307.943000 2126.140000
7.855000 -303.062000 2128.110000
7.856000 -298.653000 2130.050000
7.857000 -294.062000 2131.230000
7.858000 -289.839000 2132.150000
7.859000 -285.325000 2132.860000
7.860000 -280.872000 2133.240000
7.861000 -276.823000 2133.680000
7.862000 -272.718000 2134.160000
7.863000 -268.275000 2133.960000
7.864000 -263.637000 2132.940000
7.865000 -258.392000 2131.610000
7.866000 -254.005000 2129.910000
7.867000 -249.973000 2128.110000
7.868000 -246.332000 2126.040000
7.869000 -242.250000 2123.830000
7.870000 -241.830000 2121.380000
7.871000 -244.172000 2119.410000
7.872000 -245.770000 2118.320000
7.873000 -245.126000 2117.660000
7.874000 -245.273000 2117.250000
7.875000 -245.471000 2116.360000
7.876000 -245.407000 2114.480000
7.877000 -245.449000 2112.590000
7.878000 -245.490000 2110.660000
7.879000 -245.385000 2108.960000
7.880000 -245.320000 2107.360000
7.881000 -245.310000 2104.970000
7.882000 -245.944000 2103.090000
7.883000 -246.795000 2100.840000
7.884000 -245.116000 2098.580000
7.885000 -245.284000 2096.190000
7.886000 -246.671000 2094.090000
7.887000 -243.200000 2091.250000
7.888000 -239.900000 2087.930000
7.889000 -236.000000 2084.900000
7.890000 -231.924000 2081.840000
7.891000 -228.211000 2079.250000
7.892000 -225.716000 2076.750000
7.893000 -223.666000 2074.140000
7.894000 -221.312000 2071.720000
7.895000 -218.660000 2069.580000
7.896000 -214.998000 2067.300000
7.897000 -212.657000 2065.210000
7.898000 -214.556000 2063.310000
7.899000 -213.318000 2060.990000
7.900000 -213.045000 2058.660000
7.901000 -213.036000 2056.650000
7.902000 -213.433000 2054.620000
7.903000 -213.570000 2052.600000
7.904000 -214.289000 2050.660000
7.905000 -214.308000 2048.820000
7.906000 -213.395000 2047.310000
7.907000 -212.995000 2046.060000
7.908000 -213.152000 2044.980000
7.909000 -213.539000 2043.650000
7.910000 -213.912000 2042.570000
7.911000 -214.306000 2042.300000
7.912000 -214.035000 2042.680000
7.913000 -214.086000 2042.950000
7.914000 -213.995000 2043.020000
7.915000 -214.051000 2043.790000
7.916000 -214.000000 2044.820000
7.917000 -213.973000 2046.150000
7.918000 -213.970000 2048.330000
7.919000 -213.836000 2050.440000
7.920000 -213.761000 2051.880000
7.921000 -213.809000 2053.280000
7.922000 -213.914000 2054.820000
7.923000 -214.097000 2056.900000
7.924000 -214.221000 2059.130000
7.925000 -214.237000 2060.830000
7.926000 -214.156000 2062.020000
7.927000 -213.572000 2063.720000
7.928000 -213.089000 2066.210000
7.929000 -213.055000 2068.090000
7.930000 -213.391000 2069.410000
7.931000 -213.819000 2070.090000
7.932000 -214.084000 2070.730000
7.933000 -214.177000 2071.370000
7.934000 -214.242000 2072.630000
7.935000 -214.033000 2073.750000
7.936000 -213.720000 2075.030000
7.937000 -213.239000 2076.660000
7.938000 -213.095000 2077.870000
7.939000 -213.221000 2079.730000
7.940000 -213.604000 2081.760000
7.941000 -214.301000 2083.570000
7.942000 -214.158000 2085.570000
7.943000 -213.694000 2087.930000
7.944000 -213.133000 2090.520000
7.945000 -213.092000 2093.630000
7.946000 -213.435000 2097.020000
7.947000 -213.956000 2100.810000
7.948000 -214.233000 2104.020000
7.949000 -214.197000 2107.360000
7.950000 -214.022000 2110.640000
7.951000 -213.862000 2113.940000
7.952000 -213.377000 2117.500000
7.953000 -213.134000 2120.730000
7.954000 -213.112000 2123.900000
7.955000 -213.546000 2127.240000
7.956000 -214.305000 2130.160000
7.957000 -214.187000 2133.050000
7.958000 -213.674000 2135.720000
7.959000 -212.939000 2138.060000
7.960000 -213.159000 2140.500000
7.961000 -213.984000 2142.750000
7.962000 -214.400000 2144.690000
7.963000 -214.059000 2147.080000
7.964000 -213.419000 2149.950000
7.965000 -212.966000 2153.110000
7.966000 -213.858000 2156.260000
7.967000 -214.127000 2159.360000
7.968000 -214.247000 2162.100000
7.969000 -214.208000 2164.800000
7.970000 -213.915000 2167.460000
7.971000 -213.505000 2170.420000
7.972000 -213.150000 2173.360000
7.973000 -213.098000 2176.120000
7.974000 -213.220000 2178.810000
7.975000 -213.249000 2181.380000
7.976000 -213.282000 2183.540000
7.977000 -213.239000 2185.680000
7.978000 -213.299000 2187.500000
7.979000 -213.315000 2188.670000
7.980000 -213.195000 2189.490000
7.981000 -213.278000 2190.760000
7.982000 -213.268000 2192.060000
7.983000 -213.264000 2192.870000
7.984000 -213.442000 2193.530000
7.985000 -213.946000 2194.230000
7.986000 -214.323000 2195.630000
7.987000 -214.101000 2197.430000
7.988000 -212.931000 2199.640000
7.989000 -214.515000 2201.040000
7.990000 -213.737000 2202.590000
7.991000 -212.978000 2203.920000
7.992000 -213.426000 2204.960000
7.993000 -214.018000 2206.220000
7.994000 -214.297000 2207.660000
7.995000 -214.099000 2209.060000
7.996000 -213.775000 2210.140000
7.997000 -213.428000 2210.860000
7.998000 -213.162000 2211.320000
7.999000 -213.064000 2212.060000
8.000000 -213.218000 2212.570000
8.001000 -213.604000 2212.720000
8.002000 -213.900000 2213.260000
8.003000 -214.133000 2213.930000
8.004000 -214.224000 2214.570000
8.005000 -214.098000 2215.510000
8.006000 -213.921000 2215.900000
8.007000 -213.793000 2216.010000
8.008000 -213.580000 2215.560000
8.009000 -213.507000 2215.820000
8.010000 -213.433000 2216.520000
8.011000 -213.249000 2217.100000
8.012000 -213.219000 2218.750000
8.013000 -213.222000 2220.860000
8.014000 -213.159000 2222.880000
8.015000 -213.224000 2225.270000
8.016000 -213.828000 2227.280000
8.017000 -213.980000 2229.800000
8.018000 -213.932000 2232.280000
8.019000 -214.073000 2235.070000
8.020000 -214.141000 2238.110000
8.021000 -214.069000 2240.830000
8.022000 -213.920000 2243.570000
8.023000 -213.938000 2246.260000
8.024000 -213.970000 2249.170000
8.025000 -214.033000 2251.640000
8.026000 -213.820000 2254.160000
8.027000 -213.852000 2257.350000
8.028000 -213.949000 2260.740000
8.029000 -213.964000 2264.470000
8.030000 -213.967000 2268.270000
8.031000 -213.810000 2271.270000
8.032000 -213.782000 2274.230000
8.033000 -213.685000 2276.910000
8.034000 -213.664000 2278.780000
8.035000 -213.627000 2279.340000
8.036000 -213.595000 2280.050000
8.037000 -213.509000 2280.290000
8.038000 -213.557000 2280.570000
8.039000 -213.406000 2280.640000
8.040000 -213.508000 2281.410000
8.041000 -213.461000 2282.790000
8.042000 -213.549000 2284.070000
8.043000 -213.642000 2284.540000
8.044000 -213.648000 2284.270000
8.045000 -213.895000 2283.650000
8.046000 -213.943000 2283.290000
8.047000 -213.954000 2282.670000
8.048000 -213.828000 2282.310000
8.049000 -213.876000 2281.410000
8.050000 -213.698000 2280.590000
8.051000 -213.650000 2279.980000
8.052000 -213.688000 2278.980000
8.053000 -213.533000 2277.590000
8.054000 -213.488000 2276.310000
8.055000 -213.504000 2275.030000
8.056000 -213.669000 2274.030000
8.057000 -213.865000 2273.110000
8.058000 -213.838000 2272.010000
8.059000 -213.737000 2271.040000
8.060000 -213.741000 2269.740000
8.061000 -213.773000 2267.420000
8.062000 -213.593000 2264.550000
8.063000 -213.499000 2261.960000
8.064000 -213.398000 2259.940000
8.065000 -213.591000 2258.410000
8.066000 -213.875000 2256.240000
8.067000 -213.997000 2254.000000
8.068000 -213.721000 2251.170000
8.069000 -213.581000 2248.230000
8.070000 -213.779000 2245.190000
8.071000 -213.709000 2242.550000
8.072000 -213.780000 2240.890000
8.073000 -213.795000 2239.810000
8.074000 -213.834000 2238.480000
8.075000 -213.809000 2236.960000
8.076000 -213.821000 2234.750000
8.077000 -213.836000 2232.550000
8.078000 -213.712000 2230.890000
8.079000 -213.628000 2229.380000
8.080000 -213.503000 2228.440000
8.081000 -213.424000 2226.870000
8.082000 -213.514000 2225.380000
8.083000 -213.744000 2223.830000
8.084000 -213.605000 2222.650000
8.085000 -213.600000 2221.830000
8.086000 -213.516000 2221.350000
8.087000 -213.699000 2221.030000
8.088000 -213.691000 2220.550000
8.089000 -213.623000 2220.230000
8.090000 -213.514000 2220.100000
8.091000 -213.608000 2220.140000
8.092000 -213.639000 2220.530000
8.093000 -213.691000 2221.070000
8.094000 -213.775000 2221.510000
8.095000 -213.842000 2221.740000
8.096000 -213.738000 2222.240000
8.097000 -213.645000 2222.690000
8.098000 -213.553000 2222.740000
8.099000 -213.538000 2222.840000
8.100000 -213.641000 2222.860000
8.101000 -213.579000 2222.680000
8.102000 -213.634000 2222.260000
8.103000 -213.726000 2222.450000
8.104000 -213.736000 2222.580000
8.105000 -213.721000 2222.360000
8.106000 -213.667000 2222.350000
8.107000 -213.748000 2221.980000
8.108000 -213.809000 2221.000000
8.109000 -213.736000 2220.040000
8.110000 -213.665000 2219.110000
8.111000 -213.597000 2217.990000
8.112000 -213.528000 2216.560000
8.113000 -213.618000 2214.710000
8.114000 -213.483000 2212.930000
8.115000 -213.470000 2210.830000
8.116000 -213.586000 2209.540000
8.117000 -213.928000 2208.760000
8.118000 -213.746000 2207.820000
8.119000 -213.589000 2206.570000
8.120000 -213.600000 2204.560000
8.121000 -213.487000 2202.470000
8.122000 -213.534000 2200.810000
8.123000 -213.705000 2199.420000
8.124000 -213.814000 2197.240000
8.125000 -213.892000 2194.560000
8.126000 -213.835000 2191.390000
8.127000 -213.818000 2188.150000
8.128000 -213.731000 2185.000000
8.129000 -213.725000 2181.680000
8.130000 -213.778000 2178.260000
8.131000 -213.724000 2174.720000
8.132000 -213.718000 2170.920000
8.133000 -213.631000 2167.160000
8.134000 -213.543000 2163.290000
8.135000 -213.603000 2159.410000
8.136000 -213.783000 2155.440000
8.137000 -213.656000 2151.540000
8.138000 -213.735000 2147.940000
8.139000 -213.773000 2144.420000
8.140000 -213.679000 2140.830000
8.141000 -213.553000 2137.400000
8.142000 -213.646000 2133.770000
8.143000 -213.430000 2130.410000
8.144000 -213.389000 2126.600000
8.145000 -213.454000 2123.150000
8.146000 -213.673000 2119.860000
8.147000 -214.105000 2116.730000
8.148000 -214.321000 2113.530000
8.149000 -213.558000 2110.670000
8.150000 -212.739000 2108.080000
8.151000 -214.558000 2105.450000
8.152000 -216.616000 2102.840000
8.153000 -215.595000 2101.040000
8.154000 -215.101000 2099.720000
8.155000 -215.434000 2098.350000
8.156000 -215.524000 2097.110000
8.157000 -216.027000 2096.420000
8.158000 -216.346000 2095.520000
8.159000 -216.397000 2094.930000
8.160000 -215.913000 2094.050000
8.161000 -215.306000 2092.560000
8.162000 -215.267000 2090.420000
8.163000 -215.365000 2087.840000
8.164000 -215.394000 2085.340000
8.165000 -215.375000 2082.710000
8.166000 -215.477000 2080.070000
8.167000 -215.615000 2078.070000
8.168000 -215.516000 2076.780000
8.169000 -215.509000 2075.620000
8.170000 -215.594000 2074.700000
8.171000 -215.560000 2073.090000
8.172000 -215.536000 2070.940000
8.173000 -215.489000 2068.770000
8.174000 -215.632000 2066.750000
8.175000 -215.907000 2064.880000
8.176000 -215.935000 2062.940000
8.177000 -215.990000 2061.060000
8.178000 -215.869000 2059.410000
8.179000 -215.641000 2057.900000
8.180000 -215.465000 2056.600000
8.181000 -215.685000 2055.050000
8.182000 -215.873000 2053.760000
8.183000 -215.942000 2052.410000
8.184000 -215.925000 2050.150000
8.185000 -215.843000 2047.700000
8.186000 -215.792000 2045.830000
8.187000 -215.784000 2044.180000
8.188000 -215.732000 2042.360000
8.189000 -215.658000 2040.950000
8.190000 -215.549000 2039.360000
8.191000 -215.612000 2037.680000
8.192000 -215.735000 2036.490000
8.193000 -215.915000 2035.760000
8.194000 -216.058000 2034.500000
8.195000 -216.010000 2033.250000
8.196000 -215.863000 2031.780000
8.197000 -215.735000 2029.820000
8.198000 -215.680000 2028.040000
8.199000 -215.803000 2026.650000
8.200000 -215.934000 2025.300000
8.201000 -215.889000 2024.030000
8.202000 -215.754000 2022.960000
8.203000 -215.759000 2022.190000
8.204000 -215.667000 2021.730000
8.205000 -215.785000 2020.900000
8.206000 -215.881000 2019.610000
8.207000 -215.833000 2018.390000
8.208000 -215.798000 2017.800000
8.209000 -215.764000 2017.140000
8.210000 -215.617000 2016.320000
8.211000 -215.711000 2015.570000
8.212000 -215.663000 2015.100000
8.213000 -215.772000 2014.820000
8.214000 -215.753000 2014.300000
8.215000 -215.700000 2012.890000
8.216000 -215.579000 2011.640000
8.217000 -215.702000 2011.020000
8.218000 -215.946000 2010.510000
8.219000 -215.661000 2010.000000
8.220000 -215.644000 2009.820000
8.221000 -215.628000 2009.990000
8.222000 -215.472000 2009.670000
8.223000 -215.599000 2009.320000
8.224000 -215.586000 2009.230000
8.225000 -215.554000 2009.020000
8.226000 -215.602000 2008.960000
8.227000 -215.653000 2009.060000
8.228000 -215.866000 2009.740000
8.229000 -216.002000 2010.920000
8.230000 -215.985000 2011.770000
8.231000 -215.709000 2012.960000
8.232000 -215.563000 2014.940000
8.233000 -215.655000 2016.730000
8.234000 -215.774000 2018.490000
8.235000 -216.082000 2020.570000
8.236000 -216.109000 2022.370000
8.237000 -216.121000 2024.440000
8.238000 -216.107000 2026.590000
8.239000 -215.969000 2028.700000
8.240000 -215.848000 2031.070000
8.241000 -215.586000 2033.030000
8.242000 -215.482000 2034.960000
8.243000 -215.695000 2036.550000
8.244000 -216.133000 2038.020000
8.245000 -216.135000 2039.850000
8.246000 -215.768000 2041.210000
8.247000 -215.795000 2041.930000
8.248000 -216.538000 2042.890000
8.249000 -216.219000 2044.130000
8.250000 -215.920000 2045.550000
8.251000 -215.862000 2046.780000
8.252000 -216.037000 2047.900000
8.253000 -215.842000 2048.920000
8.254000 -215.418000 2050.470000
8.255000 -215.279000 2052.280000
8.256000 -215.145000 2053.880000
8.257000 -215.340000 2055.470000
8.258000 -215.787000 2057.090000
8.259000 -216.165000 2058.640000
8.260000 -216.470000 2059.750000
8.261000 -216.115000 2060.440000
8.262000 -215.651000 2060.900000
8.263000 -215.749000 2061.520000
8.264000 -215.644000 2062.410000
8.265000 -215.689000 2063.530000
8.266000 -215.330000 2064.880000
8.267000 -215.311000 2066.390000
8.268000 -215.332000 2068.420000
8.269000 -215.447000 2070.320000
8.270000 -215.905000 2072.130000
8.271000 -216.450000 2074.790000
8.272000 -216.539000 2077.650000
8.273000 -214.997000 2079.720000
8.274000 -217.455000 2081.500000
8.275000 -217.184000 2083.870000
8.276000 -215.061000 2086.770000
8.277000 -216.078000 2088.830000
8.278000 -216.458000 2090.390000
8.279000 -216.285000 2092.280000
8.280000 -215.565000 2094.430000
8.281000 -215.216000 2096.340000
8.282000 -215.212000 2097.900000
8.283000 -216.639000 2099.840000
8.284000 -216.270000 2101.980000
8.285000 -218.305000 2104.090000
8.286000 -220.885000 2106.330000
8.287000 -219.182000 2108.900000
8.288000 -217.112000 2111.010000
8.289000 -219.273000 2112.580000
8.290000 -220.502000 2113.900000
8.291000 -220.738000 2114.690000
8.292000 -219.409000 2115.380000
8.293000 -220.206000 2115.860000
8.294000 -220.798000 2116.670000
8.295000 -218.972000 2117.430000
8.296000 -215.686000 2118.090000
8.297000 -213.597000 2118.870000
8.298000 -210.486000 2119.710000
8.299000 -208.435000 2120.880000
8.300000 -210.946000 2122.300000
8.301000 -212.738000 2124.010000
8.302000 -215.314000 2126.030000
8.303000 -218.757000 2128.320000
8.304000 -221.302000 2130.200000
8.305000 -224.095000 2132.130000
8.306000 -225.305000 2133.980000
8.307000 -221.697000 2136.120000
8.308000 -217.925000 2138.010000
8.309000 -214.856000 2139.640000
8.310000 -213.316000 2141.890000
8.311000 -210.058000 2144.190000
8.312000 -206.554000 2146.080000
8.313000 -208.202000 2147.990000
8.314000 -206.395000 2149.430000
8.315000 -204.323000 2150.700000
8.316000 -205.757000 2151.850000
8.317000 -205.631000 2153.640000
8.318000 -204.994000 2155.760000
8.319000 -204.196000 2158.030000
8.320000 -205.501000 2160.450000
8.321000 -205.486000 2162.290000
8.322000 -207.870000 2163.940000
8.323000 -206.465000 2166.270000
8.324000 -207.528000 2168.420000
8.325000 -207.892000 2170.010000
8.326000 -206.379000 2171.130000
8.327000 -207.551000 2172.600000
8.328000 -204.725000 2173.910000
8.329000 -202.184000 2175.310000
8.330000 -199.828000 2176.770000
8.331000 -197.487000 2178.230000
8.332000 -196.118000 2179.710000
8.333000 -195.750000 2181.190000
8.334000 -196.121000 2182.910000
8.335000 -196.674000 2184.400000
8.336000 -197.251000 2185.500000
8.337000 -195.941000 2186.410000
8.338000 -195.932000 2186.990000
8.339000 -197.299000 2186.750000
8.340000 -199.566000 2186.660000
8.341000 -197.843000 2185.960000
8.342000 -198.627000 2185.220000
8.343000 -199.437000 2184.440000
8.344000 -197.864000 2183.330000
8.345000 -198.860000 2182.720000
8.346000 -199.420000 2182.240000
8.347000 -197.960000 2181.860000
8.348000 -199.910000 2182.060000
8.349000 -201.716000 2182.020000
8.350000 -200.167000 2182.230000
8.351000 -200.372000 2182.170000
8.352000 -201.064000 2182.640000
8.353000 -201.418000 2183.880000
8.354000 -201.376000 2185.620000
8.355000 -200.510000 2186.890000
8.356000 -200.095000 2188.530000
8.357000 -200.156000 2190.630000
8.358000 -200.512000 2192.540000
8.359000 -200.927000 2194.170000
8.360000 -201.333000 2195.570000
8.361000 -201.228000 2196.790000
8.362000 -201.283000 2198.210000
8.363000 -201.260000 2199.800000
8.364000 -201.137000 2201.790000
8.365000 -201.133000 2203.620000
8.366000 -201.178000 2206.090000
8.367000 -200.783000 2208.870000
8.368000 -200.393000 2211.420000
8.369000 -200.226000 2213.870000
8.370000 -200.089000 2215.940000
8.371000 -200.735000 2217.400000
8.372000 -201.032000 2218.430000
8.373000 -201.399000 2218.750000
8.374000 -201.266000 2219.190000
8.375000 -201.194000 2219.610000
8.376000 -201.096000 2220.230000
8.377000 -201.021000 2221.470000
8.378000 -201.021000 2223.170000
8.379000 -201.025000 2225.310000
8.380000 -200.853000 2227.100000
8.381000 -200.889000 2228.590000
8.382000 -201.016000 2230.140000
8.383000 -201.028000 2231.950000
8.384000 -201.054000 2233.160000
8.385000 -201.098000 2234.320000
8.386000 -201.029000 2236.550000
8.387000 -201.049000 2238.130000
8.388000 -201.052000 2238.970000
8.389000 -201.005000 2240.050000
8.390000 -200.940000 2240.960000
8.391000 -200.553000 2241.290000
8.392000 -200.436000 2241.550000
8.393000 -200.583000 2241.560000
8.394000 -200.944000 2241.530000
8.395000 -201.156000 2240.660000
8.396000 -201.046000 2239.110000
8.397000 -201.197000 2236.680000
8.398000 -200.738000 2234.840000
8.399000 -200.799000 2232.830000
8.400000 -201.020000 2231.180000
8.401000 -200.956000 2229.310000
8.402000 -200.762000 2227.950000
8.403000 -200.700000 2226.450000
8.404000 -200.870000 2224.860000
8.405000 -200.782000 2223.250000
8.406000 -200.981000 2221.670000
8.407000 -200.928000 2219.430000
8.408000 -200.910000 2217.050000
8.409000 -200.785000 2214.740000
8.410000 -200.770000 2212.780000
8.411000 -200.816000 2211.030000
8.412000 -200.642000 2209.450000
8.413000 -200.636000 2207.750000
8.414000 -200.706000 2205.920000
8.415000 -200.946000 2204.150000
8.416000 -201.016000 2202.560000
8.417000 -200.738000 2200.220000
8.418000 -200.698000 2197.460000
8.419000 -200.776000 2194.440000
8.420000 -200.973000 2191.140000
8.421000 -201.046000 2188.000000
8.422000 -201.147000 2184.790000
8.423000 -200.846000 2182.270000
8.424000 -200.625000 2180.210000
8.425000 -200.738000 2178.230000
8.426000 -200.673000 2175.790000
8.427000 -200.748000 2173.210000
8.428000 -200.673000 2170.120000
8.429000 -200.767000 2167.180000
8.430000 -200.848000 2165.120000
8.431000 -200.794000 2162.710000
8.432000 -200.750000 2161.160000
8.433000 -200.742000 2159.910000
8.434000 -200.732000 2158.410000
8.435000 -200.713000 2156.120000
8.436000 -200.801000 2153.040000
8.437000 -200.819000 2149.960000
8.438000 -200.920000 2147.290000
8.439000 -200.891000 2145.000000
8.440000 -201.010000 2142.860000
8.441000 -201.043000 2140.650000
8.442000 -201.045000 2138.250000
8.443000 -201.022000 2135.600000
8.444000 -201.029000 2132.450000
8.445000 -201.011000 2129.350000
8.446000 -200.862000 2125.560000
8.447000 -200.801000 2121.930000
8.448000 -200.868000 2118.730000
8.449000 -200.788000 2115.380000
8.450000 -200.584000 2112.030000
8.451000 -200.637000 2108.910000
8.452000 -200.830000 2105.700000
8.453000 -200.827000 2102.350000
8.454000 -200.724000 2098.980000
8.455000 -200.648000 2096.060000
8.456000 -200.735000 2092.530000
8.457000 -200.883000 2088.330000
8.458000 -200.870000 2084.250000
8.459000 -200.958000 2080.720000
8.460000 -200.870000 2077.460000
8.461000 -200.889000 2075.000000
8.462000 -200.962000 2073.460000
8.463000 -200.716000 2072.070000
8.464000 -200.752000 2071.540000
8.465000 -200.866000 2070.830000
8.466000 -200.749000 2070.120000
8.467000 -200.543000 2069.710000
8.468000 -200.567000 2069.250000
8.469000 -200.487000 2069.080000
8.470000 -200.495000 2068.940000
8.471000 -200.384000 2068.560000
8.472000 -200.397000 2067.950000
8.473000 -200.448000 2067.130000
8.474000 -200.603000 2066.080000
8.475000 -200.572000 2064.220000
8.476000 -200.740000 2061.850000
8.477000 -200.855000 2059.900000
8.478000 -200.899000 2058.000000
8.479000 -201.066000 2055.580000
8.480000 -201.051000 2053.230000
8.481000 -201.088000 2051.490000
8.482000 -201.085000 2049.770000
8.483000 -201.107000 2047.730000
8.484000 -201.104000 2046.240000
8.485000 -201.029000 2045.240000
8.486000 -201.089000 2043.530000
8.487000 -201.062000 2041.810000
8.488000 -201.063000 2039.640000
8.489000 -201.074000 2037.370000
8.490000 -201.044000 2035.090000
8.491000 -200.977000 2033.320000
8.492000 -200.913000 2032.100000
8.493000 -200.855000 2030.720000
8.494000 -200.729000 2028.940000
8.495000 -200.604000 2027.310000
8.496000 -200.644000 2025.940000
8.497000 -200.681000 2024.950000
8.498000 -200.744000 2023.990000
8.499000 -200.642000 2023.840000
8.500000 -200.595000 2022.820000
8.501000 -200.778000 2021.880000
8.502000 -200.563000 2021.170000
8.503000 -200.728000 2020.300000
8.504000 -201.079000 2019.570000
8.505000 -201.232000 2018.790000
8.506000 -200.985000 2017.280000
8.507000 -200.896000 2015.120000
8.508000 -200.848000 2012.680000
8.509000 -200.712000 2011.040000
8.510000 -201.027000 2010.040000
8.511000 -201.083000 2009.420000
8.512000 -201.247000 2008.100000
8.513000 -201.282000 2006.030000
8.514000 -201.211000 2003.850000
8.515000 -201.253000 2001.830000
8.516000 -201.222000 2000.000000
8.517000 -201.252000 1997.640000
8.518000 -201.057000 1995.540000
8.519000 -200.955000 1993.700000
8.520000 -200.763000 1992.170000
8.521000 -200.566000 1991.010000
8.522000 -200.539000 1990.290000
8.523000 -200.411000 1989.720000
8.524000 -200.335000 1989.100000
8.525000 -200.350000 1989.080000
8.526000 -200.319000 1988.870000
8.527000 -200.392000 1988.400000
8.528000 -200.373000 1988.010000
8.529000 -200.424000 1988.330000
8.530000 -200.414000 1989.160000
8.531000 -200.348000 1989.720000
8.532000 -200.341000 1990.040000
8.533000 -200.589000 1990.130000
8.534000 -200.677000 1990.550000
8.535000 -200.625000 1990.650000
8.536000 -200.695000 1990.640000
8.537000 -200.854000 1990.540000
8.538000 -201.176000 1990.500000
8.539000 -201.170000 1990.910000
8.540000 -201.205000 1990.850000
8.541000 -201.312000 1990.770000
8.542000 -201.135000 1990.580000
8.543000 -201.143000 1990.360000
8.544000 -201.017000 1990.530000
8.545000 -200.739000 1990.820000
8.546000 -200.867000 1991.700000
8.547000 -200.844000 1992.230000
8.548000 -200.820000 1992.300000
8.549000 -200.851000 1992.680000
8.550000 -200.781000 1992.800000
8.551000 -200.799000 1992.720000
8.552000 -200.831000 1992.480000
8.553000 -200.752000 1992.060000
8.554000 -200.595000 1991.490000
8.555000 -200.531000 1991.560000
8.556000 -200.591000 1991.370000
8.557000 -200.532000 1991.130000
8.558000 -200.411000 1991.050000
8.559000 -200.371000 1991.210000
8.560000 -200.424000 1990.940000
8.561000 -200.427000 1991.050000
8.562000 -200.518000 1991.500000
8.563000 -200.610000 1991.890000
8.564000 -200.589000 1992.370000
8.565000 -200.504000 1992.530000
8.566000 -200.537000 1992.780000
8.567000 -200.611000 1992.920000
8.568000 -200.709000 1992.900000
8.569000 -200.662000 1993.020000
8.570000 -200.454000 1993.490000
8.571000 -200.465000 1993.990000
8.572000 -200.580000 1994.360000
8.573000 -200.784000 1994.770000
8.574000 -200.881000 1995.050000
8.575000 -200.919000 1995.040000
8.576000 -200.955000 1995.120000
8.577000 -200.963000 1995.240000
8.578000 -200.815000 1995.700000
8.579000 -200.609000 1995.450000
8.580000 -200.604000 1995.120000
8.581000 -200.678000 1994.690000
8.582000 -200.529000 1994.290000
8.583000 -200.407000 1994.110000
8.584000 -200.474000 1994.010000
8.585000 -200.733000 1993.260000
8.586000 -200.738000 1992.440000
8.587000 -200.875000 1991.480000
8.588000 -201.016000 1991.050000
8.589000 -200.993000 1991.230000
8.590000 -200.970000 1991.100000
8.591000 -201.070000 1990.470000
8.592000 -201.119000 1989.680000
8.593000 -201.067000 1988.940000
8.594000 -201.082000 1988.270000
8.595000 -201.127000 1987.180000
8.596000 -201.117000 1986.370000
8.597000 -201.091000 1986.170000
8.598000 -201.025000 1985.780000
8.599000 -200.890000 1985.560000
8.600000 -200.866000 1985.210000
8.601000 -200.735000 1985.100000
8.602000 -200.612000 1984.900000
8.603000 -200.553000 1984.440000
8.604000 -200.503000 1983.390000
8.605000 -200.484000 1982.140000
8.606000 -200.423000 1980.820000
8.607000 -200.415000 1979.580000
8.608000 -200.400000 1978.350000
8.609000 -200.339000 1977.170000
8.610000 -200.435000 1975.900000
8.611000 -200.502000 1973.970000
8.612000 -200.457000 1972.180000
8.613000 -200.492000 1971.320000
8.614000 -200.396000 1971.260000
8.615000 -200.434000 1971.790000
8.616000 -200.272000 1972.940000
8.617000 -200.275000 1974.580000
8.618000 -200.294000 1977.720000
8.619000 -200.228000 1980.320000
8.620000 -200.345000 1982.160000
8.621000 -200.395000 1983.740000
8.622000 -200.593000 1985.790000
8.623000 -201.029000 1988.570000
8.624000 -201.160000 1991.690000
8.625000 -201.208000 1995.180000
8.626000 -201.180000 1998.590000
8.627000 -201.232000 2002.290000
8.628000 -201.160000 2005.810000
8.629000 -201.268000 2009.550000
8.630000 -201.281000 2013.280000
8.631000 -201.276000 2016.900000
8.632000 -201.211000 2020.490000
8.633000 -201.057000 2023.960000
8.634000 -201.047000 2027.180000
8.635000 -200.953000 2030.840000
8.636000 -200.866000 2034.310000
8.637000 -200.815000 2038.460000
8.638000 -200.705000 2042.480000
8.639000 -200.608000 2046.690000
8.640000 -200.579000 2050.910000
8.641000 -200.631000 2054.880000
8.642000 -200.541000 2058.330000
8.643000 -200.623000 2061.870000
8.644000 -200.563000 2065.640000
8.645000 -200.591000 2069.170000
8.646000 -200.474000 2072.940000
8.647000 -200.483000 2076.650000
8.648000 -200.468000 2080.250000
8.649000 -200.436000 2083.520000
8.650000 -200.448000 2086.150000
8.651000 -200.323000 2088.190000
8.652000 -200.386000 2090.000000
8.653000 -200.294000 2092.200000
8.654000 -200.387000 2094.870000
8.655000 -200.531000 2097.550000
8.656000 -200.925000 2100.050000
8.657000 -201.019000 2102.070000
8.658000 -201.090000 2103.800000
8.659000 -201.233000 2105.210000
8.660000 -201.226000 2106.340000
8.661000 -201.249000 2107.170000
8.662000 -201.218000 2108.190000
8.663000 -201.177000 2109.260000
8.664000 -201.155000 2110.560000
8.665000 -200.995000 2111.470000
8.666000 -200.823000 2112.220000
8.667000 -200.790000 2112.660000
8.668000 -200.740000 2113.370000
8.669000 -200.794000 2114.300000
8.670000 -200.727000 2115.860000
8.671000 -200.669000 2117.610000
8.672000 -200.768000 2119.470000
8.673000 -200.844000 2121.690000
8.674000 -200.848000 2124.200000
8.675000 -200.991000 2127.100000
8.676000 -201.018000 2130.210000
8.677000 -201.038000 2133.010000
8.678000 -201.058000 2136.040000
8.679000 -201.033000 2139.080000
8.680000 -200.914000 2141.760000
8.681000 -200.859000 2144.190000
8.682000 -200.749000 2146.640000
8.683000 -200.695000 2149.210000
8.684000 -200.542000 2151.940000
8.685000 -200.466000 2154.510000
8.686000 -200.373000 2156.960000
8.687000 -200.453000 2159.750000
8.688000 -200.547000 2162.580000
8.689000 -200.647000 2165.450000
8.690000 -200.674000 2168.740000
8.691000 -200.848000 2172.010000
8.692000 -201.005000 2175.670000
8.693000 -201.159000 2179.360000
8.694000 -201.169000 2182.870000
8.695000 -201.146000 2186.150000
8.696000 -201.101000 2189.420000
8.697000 -201.125000 2192.290000
8.698000 -201.146000 2195.070000
8.699000 -201.187000 2198.060000
8.700000 -201.128000 2201.060000
8.701000 -201.065000 2203.850000
8.702000 -200.935000 2206.430000
8.703000 -200.885000 2209.320000
8.704000 -200.951000 2212.080000
8.705000 -201.146000 2214.860000
8.706000 -201.059000 2217.990000
8.707000 -201.012000 2221.400000
8.708000 -200.861000 2224.860000
8.709000 -200.776000 2228.440000
8.710000 -200.658000 2232.520000
8.711000 -200.468000 2237.550000
8.712000 -200.682000 2242.800000
8.713000 -200.978000 2247.920000
8.714000 -200.926000 2252.720000
8.715000 -200.675000 2257.220000
8.716000 -200.590000 2261.500000
8.717000 -200.468000 2265.920000
8.718000 -200.336000 2270.890000
8.719000 -200.507000 2276.120000
8.720000 -200.432000 2281.550000
8.721000 -200.397000 2286.700000
8.722000 -200.715000 2291.840000
8.723000 -201.045000 2297.230000
8.724000 -201.358000 2302.440000
8.725000 -201.219000 2307.690000
8.726000 -200.981000 2312.690000
8.727000 -200.944000 2317.850000
8.728000 -201.171000 2323.190000
8.729000 -201.147000 2328.760000
8.730000 -200.924000 2334.090000
8.731000 -200.994000 2338.870000
8.732000 -200.913000 2343.800000
8.733000 -200.921000 2348.770000
8.734000 -200.884000 2353.070000
8.735000 -200.869000 2356.780000
8.736000 -200.902000 2360.420000
8.737000 -200.925000 2363.820000
8.738000 -200.916000 2365.930000
8.739000 -200.758000 2367.430000
8.740000 -200.501000 2370.000000
8.741000 -200.481000 2372.110000
8.742000 -200.636000 2374.140000
8.743000 -200.555000 2375.900000
8.744000 -200.422000 2377.560000
8.745000 -200.533000 2379.640000
8.746000 -200.493000 2381.620000
8.747000 -200.531000 2383.040000
8.748000 -200.529000 2383.660000
8.749000 -200.563000 2383.550000
8.750000 -200.651000 2383.760000
8.751000 -200.682000 2384.350000
8.752000 -200.839000 2384.960000
8.753000 -200.922000 2385.650000
8.754000 -201.131000 2385.800000
8.755000 -201.094000 2386.160000
8.756000 -201.121000 2387.010000
8.757000 -201.186000 2388.190000
8.758000 -201.107000 2389.490000
8.759000 -201.215000 2390.660000
8.760000 -201.135000 2391.750000
8.761000 -201.083000 2392.400000
8.762000 -200.963000 2392.470000
8.763000 -200.822000 2392.130000
8.764000 -200.671000 2392.180000
8.765000 -200.575000 2391.770000
8.766000 -200.524000 2391.660000
8.767000 -200.395000 2391.250000
8.768000 -200.421000 2390.800000
8.769000 -200.325000 2389.590000
8.770000 -200.333000 2387.870000
8.771000 -200.428000 2385.870000
8.772000 -200.592000 2383.550000
8.773000 -200.861000 2381.810000
8.774000 -201.023000 2380.660000
8.775000 -201.122000 2379.700000
8.776000 -201.111000 2378.710000
8.777000 -200.965000 2377.400000
8.778000 -200.703000 2376.410000
8.779000 -200.445000 2375.460000
8.780000 -200.247000 2374.230000
8.781000 -200.194000 2373.270000
8.782000 -200.650000 2371.810000
8.783000 -201.085000 2370.400000
8.784000 -201.259000 2369.730000
8.785000 -201.403000 2368.710000
8.786000 -200.849000 2367.420000
8.787000 -200.232000 2365.760000
8.788000 -200.178000 2363.990000
8.789000 -200.956000 2362.270000
8.790000 -201.415000 2360.960000
8.791000 -200.968000 2359.540000
8.792000 -199.938000 2358.000000
8.793000 -200.639000 2355.870000
8.794000 -201.034000 2353.990000
8.795000 -199.794000 2351.830000
8.796000 -200.722000 2349.350000
8.797000 -200.750000 2346.610000
8.798000 -200.864000 2344.000000
8.799000 -201.222000 2341.400000
8.800000 -201.284000 2338.980000
8.801000 -201.245000 2336.720000
8.802000 -200.877000 2335.250000
8.803000 -200.313000 2334.440000
8.804000 -200.057000 2333.590000
8.805000 -200.494000 2332.920000
8.806000 -201.002000 2331.740000
8.807000 -201.413000 2329.870000
8.808000 -201.399000 2327.980000
8.809000 -200.913000 2326.120000
8.810000 -200.539000 2324.640000
8.811000 -200.191000 2323.160000
8.812000 -200.055000 2321.240000
8.813000 -200.703000 2319.000000
8.814000 -201.027000 2316.830000
8.815000 -201.377000 2314.400000
8.816000 -201.066000 2312.100000
8.817000 -201.011000 2309.790000
8.818000 -200.789000 2308.270000
8.819000 -200.081000 2307.190000
8.820000 -200.204000 2306.000000
8.821000 -201.056000 2304.760000
8.822000 -201.302000 2303.620000
8.823000 -201.151000 2302.170000
8.824000 -201.163000 2300.480000
8.825000 -201.354000 2299.160000
8.826000 -200.941000 2298.250000
8.827000 -200.292000 2297.300000
8.828000 -200.186000 2296.900000
8.829000 -200.204000 2297.080000
8.830000 -200.969000 2296.950000
8.831000 -201.450000 2296.480000
8.832000 -200.997000 2296.420000
8.833000 -200.206000 2296.400000
8.834000 -200.218000 2296.150000
8.835000 -200.135000 2295.050000
8.836000 -200.353000 2293.660000
8.837000 -200.826000 2292.840000
8.838000 -201.179000 2292.130000
8.839000 -201.194000 2291.150000
8.840000 -201.274000 2289.950000
8.841000 -201.387000 2289.570000
8.842000 -201.360000 2289.710000
8.843000 -200.455000 2289.490000
8.844000 -199.943000 2289.300000
8.845000 -201.898000 2289.610000
8.846000 -202.933000 2289.910000
8.847000 -203.521000 2290.140000
8.848000 -203.335000 2290.210000
8.849000 -202.928000 2290.340000
8.850000 -202.258000 2290.630000
8.851000 -202.219000 2291.550000
8.852000 -202.889000 2292.600000
8.853000 -203.296000 2293.510000
8.854000 -203.668000 2294.940000
8.855000 -202.065000 2296.880000
8.856000 -202.944000 2298.360000
8.857000 -203.746000 2299.660000
8.858000 -206.153000 2301.480000
8.859000 -207.731000 2302.910000
8.860000 -207.768000 2303.790000
8.861000 -207.729000 2305.000000
8.862000 -207.215000 2306.750000
8.863000 -206.329000 2308.430000
8.864000 -206.977000 2309.810000
8.865000 -206.959000 2311.440000
8.866000 -208.213000 2312.960000
8.867000 -206.192000 2314.270000
8.868000 -203.953000 2315.860000
8.869000 -200.747000 2317.450000
8.870000 -197.522000 2319.090000
8.871000 -192.884000 2320.260000
8.872000 -187.488000 2321.130000
8.873000 -182.332000 2322.460000
8.874000 -176.958000 2323.950000
8.875000 -171.554000 2325.120000
8.876000 -165.673000 2326.230000
8.877000 -160.154000 2327.300000
8.878000 -154.581000 2328.200000
8.879000 -149.449000 2328.880000
8.880000 -144.541000 2329.420000
8.881000 -139.849000 2330.060000
8.882000 -134.941000 2330.710000
8.883000 -130.172000 2331.340000
8.884000 -126.420000 2332.110000
8.885000 -122.337000 2333.470000
8.886000 -118.110000 2334.890000
8.887000 -113.572000 2335.640000
8.888000 -108.900000 2335.760000
8.889000 -104.155000 2335.760000
8.890000 -99.652300 2335.810000
8.891000 -95.644100 2336.560000
8.892000 -91.369200 2337.280000
8.893000 -87.185600 2337.450000
8.894000 -82.577300 2338.280000
8.895000 -77.467900 2339.240000
8.896000 -71.975500 2340.270000
8.897000 -67.103100 2340.290000
8.898000 -62.650800 2340.480000
8.899000 -59.063100 2340.980000
8.900000 -55.991600 2341.270000
8.901000 -58.016200 2341.250000
8.902000 -58.785100 2341.140000
8.903000 -59.326800 2340.990000
8.904000 -59.665600 2341.440000
8.905000 -59.355300 2342.150000
8.906000 -58.806400 2342.460000
8.907000 -58.592400 2343.000000
8.908000 -58.557800 2343.940000
8.909000 -58.430500 2345.770000
8.910000 -58.518300 2348.420000
8.911000 -58.566100 2351.410000
8.912000 -58.695900 2354.350000
8.913000 -58.925500 2357.220000
8.914000 -59.201900 2359.870000
8.915000 -59.414100 2362.300000
8.916000 -59.489200 2364.640000
8.917000 -59.486000 2367.150000
8.918000 -59.463600 2369.820000
8.919000 -59.259100 2372.400000
8.920000 -59.078500 2374.610000
8.921000 -59.148900 2376.870000
8.922000 -59.097700 2379.110000
8.923000 -58.620200 2381.380000
8.924000 -58.592900 2383.370000
8.925000 -58.701000 2384.780000
8.926000 -58.753500 2386.560000
8.927000 -59.093700 2387.760000
8.928000 -59.132200 2388.530000
8.929000 -58.989100 2388.380000
8.930000 -59.127000 2388.000000
8.931000 -59.238400 2387.890000
8.932000 -59.165000 2387.440000
8.933000 -58.978800 2387.020000
8.934000 -58.781200 2386.830000
8.935000 -58.882500 2386.840000
8.936000 -58.781200 2386.450000
8.937000 -58.909300 2386.160000
8.938000 -58.995900 2385.820000
8.939000 -59.119700 2385.310000
8.940000 -59.105900 2383.610000
8.941000 -59.145600 2381.430000
8.942000 -58.967700 2379.210000
8.943000 -58.891400 2376.540000
8.944000 -58.907500 2374.010000
8.945000 -58.953800 2371.380000
8.946000 -58.796900 2369.080000
8.947000 -58.801500 2367.110000
8.948000 -58.898900 2364.820000
8.949000 -59.011300 2363.250000
8.950000 -59.073000 2362.220000
8.951000 -58.995500 2360.640000
8.952000 -59.127500 2358.980000
8.953000 -59.017800 2357.110000
8.954000 -59.070500 2355.490000
8.955000 -58.912300 2353.870000
8.956000 -58.733300 2352.070000
8.957000 -58.775400 2350.140000
8.958000 -58.834900 2348.350000
8.959000 -58.963300 2346.590000
8.960000 -59.119800 2344.730000
8.961000 -59.226200 2342.540000
8.962000 -59.200600 2340.370000
8.963000 -59.181900 2338.080000
8.964000 -59.075200 2335.320000
8.965000 -59.296300 2332.660000
8.966000 -59.132300 2330.380000
8.967000 -59.375400 2328.330000
8.968000 -59.126700 2326.150000
8.969000 -58.987600 2324.440000
8.970000 -58.699200 2322.550000
8.971000 -58.701900 2320.640000
8.972000 -58.849400 2319.100000
8.973000 -59.076400 2317.990000
8.974000 -58.743300 2316.970000
8.975000 -58.282900 2316.520000
8.976000 -58.937600 2316.040000
8.977000 -55.403500 2315.190000
8.978000 -51.266600 2314.370000
8.979000 -46.911100 2313.620000
8.980000 -42.637100 2312.740000
8.981000 -37.797300 2312.380000
8.982000 -32.868100 2311.800000
8.983000 -28.928400 2311.030000
8.984000 -24.889400 2309.860000
8.985000 -20.910800 2308.970000
8.986000 -16.795000 2308.290000
8.987000 -12.872500 2307.880000
8.988000 -8.509500 2307.360000
8.989000 -3.755230 2306.480000
8.990000 1.953000 2305.760000
8.991000 7.794050 2305.060000
8.992000 13.856000 2304.550000
8.993000 19.608800 2303.700000
8.994000 25.788200 2302.590000
8.995000 32.280500 2301.250000
8.996000 38.830500 2300.340000
8.997000 45.259100 2299.330000
8.998000 51.460500 2297.700000
8.999000 57.367700 2296.090000
9.000000 62.605200 2294.620000
9.001000 66.493600 2293.260000
9.002000 69.807100 2291.710000
9.003000 73.450500 2290.120000
9.004000 77.317400 2288.430000
9.005000 81.183300 2286.860000
9.006000 85.727000 2285.360000
9.007000 91.210900 2283.490000
9.008000 96.944800 2281.340000
9.009000 102.693000 2279.090000
9.010000 109.036000 2277.500000
9.011000 115.909000 2276.820000
9.012000 122.638000 2276.510000
9.013000 129.042000 2277.170000
9.014000 135.037000 2278.460000
9.015000 141.112000 2279.660000
9.016000 147.061000 2281.440000
9.017000 152.584000 2284.150000
9.018000 158.005000 2287.800000
9.019000 162.686000 2291.800000
9.020000 167.227000 2295.870000
9.021000 172.274000 2299.850000
9.022000 177.972000 2303.790000
9.023000 183.536000 2307.960000
9.024000 188.310000 2311.870000
9.025000 192.585000 2315.650000
9.026000 196.615000 2319.260000
9.027000 200.746000 2323.280000
9.028000 204.333000 2327.440000
9.029000 208.191000 2331.760000
9.030000 211.350000 2336.330000
9.031000 214.651000 2341.260000
9.032000 213.202000 2346.140000
9.033000 210.389000 2350.960000
9.034000 207.105000 2355.700000
9.035000 204.622000 2360.580000
9.036000 201.710000 2365.530000
9.037000 198.769000 2370.250000
9.038000 195.811000 2374.530000
9.039000 193.273000 2379.190000
9.040000 189.508000 2384.170000
9.041000 186.984000 2389.260000
9.042000 184.021000 2394.160000
9.043000 180.450000 2398.810000
9.044000 177.938000 2403.070000
9.045000 174.378000 2407.660000
9.046000 172.105000 2412.200000
9.047000 173.818000 2416.810000
9.048000 173.664000 2421.580000
9.049000 173.012000 2426.610000
9.050000 172.721000 2431.160000
9.051000 172.259000 2436.010000
9.052000 173.344000 2440.800000
9.053000 171.450000 2445.440000
9.054000 171.128000 2449.900000
9.055000 170.042000 2454.840000
9.056000 171.704000 2459.850000
9.057000 170.689000 2464.500000
9.058000 170.073000 2468.740000
9.059000 171.858000 2472.560000
9.060000 169.690000 2476.830000
9.061000 166.652000 2480.900000
9.062000 163.504000 2485.160000
9.063000 161.427000 2489.850000
9.064000 159.054000 2494.220000
9.065000 157.042000 2498.680000
9.066000 159.415000 2503.010000
9.067000 162.400000 2507.170000
9.068000 161.535000 2511.390000
9.069000 163.215000 2515.260000
9.070000 161.341000 2519.120000
9.071000 162.849000 2522.080000
9.072000 162.631000 2524.100000
9.073000 161.456000 2525.990000
9.074000 163.161000 2527.920000
9.075000 162.091000 2529.560000
9.076000 161.644000 2531.680000
9.077000 163.047000 2533.800000
9.078000 161.916000 2535.720000
9.079000 162.194000 2536.930000
9.080000 163.030000 2538.380000
9.081000 161.364000 2539.870000
9.082000 162.553000 2541.250000
9.083000 162.991000 2543.180000
9.084000 162.868000 2545.320000
9.085000 162.840000 2546.800000
9.086000 162.272000 2548.230000
9.087000 161.777000 2549.800000
9.088000 161.672000 2551.830000
9.089000 162.547000 2553.520000
9.090000 165.442000 2554.610000
9.091000 167.749000 2555.890000
9.092000 169.667000 2557.650000
9.093000 166.863000 2559.660000
9.094000 163.665000 2561.660000
9.095000 161.023000 2563.790000
9.096000 159.306000 2566.100000
9.097000 161.281000 2568.380000
9.098000 163.120000 2570.530000
9.099000 161.071000 2572.930000
9.100000 157.925000 2575.290000
9.101000 154.335000 2577.960000
9.102000 149.864000 2580.330000
9.103000 145.871000 2582.720000
9.104000 141.972000 2584.320000
9.105000 139.227000 2585.510000
9.106000 135.981000 2586.490000
9.107000 135.057000 2587.110000
9.108000 132.425000 2587.460000
9.109000 129.674000 2588.170000
9.110000 130.811000 2588.480000
9.111000 129.034000 2588.660000
9.112000 130.421000 2589.020000
9.113000 132.973000 2589.360000
9.114000 135.050000 2589.840000
9.115000 137.301000 2590.630000
9.116000 139.615000 2591.450000
9.117000 141.498000 2592.850000
9.118000 141.498000 2594.430000
9.119000 141.311000 2596.730000
9.120000 141.256000 2598.590000
9.121000 140.875000 2600.450000
9.122000 140.368000 2602.120000
9.123000 140.469000 2603.630000
9.124000 140.284000 2604.410000
9.125000 140.096000 2604.910000
9.126000 140.353000 2605.730000
9.127000 140.654000 2606.320000
9.128000 141.278000 2606.420000
9.129000 141.369000 2606.820000
9.130000 141.330000 2607.050000
9.131000 140.032000 2607.870000
9.132000 140.324000 2608.220000
9.133000 137.853000 2608.650000
9.134000 136.075000 2609.340000
9.135000 133.402000 2609.800000
9.136000 130.357000 2610.130000
9.137000 126.753000 2610.440000
9.138000 123.429000 2611.460000
9.139000 120.607000 2612.490000
9.140000 121.732000 2612.920000
9.141000 122.212000 2613.440000
9.142000 121.328000 2614.280000
9.143000 120.956000 2614.970000
9.144000 122.184000 2615.190000
9.145000 120.748000 2616.010000
9.146000 123.342000 2617.370000
9.147000 123.385000 2618.190000
9.148000 123.466000 2618.730000
9.149000 126.457000 2619.350000
9.150000 128.938000 2619.870000
9.151000 130.660000 2620.670000
9.152000 130.594000 2622.110000
9.153000 129.596000 2624.130000
9.154000 129.424000 2626.320000
9.155000 129.750000 2628.270000
9.156000 130.539000 2630.500000
9.157000 130.751000 2633.090000
9.158000 130.413000 2635.610000
9.159000 129.883000 2637.880000
9.160000 129.669000 2640.170000
9.161000 129.616000 2641.770000
9.162000 129.679000 2643.110000
9.163000 129.679000 2644.900000
9.164000 129.582000 2646.540000
9.165000 129.569000 2647.830000
9.166000 129.671000 2649.210000
9.167000 129.726000 2650.500000
9.168000 129.749000 2651.490000
9.169000 129.778000 2653.420000
9.170000 129.672000 2655.810000
9.171000 129.778000 2658.480000
9.172000 129.683000 2661.540000
9.173000 129.672000 2664.780000
9.174000 129.686000 2668.440000
9.175000 129.620000 2671.860000
9.176000 129.652000 2675.350000
9.177000 129.592000 2678.210000
9.178000 129.714000 2681.140000
9.179000 129.714000 2682.840000
9.180000 129.783000 2683.480000
9.181000 129.791000 2684.900000
9.182000 129.830000 2687.440000
9.183000 129.946000 2689.760000
9.184000 129.930000 2692.140000
9.185000 129.980000 2694.490000
9.186000 129.842000 2696.580000
9.187000 129.925000 2698.080000
9.188000 130.007000 2700.110000
9.189000 130.136000 2702.290000
9.190000 130.104000 2704.480000
9.191000 129.979000 2707.440000
9.192000 129.929000 2710.250000
9.193000 130.076000 2712.610000
9.194000 130.239000 2714.590000
9.195000 130.319000 2716.420000
9.196000 130.358000 2718.440000
9.197000 130.368000 2720.400000
9.198000 130.314000 2722.100000
9.199000 130.252000 2724.160000
9.200000 130.155000 2725.900000
9.201000 129.951000 2726.770000
9.202000 129.862000 2727.930000
9.203000 129.836000 2728.360000
9.204000 129.934000 2728.670000
9.205000 129.957000 2728.760000
9.206000 130.043000 2728.890000
9.207000 130.123000 2728.780000
9.208000 130.176000 2728.630000
9.209000 130.289000 2728.570000
9.210000 130.322000 2728.290000
9.211000 130.314000 2728.260000
9.212000 130.370000 2728.210000
9.213000 130.304000 2728.210000
9.214000 130.273000 2728.670000
9.215000 130.302000 2729.060000
9.216000 130.302000 2729.490000
9.217000 130.263000 2729.640000
9.218000 130.233000 2729.550000
9.219000 130.191000 2729.530000
9.220000 130.218000 2729.540000
9.221000 130.128000 2729.700000
9.222000 130.038000 2729.750000
9.223000 130.276000 2729.850000
9.224000 130.433000 2730.380000
9.225000 130.296000 2731.390000
9.226000 130.295000 2732.290000
9.227000 130.392000 2733.340000
9.228000 130.482000 2733.900000
9.229000 130.617000 2734.710000
9.230000 130.484000 2735.330000
9.231000 129.898000 2735.520000
9.232000 129.566000 2735.500000
9.233000 129.531000 2735.450000
9.234000 129.502000 2734.970000
9.235000 129.532000 2734.560000
9.236000 129.515000 2734.330000
9.237000 129.635000 2734.430000
9.238000 129.715000 2733.930000
9.239000 129.705000 2733.120000
9.240000 129.706000 2732.360000
9.241000 129.735000 2731.580000
9.242000 129.537000 2730.730000
9.243000 129.663000 2729.970000
9.244000 129.613000 2728.980000
9.245000 129.828000 2727.850000
9.246000 129.710000 2727.380000
9.247000 129.782000 2726.440000
9.248000 129.606000 2725.250000
9.249000 129.657000 2724.840000
9.250000 129.679000 2724.510000
9.251000 129.840000 2723.790000
9.252000 130.128000 2723.110000
9.253000 130.248000 2722.680000
9.254000 130.381000 2723.070000
9.255000 130.433000 2723.360000
9.256000 130.704000 2723.450000
9.257000 130.068000 2722.630000
9.258000 129.246000 2721.490000
9.259000 130.600000 2720.370000
9.260000 133.014000 2718.920000
9.261000 131.609000 2717.820000
9.262000 131.729000 2716.820000
9.263000 132.606000 2716.180000
9.264000 132.754000 2716.690000
9.265000 132.422000 2717.560000
9.266000 131.941000 2718.180000
9.267000 131.975000 2718.870000
9.268000 132.049000 2719.800000
9.269000 132.241000 2721.170000
9.270000 132.456000 2722.630000
9.271000 132.529000 2724.350000
9.272000 132.607000 2725.950000
9.273000 132.628000 2726.420000
9.274000 132.658000 2726.930000
9.275000 132.515000 2727.490000
9.276000 132.311000 2728.430000
9.277000 132.189000 2729.330000
9.278000 132.085000 2729.680000
9.279000 132.119000 2729.910000
9.280000 132.165000 2730.260000
9.281000 132.127000 2730.390000
9.282000 131.925000 2730.400000
9.283000 131.884000 2730.740000
9.284000 131.965000 2731.140000
9.285000 132.035000 2731.570000
9.286000 132.189000 2731.870000
9.287000 132.112000 2732.110000
9.288000 132.356000 2732.190000
9.289000 132.469000 2732.320000
9.290000 132.448000 2732.130000
9.291000 132.389000 2732.050000
9.292000 132.344000 2731.990000
9.293000 132.284000 2731.930000
9.294000 132.409000 2732.230000
9.295000 132.328000 2732.480000
9.296000 132.120000 2732.960000
9.297000 132.490000 2733.570000
9.298000 132.434000 2733.990000
9.299000 132.508000 2734.120000
9.300000 132.371000 2733.970000
9.301000 132.331000 2734.140000
9.302000 132.393000 2733.910000
9.303000 132.241000 2733.530000
9.304000 132.263000 2733.340000
9.305000 132.208000 2733.110000
9.306000 132.086000 2732.850000
9.307000 131.952000 2732.560000
9.308000 131.905000 2732.560000
9.309000 131.877000 2732.350000
9.310000 131.865000 2732.490000
9.311000 131.872000 2732.300000
9.312000 131.786000 2731.800000
9.313000 131.868000 2731.670000
9.314000 131.883000 2732.140000
9.315000 132.106000 2732.460000
9.316000 131.990000 2733.050000
9.317000 131.983000 2733.560000
9.318000 132.169000 2734.200000
9.319000 132.145000 2734.710000
9.320000 132.106000 2735.800000
9.321000 132.092000 2737.510000
9.322000 132.079000 2739.360000
9.323000 132.057000 2741.530000
9.324000 132.095000 2743.210000
9.325000 131.908000 2744.840000
9.326000 132.035000 2746.700000
9.327000 132.087000 2748.900000
9.328000 132.061000 2750.860000
9.329000 132.000000 2752.660000
9.330000 132.135000 2754.180000
9.331000 132.094000 2754.960000
9.332000 132.280000 2755.750000
9.333000 132.119000 2757.400000
9.334000 132.285000 2758.890000
9.335000 132.215000 2760.450000
9.336000 132.111000 2761.530000
9.337000 132.053000 2762.970000
9.338000 132.121000 2763.920000
9.339000 132.138000 2764.890000
9.340000 132.140000 2765.580000
9.341000 132.233000 2766.470000
9.342000 132.310000 2767.000000
9.343000 132.225000 2767.010000
9.344000 132.182000 2766.750000
9.345000 132.279000 2766.300000
9.346000 132.416000 2765.520000
9.347000 132.458000 2764.790000
9.348000 132.439000 2764.060000
9.349000 132.531000 2763.340000
9.350000 132.374000 2762.350000
9.351000 132.119000 2761.440000
9.352000 131.935000 2760.680000
9.353000 131.930000 2759.690000
9.354000 132.062000 2758.840000
9.355000 132.191000 2758.070000
9.356000 132.306000 2757.030000
9.357000 132.342000 2755.780000
9.358000 132.370000 2754.860000
9.359000 132.382000 2754.410000
9.360000 132.422000 2754.390000
9.361000 132.442000 2754.240000
9.362000 132.418000 2754.410000
9.363000 132.451000 2754.730000
9.364000 132.362000 2755.430000
9.365000 132.374000 2756.240000
9.366000 132.242000 2757.370000
9.367000 132.137000 2758.530000
9.368000 132.108000 2760.340000
9.369000 132.116000 2762.240000
9.370000 132.066000 2764.310000
9.371000 132.057000 2765.760000
9.372000 132.126000 2767.270000
9.373000 132.091000 2769.310000
9.374000 132.153000 2770.590000
9.375000 132.209000 2771.640000
9.376000 132.251000 2773.160000
9.377000 132.268000 2774.490000
9.378000 132.315000 2775.050000
9.379000 132.330000 2775.110000
9.380000 132.246000 2774.880000
9.381000 132.204000 2774.420000
9.382000 132.266000 2773.950000
9.383000 132.212000 2773.070000
9.384000 132.166000 2772.170000
9.385000 132.184000 2771.360000
9.386000 132.109000 2770.910000
9.387000 132.090000 2770.510000
9.388000 132.090000 2770.230000
9.389000 132.153000 2770.040000
9.390000 132.238000 2770.220000
9.391000 132.247000 2770.070000
9.392000 132.315000 2769.750000
9.393000 132.247000 2770.140000
9.394000 132.208000 2772.010000
9.395000 132.217000 2772.680000
9.396000 132.189000 2772.510000
9.397000 132.237000 2773.270000
9.398000 132.509000 2774.320000
9.399000 132.486000 2775.050000
9.400000 132.525000 2775.990000
9.401000 132.490000 2775.590000
9.402000 132.495000 2773.890000
9.403000 132.411000 2771.750000
9.404000 132.366000 2769.980000
9.405000 132.388000 2768.080000
9.406000 132.458000 2766.620000
9.407000 132.250000 2766.370000
9.408000 132.297000 2766.760000
9.409000 132.312000 2767.390000
9.410000 132.166000 2767.960000
9.411000 132.092000 2768.140000
9.412000 132.237000 2768.840000
9.413000 132.210000 2770.830000
9.414000 132.356000 2773.520000
9.415000 132.390000 2776.180000
9.416000 132.517000 2778.750000
9.417000 132.397000 2780.700000
9.418000 132.301000 2782.840000
9.419000 132.123000 2784.740000
9.420000 131.990000 2787.220000
9.421000 131.898000 2790.070000
9.422000 131.922000 2793.160000
9.423000 132.047000 2795.880000
9.424000 132.161000 2798.480000
9.425000 132.227000 2801.140000
9.426000 132.135000 2803.540000
9.427000 132.339000 2806.350000
9.428000 132.461000 2809.320000
9.429000 132.428000 2812.700000
9.430000 132.472000 2816.320000
9.431000 132.665000 2820.170000
9.432000 132.602000 2823.990000
9.433000 132.550000 2827.980000
9.434000 132.455000 2831.550000
9.435000 132.360000 2834.980000
9.436000 131.998000 2838.200000
9.437000 132.014000 2841.420000
9.438000 132.053000 2844.630000
9.439000 132.214000 2847.940000
9.440000 132.365000 2851.280000
9.441000 132.319000 2854.370000
9.442000 132.115000 2857.680000
9.443000 132.037000 2861.150000
9.444000 132.054000 2864.420000
9.445000 132.255000 2867.850000
9.446000 132.376000 2871.260000
9.447000 132.441000 2874.810000
9.448000 132.417000 2878.800000
9.449000 132.335000 2883.070000
9.450000 132.235000 2887.670000
9.451000 132.123000 2892.630000
9.452000 132.004000 2897.410000
9.453000 131.913000 2902.040000
9.454000 131.960000 2906.320000
9.455000 131.950000 2910.410000
9.456000 132.143000 2914.610000
9.457000 132.376000 2918.960000
9.458000 132.527000 2923.490000
9.459000 132.512000 2928.200000
9.460000 132.250000 2933.510000
9.461000 132.242000 2938.580000
9.462000 131.958000 2944.040000
9.463000 131.914000 2949.430000
9.464000 131.852000 2954.010000
9.465000 131.931000 2957.810000
9.466000 132.080000 2961.270000
9.467000 132.159000 2964.670000
9.468000 132.438000 2968.260000
9.469000 132.478000 2972.360000
9.470000 132.483000 2976.210000
9.471000 132.441000 2980.050000
9.472000 132.230000 2984.420000
9.473000 132.070000 2988.750000
9.474000 131.979000 2993.380000
9.475000 132.110000 2997.720000
9.476000 132.334000 3001.800000
9.477000 132.215000 3006.110000
9.478000 132.403000 3011.070000
9.479000 132.635000 3015.980000
9.480000 132.529000 3020.230000
9.481000 132.480000 3024.500000
9.482000 132.456000 3029.130000
9.483000 132.408000 3034.090000
9.484000 132.407000 3038.770000
9.485000 132.416000 3043.320000
9.486000 132.368000 3047.990000
9.487000 132.263000 3052.570000
9.488000 133.019000 3056.720000
9.489000 131.903000 3060.240000
9.490000 131.457000 3063.800000
9.491000 132.523000 3067.040000
9.492000 132.951000 3069.890000
9.493000 131.575000 3072.410000
9.494000 131.475000 3075.530000
9.495000 129.040000 3078.550000
9.496000 125.623000 3081.680000
9.497000 124.437000 3084.270000
9.498000 123.711000 3086.930000
9.499000 123.137000 3089.820000
9.500000 122.998000 3092.370000
9.501000 123.125000 3094.930000
9.502000 123.110000 3097.220000
9.503000 123.107000 3099.570000
9.504000 123.154000 3102.660000
9.505000 123.317000 3105.990000
9.506000 123.278000 3109.330000
9.507000 123.457000 3112.810000
9.508000 123.774000 3116.870000
9.509000 123.986000 3120.220000
9.510000 123.954000 3123.480000
9.511000 123.992000 3126.120000
9.512000 123.757000 3128.660000
9.513000 123.529000 3131.970000
9.514000 123.280000 3135.180000
9.515000 123.546000 3137.920000
9.516000 123.652000 3141.150000
9.517000 123.661000 3144.230000
9.518000 123.873000 3147.350000
9.519000 123.833000 3150.270000
9.520000 123.826000 3153.330000
9.521000 123.701000 3156.590000
9.522000 123.506000 3159.710000
9.523000 123.411000 3163.190000
9.524000 123.439000 3166.030000
9.525000 123.549000 3168.910000
9.526000 123.736000 3171.480000
9.527000 123.888000 3173.570000
9.528000 123.807000 3175.480000
9.529000 123.748000 3176.850000
9.530000 123.458000 3178.800000
9.531000 123.439000 3181.130000
9.532000 123.343000 3183.340000
9.533000 123.530000 3185.080000
9.534000 123.650000 3185.930000
9.535000 123.801000 3186.370000
9.536000 123.803000 3186.310000
9.537000 123.624000 3185.860000
9.538000 123.491000 3184.750000
9.539000 123.489000 3183.640000
9.540000 123.480000 3182.500000
9.541000 123.524000 3181.380000
9.542000 123.546000 3180.320000
9.543000 123.689000 3179.900000
9.544000 123.623000 3179.540000
9.545000 123.690000 3179.630000
9.546000 123.713000 3179.610000
9.547000 123.733000 3179.060000
9.548000 123.607000 3178.680000
9.549000 123.606000 3177.850000
9.550000 123.574000 3177.980000
9.551000 123.548000 3178.180000
9.552000 123.561000 3178.640000
9.553000 123.564000 3179.230000
9.554000 123.577000 3179.720000
9.555000 123.556000 3180.390000
9.556000 123.621000 3180.940000
9.557000 123.609000 3181.970000
9.558000 123.545000 3182.620000
9.559000 123.620000 3183.370000
9.560000 123.655000 3184.210000
9.561000 123.577000 3185.400000
9.562000 123.645000 3186.880000
9.563000 123.680000 3188.140000
9.564000 123.653000 3189.200000
9.565000 123.591000 3189.970000
9.566000 123.561000 3189.660000
9.567000 123.571000 3189.760000
9.568000 123.580000 3190.220000
9.569000 123.585000 3190.850000
9.570000 123.466000 3190.680000
9.571000 123.416000 3189.980000
9.572000 123.481000 3189.440000
9.573000 123.583000 3188.900000
9.574000 123.699000 3188.640000
9.575000 123.774000 3188.440000
9.576000 123.853000 3188.230000
9.577000 123.927000 3188.110000
9.578000 123.915000 3187.990000
9.579000 123.891000 3187.860000
9.580000 123.865000 3188.160000
9.581000 123.746000 3188.410000
9.582000 123.614000 3188.500000
9.583000 123.468000 3188.760000
9.584000 123.429000 3189.090000
9.585000 123.348000 3189.350000
9.586000 123.366000 3190.040000
9.587000 123.440000 3191.200000
9.588000 123.503000 3192.220000
9.589000 123.582000 3192.860000
9.590000 123.554000 3193.240000
9.591000 123.516000 3193.180000
9.592000 123.547000 3192.620000
9.593000 123.581000 3192.080000
9.594000 123.653000 3191.780000
9.595000 123.590000 3191.560000
9.596000 123.637000 3191.580000
9.597000 123.567000 3191.530000
9.598000 123.635000 3191.770000
9.599000 123.622000 3191.910000
9.600000 123.679000 3192.320000
9.601000 123.662000 3193.470000
9.602000 123.751000 3195.200000
9.603000 123.755000 3197.560000
9.604000 123.637000 3199.810000
9.605000 123.675000 3201.810000
9.606000 123.601000 3203.500000
9.607000 123.585000 3204.880000
9.608000 123.538000 3206.700000
9.609000 123.590000 3208.770000
9.610000 123.549000 3210.160000
9.611000 123.631000 3212.030000
9.612000 123.680000 3213.950000
9.613000 123.701000 3215.750000
9.614000 123.633000 3217.580000
9.615000 123.479000 3218.560000
9.616000 123.624000 3218.820000
9.617000 123.627000 3219.240000
9.618000 123.541000 3219.290000
9.619000 123.536000 3218.880000
9.620000 123.589000 3218.550000
9.621000 123.686000 3218.780000
9.622000 123.688000 3219.390000
9.623000 123.656000 3219.890000
9.624000 123.593000 3220.400000
9.625000 123.567000 3220.600000
9.626000 123.630000 3220.560000
9.627000 123.645000 3220.850000
9.628000 123.704000 3220.680000
9.629000 123.651000 3220.360000
9.630000 123.587000 3220.190000
9.631000 123.481000 3219.870000
9.632000 123.536000 3220.060000
9.633000 123.645000 3221.210000
9.634000 123.649000 3222.940000
9.635000 123.723000 3223.890000
9.636000 123.719000 3224.750000
9.637000 123.661000 3225.510000
9.638000 123.623000 3226.740000
9.639000 123.564000 3228.170000
9.640000 123.568000 3228.970000
9.641000 123.698000 3229.020000
9.642000 123.561000 3229.820000
9.643000 123.541000 3231.370000
9.644000 123.538000 3233.230000
9.645000 123.549000 3234.950000
9.646000 123.511000 3236.630000
9.647000 123.425000 3238.590000
9.648000 123.627000 3240.760000
9.649000 123.689000 3243.130000
9.650000 123.611000 3245.390000
9.651000 123.603000 3247.530000
9.652000 123.603000 3248.700000
9.653000 123.604000 3249.610000
9.654000 123.562000 3250.000000
9.655000 123.590000 3250.740000
9.656000 123.662000 3251.480000
9.657000 123.662000 3252.560000
9.658000 123.552000 3253.370000
9.659000 123.612000 3253.980000
9.660000 123.590000 3255.260000
9.661000 123.570000 3256.920000
9.662000 123.591000 3258.710000
9.663000 123.540000 3260.730000
9.664000 123.631000 3262.770000
9.665000 123.758000 3264.470000
9.666000 123.717000 3265.740000
9.667000 123.619000 3267.220000
9.668000 123.694000 3268.750000
9.669000 123.625000 3270.160000
9.670000 123.612000 3271.870000
9.671000 123.506000 3273.990000
9.672000 123.566000 3276.340000
9.673000 123.787000 3278.900000
9.674000 123.754000 3281.570000
9.675000 123.527000 3284.440000
9.676000 123.499000 3287.190000
9.677000 123.727000 3290.040000
9.678000 123.740000 3292.600000
9.679000 123.766000 3295.360000
9.680000 123.773000 3298.190000
9.681000 123.710000 3301.070000
9.682000 123.567000 3303.810000
9.683000 123.297000 3306.990000
9.684000 123.438000 3309.820000
9.685000 123.541000 3313.070000
9.686000 123.528000 3315.740000
9.687000 123.851000 3318.040000
9.688000 123.764000 3320.650000
9.689000 123.683000 3323.350000
9.690000 123.687000 3326.880000
9.691000 123.558000 3330.390000
9.692000 123.561000 3333.640000
9.693000 123.544000 3336.150000
9.694000 123.479000 3338.520000
9.695000 123.578000 3341.110000
9.696000 123.373000 3343.920000
9.697000 123.225000 3346.400000
9.698000 123.204000 3348.820000
9.699000 123.259000 3351.470000
9.700000 123.431000 3353.240000
9.701000 123.522000 3354.780000
9.702000 123.720000 3355.770000
9.703000 123.826000 3356.710000
9.704000 123.892000 3357.970000
9.705000 123.868000 3359.710000
9.706000 123.899000 3360.860000
9.707000 124.005000 3361.450000
9.708000 123.849000 3361.740000
9.709000 123.865000 3361.950000
9.710000 123.932000 3362.510000
9.711000 123.914000 3363.750000
9.712000 123.998000 3365.340000
9.713000 124.000000 3366.700000
9.714000 123.937000 3367.700000
9.715000 123.857000 3368.390000
9.716000 123.567000 3369.470000
9.717000 123.482000 3370.890000
9.718000 123.466000 3372.620000
9.719000 123.667000 3374.160000
9.720000 123.863000 3375.500000
9.721000 123.860000 3376.860000
9.722000 123.841000 3378.000000
9.723000 123.691000 3379.110000
9.724000 123.452000 3380.480000
9.725000 123.362000 3382.090000
9.726000 123.366000 3383.480000
9.727000 123.630000 3384.890000
9.728000 123.745000 3385.800000
9.729000 123.904000 3386.350000
9.730000 124.032000 3387.130000
9.731000 123.982000 3387.950000
9.732000 124.005000 3389.800000
9.733000 124.010000 3392.480000
9.734000 123.795000 3394.920000
9.735000 123.698000 3397.370000
9.736000 123.612000 3399.790000
9.737000 123.434000 3402.430000
9.738000 123.417000 3404.920000
9.739000 123.484000 3407.280000
9.740000 124.015000 3409.530000
9.741000 124.179000 3411.590000
9.742000 124.113000 3413.180000
9.743000 124.149000 3414.800000
9.744000 123.905000 3416.000000
9.745000 123.603000 3416.980000
9.746000 123.068000 3417.570000
9.747000 123.066000 3417.970000
9.748000 123.014000 3418.790000
9.749000 123.156000 3419.670000
9.750000 123.135000 3420.340000
9.751000 123.277000 3421.830000
9.752000 123.491000 3424.210000
9.753000 123.956000 3426.390000
9.754000 124.053000 3428.890000
9.755000 124.075000 3431.770000
9.756000 124.098000 3434.950000
9.757000 123.984000 3438.570000
9.758000 124.000000 3442.040000
9.759000 123.913000 3445.500000
9.760000 123.949000 3448.810000
9.761000 123.980000 3452.200000
9.762000 123.861000 3455.950000
9.763000 123.927000 3459.640000
9.764000 124.015000 3463.480000
9.765000 123.981000 3467.290000
9.766000 123.716000 3470.890000
9.767000 123.615000 3474.390000
9.768000 123.804000 3477.460000
9.769000 124.078000 3480.350000
9.770000 124.127000 3482.370000
9.771000 124.126000 3484.440000
9.772000 124.104000 3486.790000
9.773000 123.815000 3488.640000
9.774000 123.531000 3490.170000
9.775000 123.321000 3491.680000
9.776000 123.093000 3493.790000
9.777000 123.183000 3495.770000
9.778000 123.245000 3497.310000
9.779000 123.097000 3499.140000
9.780000 123.181000 3500.780000
9.781000 123.316000 3502.510000
9.782000 123.306000 3504.730000
9.783000 123.392000 3506.900000
9.784000 123.515000 3509.020000
9.785000 123.699000 3511.300000
9.786000 123.626000 3513.680000
9.787000 123.544000 3515.310000
9.788000 123.507000 3516.880000
9.789000 123.511000 3518.390000
9.790000 123.777000 3520.380000
9.791000 123.757000 3522.820000
9.792000 123.754000 3525.660000
9.793000 123.649000 3528.400000
9.794000 123.799000 3531.580000
9.795000 123.823000 3534.720000
9.796000 123.858000 3536.390000
9.797000 123.937000 3537.570000
9.798000 123.983000 3539.160000
9.799000 123.978000 3540.600000
9.800000 124.084000 3542.100000
9.801000 123.929000 3543.360000
9.802000 123.469000 3544.730000
9.803000 123.070000 3545.670000
9.804000 122.925000 3547.850000
9.805000 123.363000 3550.650000
9.806000 124.174000 3553.710000
9.807000 124.057000 3556.180000
9.808000 122.910000 3557.890000
9.809000 123.458000 3559.950000
9.810000 124.413000 3561.900000
9.811000 123.028000 3563.140000
9.812000 123.801000 3564.770000
9.813000 122.940000 3566.960000
9.814000 125.420000 3569.000000
9.815000 127.086000 3570.110000
9.816000 129.243000 3571.170000
9.817000 132.257000 3572.340000
9.818000 135.444000 3572.990000
9.819000 137.818000 3574.130000
9.820000 141.697000 3575.300000
9.821000 145.437000 3576.630000
9.822000 148.315000 3578.610000
9.823000 150.727000 3580.910000
9.824000 152.003000 3582.650000
9.825000 151.515000 3583.620000
9.826000 154.387000 3585.030000
9.827000 157.278000 3587.430000
9.828000 159.163000 3589.600000
9.829000 161.165000 3590.580000
9.830000 159.169000 3591.950000
9.831000 158.632000 3594.900000
9.832000 158.485000 3598.090000
9.833000 157.533000 3601.640000
9.834000 157.464000 3605.510000
9.835000 158.675000 3608.950000
9.836000 158.403000 3612.460000
9.837000 157.244000 3615.360000
9.838000 157.600000 3618.970000
9.839000 157.949000 3622.840000
9.840000 158.217000 3626.450000
9.841000 158.138000 3629.810000
9.842000 158.182000 3633.270000
9.843000 158.393000 3635.840000
9.844000 158.527000 3637.550000
9.845000 158.448000 3639.140000
9.846000 158.418000 3639.780000
9.847000 158.399000 3641.470000
9.848000 158.460000 3643.670000
9.849000 158.377000 3645.820000
9.850000 158.379000 3647.510000
9.851000 158.407000 3648.640000
9.852000 158.317000 3650.560000
9.853000 158.297000 3652.640000
9.854000 158.389000 3654.820000
9.855000 158.494000 3656.110000
9.856000 158.343000 3657.220000
9.857000 158.320000 3658.680000
9.858000 158.182000 3660.270000
9.859000 158.295000 3661.400000
9.860000 158.291000 3662.140000
9.861000 158.204000 3662.890000
9.862000 158.175000 3664.570000
9.863000 158.045000 3666.490000
9.864000 157.864000 3669.150000
9.865000 157.729000 3671.270000
9.866000 157.698000 3672.720000
9.867000 157.721000 3674.270000
9.868000 157.753000 3676.900000
9.869000 157.813000 3679.510000
9.870000 158.028000 3681.330000
9.871000 158.151000 3682.550000
9.872000 158.331000 3684.820000
9.873000 158.243000 3687.390000
9.874000 158.072000 3689.690000
9.875000 157.940000 3691.500000
9.876000 157.822000 3693.680000
9.877000 157.714000 3696.210000
9.878000 157.686000 3698.940000
9.879000 157.809000 3701.290000
9.880000 157.720000 3703.220000
9.881000 157.735000 3705.200000
9.882000 157.811000 3707.040000
9.883000 157.765000 3708.020000
9.884000 157.756000 3710.220000
9.885000 158.022000 3713.070000
9.886000 158.001000 3714.950000
9.887000 157.944000 3716.490000
9.888000 157.917000 3719.030000
9.889000 158.116000 3720.330000
9.890000 158.283000 3722.410000
9.891000 158.306000 3725.950000
9.892000 158.290000 3729.800000
9.893000 158.246000 3733.550000
9.894000 158.240000 3737.610000
9.895000 158.174000 3741.120000
9.896000 158.161000 3744.830000
9.897000 158.240000 3747.710000
9.898000 158.418000 3751.110000
9.899000 158.405000 3754.660000
9.900000 158.323000 3758.460000
9.901000 158.439000 3762.440000
9.902000 158.460000 3766.740000
9.903000 158.492000 3771.120000
9.904000 158.478000 3775.280000
9.905000 158.507000 3779.540000
9.906000 158.707000 3783.340000
9.907000 158.193000 3786.870000
9.908000 157.899000 3790.000000
9.909000 157.743000 3793.070000
9.910000 157.614000 3795.750000
9.911000 157.475000 3797.950000
9.912000 157.412000 3800.430000
9.913000 157.608000 3802.780000
9.914000 157.809000 3804.860000
9.915000 157.939000 3806.230000
9.916000 158.234000 3808.300000
9.917000 158.283000 3810.980000
9.918000 158.525000 3813.520000
9.919000 158.590000 3815.840000
9.920000 157.840000 3817.880000
9.921000 157.284000 3820.480000
9.922000 157.877000 3823.600000
9.923000 158.994000 3826.770000
9.924000 161.142000 3830.340000
9.925000 163.072000 3833.700000
9.926000 165.519000 3837.240000
9.927000 169.227000 3840.680000
9.928000 171.805000 3844.000000
9.929000 169.947000 3847.050000
9.930000 171.197000 3850.240000
9.931000 171.579000 3853.440000
9.932000 170.574000 3856.760000
9.933000 170.343000 3860.240000
9.934000 170.383000 3864.010000
9.935000 170.282000 3867.880000
9.936000 170.483000 3871.420000
9.937000 171.375000 3875.080000
9.938000 171.279000 3878.850000
9.939000 170.027000 3882.450000
9.940000 171.479000 3886.010000
9.941000 171.206000 3889.690000
9.942000 170.640000 3893.330000
9.943000 170.234000 3896.930000
9.944000 170.448000 3900.510000
9.945000 170.873000 3904.080000
9.946000 171.391000 3907.800000
9.947000 171.481000 3911.800000
9.948000 171.136000 3915.490000
9.949000 170.520000 3919.410000
9.950000 170.728000 3923.040000
9.951000 170.787000 3926.190000
9.952000 170.499000 3929.650000
9.953000 170.273000 3932.580000
9.954000 170.348000 3935.180000
9.955000 170.276000 3937.820000
9.956000 170.907000 3940.480000
9.957000 171.006000 3943.260000
9.958000 171.364000 3945.300000
9.959000 171.492000 3946.640000
9.960000 169.899000 3948.040000
9.961000 172.271000 3949.470000
9.962000 175.887000 3951.360000
9.963000 179.222000 3953.640000
9.964000 182.436000 3955.770000
9.965000 180.909000 3957.440000
9.966000 181.089000 3959.480000
9.967000 181.643000 3962.230000
9.968000 182.286000 3964.970000
9.969000 181.819000 3967.580000
9.970000 180.825000 3970.880000
9.971000 181.936000 3974.590000
9.972000 181.074000 3978.370000
9.973000 183.792000 3982.420000
9.974000 186.730000 3986.260000
9.975000 184.758000 3990.290000
9.976000 182.025000 3994.130000
9.977000 178.629000 3997.940000
9.978000 176.073000 4001.740000
9.979000 172.385000 4005.540000
9.980000 168.728000 4009.320000
9.981000 164.403000 4013.040000
9.982000 160.008000 4016.990000
9.983000 155.789000 4020.940000
9.984000 151.847000 4024.600000
9.985000 148.160000 4028.020000
9.986000 144.504000 4031.280000
9.987000 141.850000 4034.630000
9.988000 139.387000 4038.210000
9.989000 139.020000 4041.610000
9.990000 141.567000 4044.970000
9.991000 143.825000 4048.400000
9.992000 146.070000 4051.990000
9.993000 144.210000 4055.840000
9.994000 145.838000 4060.060000
9.995000 143.170000 4064.200000
9.996000 140.334000 4068.190000
9.997000 139.072000 4072.470000
9.998000 136.585000 4077.170000
9.999000 134.402000 4082.110000
10.000000 131.120000 4086.400000
