# Supplementary material for: Direction-specific enhanced diffusion of CO2 in chiral hexagonal boron nitride nanotubes
Source: Nat Commun. 2026 May 28;17:4771. doi: 10.1038/s41467-026-72123-2 (PMC13219400; doi:10.1038/s41467-026-72123-2)
Supplement: Supplementary file 13 — Source Data [file 41467_2026_72123_MOESM13_ESM.zip › Fig3o.dat.txt]

 0.1      3320   469
 0.5      2239   209
 1.0      854    153
