# Supplementary material for: Direction-specific enhanced diffusion of CO2 in chiral hexagonal boron nitride nanotubes
Source: Nat Commun. 2026 May 28;17:4771. doi: 10.1038/s41467-026-72123-2 (PMC13219400; doi:10.1038/s41467-026-72123-2)
Supplement: Supplementary file 13 — Source Data [file 41467_2026_72123_MOESM13_ESM.zip › Fig4c-P73.dat.txt]

0.0023700289169270258 4.2880812056005825e-14
0.0035546775319977384 4.409144742967086e-14
0.004739326147068451 4.514899086189388e-14
0.005923974762139164 4.6027861735531163e-14
0.007108623377209876 4.671521907715985e-14
0.008293271992280589 4.721053758088498e-14
0.009477920607351304 4.752389728012591e-14
0.010662569222422017 4.767344722630797e-14
0.01184721783749273 4.768255030532594e-14
0.013031866452563443 4.7577051366035176e-14
0.014216515067634152 4.7382974321736633e-14
0.015401163682704866 4.712479570063261e-14
0.01658581229777558 4.6824305178024226e-14
0.01777046091284629 4.6499973206563003e-14
0.018955109527917003 4.616670714431818e-14
0.020139758142987716 4.583587974535615e-14
0.02132440675805843 4.5515539295768787e-14
0.022509055373129142 4.5210741042457065e-14
0.023693703988199855 4.492396246222846e-14
0.02487835260327057 4.465557549187956e-14
0.02606300121834128 4.4404348800608816e-14
0.027247649833411994 4.416794815975716e-14
0.028432298448482704 4.394339941231954e-14
0.029616947063553417 4.372748123788543e-14
0.03080159567862413 4.351702547190442e-14
0.03198624429369484 4.3309119389873167e-14
0.033170892908765556 4.31012227254363e-14
0.03435554152383627 4.2891226820713443e-14
0.03554019013890698 4.26774895478826e-14
0.0367248387539777 4.245887520463659e-14
0.03790948736904841 4.223481444042755e-14
0.039094135984119115 4.200537952533549e-14
0.040278784599189835 4.1771351069079147e-14
0.04146343321426054 4.153424001185252e-14
0.04264808182933126 4.129622802195152e-14
0.04383273044440197 4.1060001838737296e-14
0.04501737905947269 4.082848028708395e-14
0.04620202767454339 4.0604461008046706e-14
0.04738667628961411 4.0390239792059875e-14
0.04857132490468482 4.018727118632187e-14
0.04975597351975554 3.9995939319834427e-14
0.050940622134826245 3.9815490993490117e-14
0.052125270749896965 3.9644151961583325e-14
0.05330991936496767 3.9479409104947756e-14
0.05449456798003839 3.931840546937149e-14
0.0556792165951091 3.915837136800781e-14
0.05686386521017981 3.8997009361312646e-14
0.058048513825250524 3.883276522501979e-14
0.05923316244032124 3.8664946586270017e-14
0.06041781105539195 3.849368700616953e-14
0.06160245967046266 3.8319785737361006e-14
0.06278710828553338 3.814447396516108e-14
0.06397175690060408 3.7969163348285776e-14
0.06515640551567481 3.779522368953206e-14
0.06634105413074551 3.762381919028951e-14
0.06752570274581624 3.745581397567551e-14
0.06871035136088693 3.729174302756625e-14
0.06989499997595766 3.7131836768756835e-14
0.07107964859102836 3.6976085420237685e-14
0.07226429720609907 3.6824330001184015e-14
0.0734489458211698 3.6676367472433365e-14
0.07463359443624051 3.6532056561804906e-14
0.07581824305131121 3.6391408834975577e-14
0.07700289166638193 3.625464863498415e-14
0.07818754028145264 3.6122227823012207e-14
0.07937218889652337 3.599478790492544e-14
0.08055683751159406 3.5873072393474024e-14
0.08174148612666478 3.575780372919501e-14
0.08292613474173549 3.564954851384893e-14
0.08411078335680622 3.554859922891221e-14
0.08529543197187692 3.545489831543688e-14
0.08648008058694763 3.5368021598635935e-14
0.08766472920201834 3.52872245067139e-14
0.08884937781708907 3.5211539680805196e-14
0.09003402643215977 3.513990226522005e-14
0.09121867504723048 3.50712728108013e-14
0.0924033236623012 3.500472930605938e-14
0.09358797227737192 3.4939509256780984e-14
0.09477262089244262 3.487499758298187e-14
0.09595726950751333 3.4810672236745827e-14
0.09714191812258405 3.4746032054821565e-14
0.09832656673765476 3.468053645224705e-14
0.09951121535272547 3.461358232817637e-14
0.10069586396779619 3.4544531123127905e-14
0.1018805125828669 3.447278220440228e-14
0.10306516119793761 3.4397873076446114e-14
0.10424980981300833 3.4319577460768883e-14
0.10543445842807904 3.4237972143558896e-14
0.10661910704314975 3.4153452557255144e-14
0.10780375565822047 3.406669212690066e-14
0.10898840427329118 3.397855632059934e-14
0.11017305288836189 3.388999389769522e-14
0.1113577015034326 3.380193165226266e-14
0.11254235011850332 3.371519450266976e-14
0.11372699873357402 3.363046242617895e-14
0.11491164734864474 3.354826356985344e-14
0.11609629596371546 3.3468993069585035e-14
0.11728094457878617 3.3392942452098334e-14
0.11846559319385687 3.3320325549880204e-14
0.1196502418089276 3.3251292127745154e-14
0.12083489042399831 3.318592722715692e-14
0.12201953903906902 3.312423992099027e-14
0.12320418765413972 3.3066148078121795e-14
0.12438883626921045 3.3011465632531145e-14
0.12557348488428116 3.2959896722687844e-14
0.12675813349935186 3.291103845846147e-14
0.1279427821144226 3.286439230560639e-14
0.12912743072949331 3.281938368332151e-14
0.130312079344564 3.277538994814892e-14
0.1314967279596347 3.273177745822146e-14
0.13268137657470544 3.2687947804470084e-14
0.13386602518977614 3.264339105040367e-14
0.13505067380484687 3.259774034193008e-14
0.13623532241991756 3.255081878188894e-14
0.1374199710349883 3.250266763521722e-14
0.13860461965005902 3.2453546054650493e-14
0.13978926826512972 3.240389698382062e-14
0.14097391688020044 3.235428089479037e-14
0.14215856549527114 3.2305286732335695e-14
0.14334321411034187 3.2257435632383044e-14
0.14452786272541257 3.221109576298364e-14
0.14571251134048327 3.216642508332331e-14
0.14689715995555402 3.212335326405786e-14
0.14808180857062472 3.208160590191435e-14
0.14926645718569542 3.204076555508719e-14
0.15045110580076615 3.200035707875149e-14
0.15163575441583685 3.19599407442259e-14
0.15282040303090758 3.191919628005652e-14
0.15400505164597827 3.1877983941175206e-14
0.15518970026104897 3.183637393297452e-14
0.1563743488761197 3.179464158500469e-14
0.15755899749119043 3.175323125094335e-14
0.15874364610626113 3.171269608118418e-14
0.15992829472133185 3.167362320981862e-14
0.16111294333640255 3.1636554668615626e-14
0.16229759195147328 3.160191392716264e-14
0.16348224056654398 3.156994680896159e-14
0.16466688918161468 3.15406838903744e-14
0.1658515377966854 3.1513929339550096e-14
0.16703618641175613 3.14892783547826e-14
0.16822083502682683 3.146616187628759e-14
0.16940548364189756 3.144391333380616e-14
0.17059013225696826 3.142184847373222e-14
0.17177478087203898 3.139934662832977e-14
0.17295942948710968 3.137592094771115e-14
0.17414407810218038 3.1351266580051285e-14
0.1753287267172511 3.132527949634261e-14
0.1765133753323218 3.129804399586055e-14
0.17769802394739254 3.126979285680679e-14
0.17888267256246326 3.124084938301644e-14
0.18006732117753396 3.1211564084114266e-14
0.1812519697926047 3.118225956541052e-14
0.1824366184076754 3.115319504817686e-14
0.1836212670227461 3.112455707203335e-14
0.18480591563781681 3.10964762932691e-14
0.1859905642528875 3.106906338698508e-14
0.18717521286795824 3.1042451659230845e-14
0.18835986148302897 3.101683167308258e-14
0.18954451009809967 3.0992464898861816e-14
0.19072915871317037 3.0969668940075414e-14
0.1919138073282411 3.0948774908921985e-14
0.1930984559433118 3.0930065796364974e-14
0.19428310455838252 3.09137107497672e-14
0.19546775317345322 3.0899712167849205e-14
0.19665240178852392 3.088787981516054e-14
0.19783705040359467 3.0877839580531e-14
0.19902169901866537 3.086907606349257e-14
0.20020634763373607 3.0861000338285395e-14
0.2013909962488068 3.0853029102331623e-14
0.2025756448638775 3.084466002401106e-14
0.20376029347894822 3.08355302880961e-14
0.20494494209401892 3.0825449948406066e-14
0.20612959070908962 3.081440717783623e-14
0.20731423932416038 3.0802547476583993e-14
0.20849888793923108 3.0790132533511214e-14
0.20968353655430177 3.077748651408421e-14
0.2108681851693725 3.076493825855151e-14
0.2120528337844432 3.075276752270655e-14
0.21323748239951393 3.0741162207603656e-14
0.21442213101458463 3.0730191625472195e-14
0.21560677962965533 3.071979836815607e-14
0.21679142824472605 3.070980856173722e-14
0.21797607685979678 3.0699957674830026e-14
0.21916072547486748 3.068992714052693e-14
0.2203453740899382 3.0679386248024525e-14
0.2215300227050089 3.066803410202396e-14
0.22271467132007963 3.0655637567089886e-14
0.22389931993515033 3.0642062377824675e-14
0.22508396855022103 3.06272954122532e-14
0.22626861716529176 3.061145625868923e-14
