# Supplementary material for: Direction-specific enhanced diffusion of CO2 in chiral hexagonal boron nitride nanotubes
Source: Nat Commun. 2026 May 28;17:4771. doi: 10.1038/s41467-026-72123-2 (PMC13219400; doi:10.1038/s41467-026-72123-2)
Supplement: Supplementary file 13 — Source Data [file 41467_2026_72123_MOESM13_ESM.zip › Fig4c-P90.dat.txt]

0.0035035908931815 4.437273312845919e-14
0.005255239255415299 4.563931740075559e-14
0.007006887617649099 4.6559625486793005e-14
0.008758535979882898 4.712285872941836e-14
0.010510184342116698 4.73555733588514e-14
0.0122618327043505 4.731140658492643e-14
0.014013481066584298 4.705799647857856e-14
0.0157651294288181 4.666450292347133e-14
0.0175167777910519 4.619213029249719e-14
0.019268426153285702 4.568865797963075e-14
0.021020074515519502 4.5186764070877616e-14
0.0227717228777533 4.470518999060099e-14
0.024523371239987102 4.4251567560474316e-14
0.026275019602220902 4.3825862887909184e-14
0.028026667964454702 4.342368796978864e-14
0.0297783163266885 4.3039041910085376e-14
0.0315299646889223 4.26662938625527e-14
0.0332816130511561 4.230139087555369e-14
0.035033261413389895 4.194237600383143e-14
0.036784909775623695 4.1589353681826275e-14
0.038536558137857495 4.124405783074368e-14
0.040288206500091295 4.0909177841344524e-14
0.042039854862325095 4.0587589072490125e-14
0.0437915032245589 4.028162340989514e-14
0.045543151586792695 3.999250098347253e-14
0.047294799949026495 3.972002009682534e-14
0.0490464483112603 3.946256131830922e-14
0.050798096673494095 3.921740150863111e-14
0.052549745035727895 3.8981263154334806e-14
0.054301393397961695 3.8750963306742885e-14
0.056053041760195495 3.852399771259819e-14
0.0578046901224293 3.829891441663227e-14
0.059556338484663095 3.807539507654879e-14
0.061307986846896895 3.785405083090158e-14
0.06305963520913069 3.7636021662264975e-14
0.0648112835713645 3.742251550428361e-14
0.0665629319335983 3.7214422404617644e-14
0.0683145802958321 3.701209613723449e-14
0.07006622865806589 3.6815332334333996e-14
0.0718178770202997 3.662351418502077e-14
0.07356952538253349 3.643586171405583e-14
0.0753211737447673 3.6251711669221186e-14
0.0770728221070011 3.607076298257128e-14
0.0788244704692349 3.5893235793095836e-14
0.08057611883146869 3.571990519019344e-14
0.0823277671937025 3.5551988592572665e-14
0.08407941555593629 3.5390895145077955e-14
0.0858310639181701 3.5237886097509606e-14
0.0875827122804039 3.509373333061925e-14
0.0893343606426377 3.49584781769808e-14
0.09108600900487149 3.4831369712659833e-14
0.0928376573671053 3.471100409284659e-14
0.0945893057293391 3.459561708103866e-14
0.0963409540915729 3.448343186286445e-14
0.0980926024538067 3.43729559797163e-14
0.0998442508160405 3.4263155928103486e-14
0.10159589917827429 3.415349532221372e-14
0.10334754754050808 3.404387277452231e-14
0.1050991959027419 3.3934516532313e-14
0.1068508442649757 3.382588106058414e-14
0.10860249262720949 3.371856131267732e-14
0.1103541409894433 3.361321570186034e-14
0.11210578935167709 3.3510483850756657e-14
0.1138574377139109 3.341089946091941e-14
0.1156090860761447 3.331481822085894e-14
0.1173607344383785 3.322238897243418e-14
0.11911238280061229 3.313358536813654e-14
0.1208640311628461 3.3048290212516263e-14
0.1226156795250799 3.296639996664517e-14
0.1243673278873137 3.288790670681724e-14
0.1261189762495475 3.2812924913780897e-14
0.1278706246117813 3.2741655485062865e-14
0.1296222729740151 3.2674306544606353e-14
0.1313739213362489 3.2611006953124794e-14
0.1331255696984827 3.25517472550182e-14
0.13487721806071648 3.249636670871069e-14
0.13662886642295027 3.244458371598197e-14
0.1383805147851841 3.239605136580203e-14
0.1401321631474179 3.2350415959591796e-14
0.1418838115096517 3.2307362389896224e-14
0.1436354598718855 3.226663857460038e-14
0.1453871082341193 3.2228054804191434e-14
0.1471387565963531 3.219145213174246e-14
0.14889040495858688 3.2156633317717686e-14
0.15064205332082067 3.212325877361804e-14
0.1523937016830545 3.209073071050408e-14
0.1541453500452883 3.2058112580993744e-14
0.1558969984075221 3.202414127165832e-14
0.1576486467697559 3.1987372060219424e-14
0.1594002951319897 3.1946450304578395e-14
0.1611519434942235 3.1900446029999147e-14
0.1629035918564573 3.184914571851126e-14
0.1646552402186911 3.179319364076918e-14
0.1664068885809249 3.1734019363758856e-14
0.1681585369431587 3.167356251300858e-14
0.16991018530539248 3.161387900609159e-14
0.17166183366762627 3.155675317376976e-14
0.17341348202986007 3.1503430793749185e-14
0.17516513039209392 3.145453489422047e-14
0.1769167787543277 3.141015402545552e-14
0.1786684271165615 3.1370033053893674e-14
0.1804200754787953 3.133377290782694e-14
0.1821717238410291 3.130096352359167e-14
0.18392337220326288 3.1271219998578905e-14
0.1856750205654967 3.124414145360393e-14
0.1874266689277305 3.121924311319719e-14
0.1891783172899643 3.119591465416826e-14
0.19092996565219808 3.117343694826836e-14
0.19268161401443187 3.115105942552701e-14
0.19443326237666567 3.1128115934810334e-14
0.19618491073889952 3.110414548380222e-14
0.1979365591011333 3.107898463003888e-14
0.1996882074633671 3.10528056728772e-14
0.2014398558256009 3.1026085644490726e-14
0.2031915041878347 3.099950511006771e-14
0.20494315255006848 3.0973793340532053e-14
0.20669480091230227 3.0949554688306776e-14
0.2084464492745361 3.0927122854127376e-14
0.2101980976367699 3.090648720001691e-14
0.21194974599900368 3.088731530003434e-14
0.2137013943612375 3.08690641552922e-14
0.2154530427234713 3.08511416614083e-14
0.2172046910857051 3.083306348063345e-14
0.2189563394479389 3.08145554849143e-14
0.2207079878101727 3.079557552304888e-14
0.2224596361724065 3.0776259647993825e-14
0.2242112845346403 3.075682416988367e-14
0.22596293289687408 3.073746660205928e-14
0.22771458125910787 3.071830297502975e-14
0.22946622962134167 3.069935986760258e-14
0.2312178779835755 3.0680615070238154e-14
0.2329695263458093 3.066206077856832e-14
0.2347211747080431 3.064375547841601e-14
0.2364728230702769 3.0625838106685204e-14
0.2382244714325107 3.0608497007020244e-14
