# Supplementary material for: Direction-specific enhanced diffusion of CO2 in chiral hexagonal boron nitride nanotubes
Source: Nat Commun. 2026 May 28;17:4771. doi: 10.1038/s41467-026-72123-2 (PMC13219400; doi:10.1038/s41467-026-72123-2)
Supplement: Supplementary file 13 — Source Data [file 41467_2026_72123_MOESM13_ESM.zip › Fig4c-S73.dat.txt]

0.7954956056006296 3.2400331944783924e-14
1.1929949655361445 3.539062037040554e-14
1.5904943254716595 3.8099656717740515e-14
1.9879936854071742 4.046794870069975e-14
2.385493045342689 4.245598514657813e-14
2.782992405278204 4.404492046885935e-14
3.1804917652137186 4.523529964154846e-14
3.5779911251492336 4.6044244846385284e-14
3.9754904850847486 4.65016706285394e-14
4.372989845020263 4.664612453422276e-14
4.770489204955777 4.652078032126724e-14
5.167988564891292 4.6169973801805474e-14
5.565487924826807 4.563650638011918e-14
5.962987284762322 4.495978376003006e-14
6.360486644697837 4.417473200385261e-14
6.757986004633351 4.3311352196560797e-14
7.155485364568866 4.2394738985262035e-14
7.552984724504382 4.1445389783296204e-14
7.950484084439896 4.047965893740696e-14
8.34798344437541 3.951025235224398e-14
8.745482804310926 3.854670200649808e-14
9.142982164246442 3.759579802850103e-14
9.540481524181954 3.666198303960617e-14
9.93798088411747 3.574772692594738e-14
10.335480244052984 3.485390064826543e-14
10.7329796039885 3.398015829725016e-14
11.130478963924016 3.3125322254625314e-14
11.527978323859529 3.2287752505703734e-14
11.925477683795044 3.146567257640616e-14
12.322977043730559 3.06574240317712e-14
