# Supplementary material for: Direction-specific enhanced diffusion of CO2 in chiral hexagonal boron nitride nanotubes
Source: Nat Commun. 2026 May 28;17:4771. doi: 10.1038/s41467-026-72123-2 (PMC13219400; doi:10.1038/s41467-026-72123-2)
Supplement: Supplementary file 13 — Source Data [file 41467_2026_72123_MOESM13_ESM.zip › Fig4c-S90.dat.txt]

0.7866612197636158 3.262477595057048e-14
1.1799533605198789 3.561991102426127e-14
1.573245501276142 3.832198518061293e-14
1.9665376420324048 4.067549956526944e-14
2.3598297827886676 4.264508496218503e-14
2.7531219235449305 4.4215757989610834e-14
3.1464140643011933 4.539125726931125e-14
3.539706205057456 4.619090751278411e-14
3.9329983458137194 4.6645598887897254e-14
4.326290486569983 4.6793494943618916e-14
4.719582627326245 4.6676008791806874e-14
5.1128747680825075 4.6334444959744237e-14
5.506166908838772 4.5807531013390774e-14
5.899459049595034 4.512989398065426e-14
6.2927511903512965 4.433139815811671e-14
6.68604333110756 4.3437167741010825e-14
7.079335471863822 4.246807329221658e-14
7.472627612620086 4.144146005799953e-14
7.865919753376349 4.037192785952886e-14
8.259211894132612 3.927202382280965e-14
8.652504034888874 3.81527678799849e-14
9.045796175645137 3.702398604187759e-14
9.439088316401401 3.589447012474867e-14
9.832380457157663 3.4772010572458705e-14
10.225672597913926 3.366336034648545e-14
10.61896473867019 3.2574184643275336e-14
11.012256879426452 3.15090376545711e-14
