# Supplementary material for: Direction-specific enhanced diffusion of CO2 in chiral hexagonal boron nitride nanotubes
Source: Nat Commun. 2026 May 28;17:4771. doi: 10.1038/s41467-026-72123-2 (PMC13219400; doi:10.1038/s41467-026-72123-2)
Supplement: Supplementary file 13 — Source Data [file 41467_2026_72123_MOESM13_ESM.zip › Fig6.dat.xlsx]

## Sheet: Sheet1
	Blue dots (literature data)		Red star (in this paper)		Robeson upper bound 2008 line
P (CO2) Barrer	α CO2/N2 Selectivity	P (CO2) Barrer	α CO2/N2 Selectivity	P (CO2) Barrer	α CO2/N2 Selectivity
0.000513483	21.4759	861000	103.3	5.2865	224.084
0.000724619	20.2793	13500000	103.3	9.9216	178.962
0.000993642	17.5717			16.0767	151.263
0.00132	17.2391			25.243	129.361
0.00136	19.8955			36.2537	118.234
0.00192	19.3333			48.8903	104.531
0.01107	31.4721			64.2246	95.5403
0.03112	31.1728			83.9268	87.3226
0.03296	8.83198			127.695	75.5597
0.06952	12.698			255.227	59.641
0.11324	47.4623			466.6	48.1936
0.14662	17.0752			776.162	40.8143
0.15089	33.3289			1750.28	30.4994
0.16925	37.7367			3498.32	24.0738
0.20691	33.6489			7888.88	18.202
0.20691	31.4721			17789.8	14.0615
0.2458	15.8187			32352.7	11.23
0.25296	47.9179			66731.9	8.8815
0.26032	68.8929
0.2757	28.8789
0.28373	25.5058
0.3005	20.869
0.34687	33.012
0.37806	29.4361
0.37806	27.5318
0.4004	19.1495
0.4364	24.5494
0.51842	54.255
0.53351	40.7341
0.56504	24.7851
0.58149	35.2954
0.61585	26.4994
0.63378	44.3918
0.67123	14.2406
0.69077	16.1239
0.69077	38.0989
0.71089	75.7998
0.71089	18.0826
0.71089	28.3323
0.77481	47.011
0.89438	23.8558
0.89438	33.6489
0.92042	16.9128
0.94723	41.52
0.97481	30.8764
1.0324	47.9179
1.0324	36.3217
1.0324	27.5318
1.06247	21.8902
1.22643	20.2793
1.26214	17.4046
1.37564	66.9462
1.41569	25.5058
1.45691	36.3217
1.543	33.3289
1.543	29.1562
1.58793	41.9186
1.68175	7.72622
1.68175	48.8424
1.73072	75.7998
1.73072	22.7429
1.78112	16.1239
1.88635	17.9107
1.94128	25.7507
2.05598	5.2722
2.05598	60.846
2.05598	43.9697
2.05598	38.4647
2.11585	35.2954
2.11585	21.8902
2.11585	21.8902
2.11585	27.5318
2.11585	27.5318
2.24086	51.2323
2.30611	31.7742
2.30611	31.7742
2.44237	11.7636
2.44237	24.7851
2.662	18.0826
2.662	44.818
2.662	29.4361
2.81928	40.3468
2.81928	20.474
2.81928	20.474
2.90137	22.9613
2.98585	16.2786
3.0728	32.6981
3.16227	36.3217
3.25435	68.8929
3.44663	47.9179
3.44663	26.7538
3.44663	26.4994
3.547	29.7187
3.75657	33.012
3.75657	22.7429
3.97852	20.0865
4.09438	9.44286
4.09438	14.7953
4.2136	38.834
4.46256	70.222
4.5925	44.3918
4.72623	11.0026
4.72623	33.9719
4.72623	22.1003
4.86385	18.9674
4.86385	25.9979
5.00548	30.0039
5.45559	17.0752
5.61445	12.3392
5.77793	72.9576
5.94617	39.5832
5.94617	26.7538
6.29751	21.4759
6.29751	24.0848
6.66959	15.2255
6.86379	34.9598
6.86379	30.292
7.06365	10.8979
7.06365	18.2562
7.26935	77.2622
7.26935	77.2622
7.48102	19.3333
7.92303	12.1056
7.92303	14.1052
7.92303	39.2068
7.92303	27.0107
7.92303	24.316
8.15373	16.9128
8.15373	22.1003
8.39117	30.8764
9.41203	73.658
9.41203	66.9462
9.41203	73.658
9.41203	58.5646
9.68611	7.87527
9.68611	43.9697
9.68611	34.2981
9.68611	24.316
9.96815	16.752
9.96815	19.1495
9.96815	27.0107
10.2584	38.0989
10.5571	21.682
11.5064	7.29576
11.5064	8.50082
11.5064	42.321
11.8415	30.0039
12.1863	23.6289
12.5411	52.2207
12.9063	37.7367
12.9063	19.3333
13.6689	84.1998
14.0669	58.5646
14.0669	9.81073
14.0669	33.9719
14.0669	16.9128
14.0669	25.7507
14.0669	21.4759
14.8981	11.2148
15.3319	14.9374
15.7783	29.4361
15.7783	19.3333
16.2377	7.08961
16.2377	23.6289
16.7105	37.3778
17.1972	43.5516
17.1972	25.7507
18.2132	64.436
18.2132	21.0694
18.7436	33.012
19.2893	8.41998
19.8511	16.2786
19.8511	29.4361
21.0239	10.1929
21.6361	37.0224
21.6361	37.0224
21.6361	39.5832
21.6361	18.6084
21.6361	18.6084
22.2661	77.2622
22.2661	22.7429
22.2661	22.7429
22.9145	66.9462
23.5817	14.2406
23.5817	21.4759
24.2684	8.83198
24.975	59.1268
24.975	13.0672
24.975	11.4312
24.975	24.7851
24.975	24.7851
25.7022	27.5318
25.7022	27.5318
26.4507	16.5927
27.2209	31.7742
28.8292	68.8929
30.5326	38.4647
30.5326	34.6273
31.4217	17.2391
31.4217	24.316
32.3366	19.519
32.3366	22.7429
34.2472	56.9098
34.2472	11.6517
35.2445	7.0222
35.2445	14.7953
36.2707	30.8764
36.2707	26.2475
36.2707	26.2475
37.3269	16.5927
37.3269	20.474
37.3269	20.474
39.5323	51.7241
44.3418	33.9719
44.3418	29.4361
45.633	43.9697
45.633	68.2378
45.633	17.5717
46.9618	12.9429
46.9618	22.7429
48.3292	15.6683
48.3292	25.0231
51.1847	38.4647
51.1847	11.0026
51.1847	19.519
52.6751	14.3773
54.209	54.255
54.209	28.6043
54.209	28.6043
55.7875	68.2378
60.804	7.80039
60.804	25.2633
62.5747	16.9128
64.3967	31.7742
64.3967	31.7742
64.3967	20.2793
64.3967	20.2793
68.2015	54.255
68.2015	68.8929
70.1874	36.3217
70.1874	63.8233
70.1874	11.4312
70.1874	12.9429
70.1874	14.9374
72.2313	44.818
72.2313	27.7961
72.2313	22.7429
74.3345	7.15767
74.3345	7.95087
74.3345	17.7404
78.7265	40.3468
78.7265	40.3468
78.7265	31.7742
81.0189	24.7851
85.806	52.722
88.3045	9.35307
88.3045	13.4472
90.8757	15.8187
93.5218	26.7538
93.5218	19.7063
93.5218	18.2562
96.2452	5.17241
96.2452	7.95087
96.2452	62.6153
96.2452	11.8765
99.0477	48.8424
99.0477	31.4721
101.932	23.8558
104.9	43.9697
104.9	68.8929
107.954	29.4361
107.954	21.0694
111.098	16.1239
117.662	9.81073
117.662	25.5058
117.662	25.5058
117.662	12.4576
124.614	14.7953
128.243	19.3333
131.977	37.0224
131.977	68.8929
131.977	62.0199
131.977	22.7429
139.775	7.08961
139.775	8.83198
139.775	16.9128
143.845	13.1927
148.033	5.32281
148.033	6.26153
148.033	24.7851
148.033	21.0694
152.344	10.3896
156.78	33.012
175.854	11.9905
180.974	26.4994
180.974	22.9613
191.667	14.9374
191.667	19.7063
197.248	9.35307
208.903	17.2391
227.688	21.8902
227.688	13.8382
234.318	10
234.318	19.7063
241.141	62.0199
255.388	4.88424
255.388	44.818
255.388	39.2068
255.388	15.9705
262.825	24.5494
262.825	12.3392
270.478	17.7404
286.459	10
312.219	21.8902
321.31	7.22638
330.666	35.6342
330.666	14.5153
360.401	18.4315
370.895	8.83198
392.809	20.2793
392.809	16.2786
392.809	12.698
404.248	13.5763
416.019	28.3323
416.019	7.65275
480.22	4.74623
494.203	17.2391
508.593	9.53352
508.593	19.3333
523.402	22.7429
538.644	10.8979
570.469	12.9429
570.469	18.0826
604.174	14.9374
621.768	8.50082
717.72	11.9905
877.43	5.85646
929.272	25.2633
929.272	25.2633
929.272	9.71744
956.333	16.2786
1169.14	26.4994
1274.27	7.72622
1557.83	13.0672
1904.48	19.8955
2017.01	33.6489
2198.39	4.70109
2198.39	24.5494
2198.39	12.8199
2198.39	11.1082
2611.54	5.85646
2687.59	6.63096
2846.38	22.9613
2929.26	10.4893
2929.26	9.44286
3102.34	16.1239
3685.37	7.0222
3792.68	4.97846
4016.77	14.7953
4016.77	11.6517
4505.46	9.71744
4910.61	11.0026
4910.61	8.83198
5200.75	8.10427
6003.34	6.82378
6733.7	10.1929
7131.55	5.58326
8232.11	6.50546
8718.53	1.97063
8972.38	7.29576
10357	8.26062
12661.7	6.4436
13409.8	8.18207
13800.3	13.971
16393.9	7.5079
16871.2	5.58326
17362.5	6.63096
18388.3	10.6917
24501.7	5.17241
25949.3	4.07341
28282.8	10.59
31723.8	4.93112
31723.8	4.93112
32647.5	5.47759
36619.5	4.56826
43501.4	4.61212
